# Supplementary material for: Sis2 regulates yeast replicative lifespan in a dose-dependent manner
Source: Nat Commun. 2023 Nov 27;14:7719. doi: 10.1038/s41467-023-43233-y (PMC10682402; doi:10.1038/s41467-023-43233-y)
Supplement: Supplementary file 3 — Supplementary Data 1 [file 41467_2023_43233_MOESM3_ESM.xlsx]

## Sheet: 5 day raw data
BY4741		fob1Δ		ubr2Δ		map2Δ		ykr037cΔ
10	0	23	0	36	0	30	0	33	0
33	0	20	0	20	0	20	0	29	0
18	0	55	0	27	0	17	0	21	0
26	0	37	0	27	0	17	0	12	0
25	0	30	0	17	0	19	0	25	0
7	0	6	0	29	0	24	0	42	0
12	0	13	0	35	0	15	0	26	0
18	0	39	0	18	0	28	0	48	0
23	0	65	0	27	0	32	0	22	0
21	0	2	0	30	0	24	0	35	0
20	0	26	0	6	0	25	0	32	0
19	0	23	0	33	0	15	0	54	0
22	0	9	0	37	0	10	0	25	0
22	0	34	0	21	0	42	0	40	0
37	0	13	0	50	0	20	0	39	0
35	0	31	0	32	0	16	0	2	0
13	0	36	0	19	0	33	0	37	0
40	0	13	0	32	0	24	0	30	0
21	0	4	0	31	0	31	0	30	0
21	0	35	0	26	0	34	0	25	0
15	0	10	0	20	0	34	0	19	0
5	0	47	0	32	0	29	0	28	0
33	0	25	0	26	0	24	0	31	0
16	0	39	0	29	0	23	0	16	0
30	0	32	0	36	0	21	0	16	0
36	0	56	0	19	0	46	0	40	0
6	0	27	0	6	0	15	0	38	0
32	0	19	0	26	0	29	0	29	0
23	0	40	0	28	0	33	0	44	0
21	0	47	0	25	0	4	0	28	0
18	0	63	0	25	0	52	0	44	0
11	0	38	0	25	0	30	0	29	0
14	0	25	0	13	0	35	0	35	0
27	0	12	0	22	0	20	0	46	0
32	0	31	0	22	0	26	0	12	0
25	0	28	0	11	0	24	0	40	0
19	0	17	0	6	0	23	0	33	0
20	0	38	0	28	0	14	0	22	0
26	0	11	0	34	0	38	0	44	0
32	0	47	0	42	0	40	0	36	0
46	0	9	0	17	0	29	0	21	0
32	0	58	0	26	0	35	0	25	0
39	0	4	0	26	0	23	0	44	0
12	0	5	0	8	0	13	0	38	0
27	0	19	0	17	0	37	0	34	0
22	0	12	0	10	0	27	0	25	0
21	0	51	0	18	0	35	0	38	0
7	0	53	0	38	0	22	0	25	0
5	0	10	0	14	0	23	0	31	0
9	0	21	0	7	0	31	0	24	0
18	0	27	0	25	0	25	0	34	0
26	0	11	0	7	0	25	0	20	0
34	0	53	0	29	0	31	0	22	0
18	0	36	0	45	0	33	0	31	0
32	0	18	0	46	0	32	0	25	0
24	0	43	0	19	0	39	0	41	0
34	0	34	0	34	0	10	0	36	0
23	0	20	0	35	0	18	0	27	0
4	0	32	0	20	0	14	0	36	0
8	0	45	0	33	0	28	0	21	0
30	0	17	0	45	0	27	0	31	0
3	0	22	0	13	0	26	0	36	0
38	0	56	0	35	0	17	0	23	0
15	0	14	0	30	0	23	0	47	0
23	0	31	0	17	0	18	0	48	0
3	0	36	0	40	0	20	0	47	0
32	0	19	0	44	0	18	0	23	0
24	0	40	0	25	0	27	0	26	0
34	0	19	0	8	0	12	0	22	0
27	0	2	0	57	0	35	0	30	0
20	0	13	0	36	0	15	0	30	0
30	0	10	0	12	0	24	0	48	0
5	0	29	0	28	0	44	0	54	0
9	0	40	0	32	0	39	0	41	0
24	0	39	0	25	0	39	0	37	0
19	0	35	0	17	0	47	0	29	0
19	0	42	0	33	0	29	0	24	0
11	0	38	0	47	0	21	0	41	0
15	0	2	0	35	0	35	0	34	0
19	0	45	0	15	0	25	0	33	0
21	0	25	0	26	0	31	0	37	0
22	0	24	0	27	0	17	0	31	0
20	0	9	0	35	0	29	0	32	0
15	0	56	0	21	0	34	0	18	0
15	0	31	0	11	0	33	0	44	0
21	0	18	0	31	0	37	0	36	0
25	0	28	0	39	0	11	0	31	0
21	0	14	0	12	0	23	0	39	0
23	0	22	0	51	0	34	0	49	0
23	0	14	0	55	0	33	0	26	0
30	0	12	0	25	0	36	0	23	0
32	0	30	0	22	0	27	0	27	0
35	0	42	0	29	0	24	0	41	0
33	0	29	0	34	0	18	0	4	0
30	0	36	0	32	0	19	0	29	0
20	0	49	0	25	0	19	0	44	0
16	0	15	0	20	0	40	0	30	0
30	0	32	0	37	0	30	0	40	0
16	0	24	0	9	0	35	0	38	0
39	0	26	0	25	0	19	0	37	0
19	0	1	0	13	0	37	0	26	0
31	0	45	0	13	0	11	0	24	0
15	0	42	0	17	0	20	0	41	0
31	0	54	0	42	0	35	0	42	0
19	0	17	0	32	0	32	0	40	0
6	0	13	0	25	0	36	0	33	0
32	0	14	0	24	0	22	0	35	0
9	0	11	0	36	0	37	0	33	0
29	0	14	0	38	0	22	0	45	0
6	0	9	0	34	0	19	0	35	0
37	0	22	0	46	0	23	0	40	0
23	0	14	0	24	0	15	0	36	0
19	0	6	0	34	0	20	0	33	0
33	0	46	0	19	0	35	0	59	0
32	0	33	0	34	0	21	0	1	0
12	0	34	0	36	0	33	0	31	0
24	0	14	0	27	0	16	0	37	0
33	0	48	0	34	0	17	0	44	0
27	0	52	0	49	0	29	0	34	0
23	0	17	0	31	0	21	0	30	0
11	0	29	0	26	0	27	0	24	0
14	0	31	0	37	0	42	0	39	0
29	0	18	0	34	0	19	0	36	0
3	0	3	0	22	0	29	0	33	0
33	0	55	0	27	0	37	0	34	0
17	0	68	0	28	0	28	0	36	0
30	0	48	0	31	0	28	0	33	0
40	0	43	0	39	0	23	0	63	0
30	0	41	0	34	0	21	0	17	0
27	0	56	0	42	0	37	0	24	0
22	0	10	0	33	0	23	0	39	0
28	0	25	0	34	0	39	0	31	0
1	0	25	0	8	0	33	0	64	0
31	0	34	0	34	0	25	0	49	0
28	0	14	0	12	0	25	0	16	0
16	0	43	0	32	0	45	0	31	0
29	0	2	0	26	0	26	0	50	0
33	0	20	0	1	0	37	0	49	0
6	0	34	0	25	0	20	0	28	0
27	0	17	0	49	0	28	0	4	0
38	0	61	0	32	0	24	0	44	0
23	0	52	0	4	0	26	0	24	0
14	0	46	0	24	0	23	0	38	0
9	0	3	0	24	0	22	0	33	0
3	0	37	0	39	0	39	0	24	0
30	0	19	0	24	0	36	0	54	0
29	0	48	0	42	0	14	0	32	0
31	0	31	0	29	0	28	0	71	0
25	0	54	0	32	0	10	0	27	0
25	0	11	0	11	0	24	0	43	0
19	0	47	0	33	0	20	0	25	0
16	0	63	0	35	0	11	0	65	0
27	0	40	0	33	0	22	0	38	0
14	0	35	0	37	0	22	0	43	0
28	0	6	0	22	0	32	0	56	0
36	0	20	0	47	0	40	0	43	0
40	0	32	0	12	0	36	0	42	0
30	0	23	0	17	0	11	0	38	0
25	0	8	0	49	0	41	0	48	0
39	0	12	0	33	0	22	0	38	0
10	0	16	0	8	0	26	0	15	0
33	0	16	0	26	0	35	0	19	0
28	0	26	0	42	0	31	0	44	0
6	0	53	0	40	0	10	0	30	0
9	0	34	0	43	0	33	0	39	0
17	0	29	0	27	0	40	0	10	0
25	0	50	0	30	0	12	0	38	0
30	0	19	0	30	0	24	0	30	0
39	0	26	0	40	0	23	0	27	0
8	0	47	0	16	0	35	0	62	0
21	0	23	0	41	0	29	0	40	0
7	0	20	0	16	0	24	0	45	0
45	0	12	0	31	0	17	0	26	0
31	0	24	0	4	0	30	0	23	0
15	0	21	0	29	0	15	0	31	0
20	0	8	0	14	0	28	0	18	0
16	0	20	0	31	0	40	0	49	0
22	0	59	0	17	0	39	0	22	0
18	0	42	0	20	0	30	0	10	0
8	0	11	0	38	0	21	0	32	0
36	0	15	0	4	0	16	0	40	0
29	0	44	0	31	0	34	0	33	0
33	0	5	0	8	0	26	0	31	0
3	0	24	0	2	0	40	0	31	0
24	0	38	0	25	0	14	0	35	0
34	0	62	0	23	0	19	0	34	0
27	0	48	0	21	0	18	0	19	0
5	0	31	0	19	0	8	0	34	0
37	0	22	0	17	0	57	0	60	0
40	0	13	0	19	0	32	0	32	0
22	0	14	0	11	0	2	0	29	0
32	0	26	0	6	0	32	0	24	0
23	0	39	0	16	0	29	0	49	0
18	0	27	0	13	0	36	0	29	0
6	0	41	0	49	0	38	0	26	0
21	0	44	0	16	0	13	0	45	0
9	0	39	0	21	0	21	0	32	0
3	0	31	0	24	0	28	0	37	0
14	0	30	0	33	0	7	0	17	0
19	0	4	0	33	0	57	0	12	0
12	0	42	0	40	0	20	0	50	0
19	0	24	0	18	0	35	0	42	0
24	0	10	0	27	0	29	0	43	0
9	0	24	0	24	0	37	0	36	0
19	0	17	0	17	0	41	0	9	0
29	0	13	0	43	0	7	0	43	0
27	0	15	0	20	0	29	0	21	0
27	0	35	0	28	0	16	0	43	0
31	0	32	0	27	0	37	0	33	0
35	0	47	0	36	0	32	0	12	0
16	0	34	0	26	0	17	0	41	0
33	0	49	0	30	0	38	0	36	0
8	0	29	0	12	0	43	0	31	0
38	0	35	0	20	0	29	0	23	0
24	0	43	0	19	0	28	0	23	0
10	0	33	0	14	0	9	0	29	0
23	0	41	0	20	0	3	0	44	0
16	0	23	0	17	0	26	0	18	0
23	0	34	0	18	0	19	0	22	0
21	0	9	0	43	0	15	0	50	0
35	0	8	0	13	0	48	0	41	0
20	0	21	0	17	0	30	0	35	0
18	0	38	0	19	0	33	0	37	0
30	0	32	0	28	0	38	0	14	0
25	0	20	0	23	0	30	0	32	0
19	0	50	0	26	0	26	0	47	0
4	0	52	0	9	0	12	0	23	0
39	0	21	0	28	0	23	0	42	0
11	0	8	0	17	0	27	0	29	0
34	0	9	0	10	0	8	0	30	0
18	0	12	0	38	0	32	0	21	0
20	0	52	0	26	0	26	0	35	0
51	0	21	0	35	0	5	0	44	0
38	0	8	0	37	0	47	0	46	0
10	0	10	0	28	0	47	0	35	0
27	0	11	0	17	0	36	0	35	0
34	0	22	0	14	0	33	0	42	0
39	0	21	0	26	0	17	0	25	0
14	0	39	0	31	0	32	0	25	0
30	0	54	0	31	0	22	0	38	0
3	0	41	0	30	0	24	0	31	0
17	0	13	0	17	0	27	0	36	0
8	0	58	0	25	0	38	0	8	0
8	0	8	0	33	0	41	0	42	0
26	0	35	0	22	0	28	0	38	0
42	0	28	0	36	0	31	0	21	0
29	0	9	0	35	0	24	0	54	0
27	0	26	0	36	0	27	0	32	0
24	0	26	0	36	0	32	0	19	0
9	0	5	0	18	0	17	0	41	0
31	0	29	0	10	0	18	0	37	0
28	0	22	0	28	0	16	0	23	0
23	0	35	0	28	0	30	0	27	0
25	0	31	0	27	0	36	0	21	0
29	0	37	0	17	0	27	0	31	0
23	0	6	0	22	0	28	0	31	0
15	0	4	0	27	0	19	0	35	0
31	0	36	0	43	0	30	0	39	0
4	0	31	0	36	0	20	0	16	0
12	0	25	0	34	0	37	0	21	0
24	0	59	0	10	0	42	0	24	0
32	0	21	0	22	0	32	0	37	0
30	0	6	0	41	0	32	0	23	0
13	0	32	0	44	0	35	0	43	0
9	0	35	0	28	0	29	0	29	0
2	0	33	0	31	0	29	0	52	0
17	0	18	0	19	0	19	0	54	0
17	0	49	0	6	0	11	0	50	0
16	0	21	0	32	0	17	0	30	0
35	0	41	0	36	0	8	0	35	0
24	0	26	0	7	0	14	0	23	0
19	0	27	0	27	0	10	0	25	0
17	0	51	0	45	0	45	0	35	0
7	0	8	0	9	0	33	0	34	0
27	0	20	0	31	0	30	0	31	0
17	0	16	0	21	0	26	0	36	0
22	0	53	0	18	0	26	0	28	0
33	0	33	0	15	0	39	0	13	0
13	0	29	0	5	0	44	0	26	0
35	0	41	0	25	0	32	0	58	0
40	0	25	0	5	0	40	0	30	0
47	0	26	0	36	0	20	0	43	0
1	0	26	0	22	0	7	0	36	0
39	0	34	0	18	0	18	0	27	0
1	0	22	0	32	0	21	0	60	0
32	0	21	0	24	0	33	0	16	0
14	0	32	0	7	0	25	0	14	0
29	0	11	0	16	0	26	0	62	0
7	0	27	0	7	0	12	0	18	0
27	0	27	0	26	0	18	0	43	0
23	0	39	0	28	0	5	0	41	0
8	0	8	0	21	0	25	0	29	0
22	0	10	0	9	0	22	0	33	0
6	0	23	0	31	0	21	0	42	0
7	0	41	0	18	0	17	0	33	0
23	0	31	0	19	0	27	0	54	0
25	0	32	0	39	0	28	0	26	0
31	0	8	0	34	0	40	0	28	0
35	0	34	0	5	0	28	0	18	0
31	0	15	0	22	0	20	0	37	0

## Sheet: 2 day raw data
N=300										N=200
BY4741		fob1Δ		ubr2Δ		map2Δ		ykr037cΔ		BY4741		fob1Δ		ubr2Δ		map2Δ		ykr037cΔ
10	0	23	1	26	1	29	1	26	1	10	0	23	1	26	1	29	1	26	1
32	1	20	0	20	0	20	0	27	1	32	1	20	0	20	0	20	0	27	1
18	1	27	1	21	1	17	0	21	0	18	1	27	1	21	1	17	0	21	0
10	1	33	1	26	1	17	0	12	0	10	1	33	1	26	1	17	0	12	0
25	0	29	1	17	1	19	0	24	1	25	0	29	1	17	1	19	0	24	1
6	1	6	0	28	1	20	1	26	1	6	1	6	0	28	1	20	1	26	1
6	1	13	0	24	1	15	0	26	0	6	1	13	0	24	1	15	0	26	0
9	1	33	1	18	0	21	1	31	1	9	1	33	1	18	0	21	1	31	1
23	0	31	1	25	1	30	1	22	0	23	0	31	1	25	1	30	1	22	0
21	0	2	0	25	1	24	0	28	1	21	0	2	0	25	1	24	0	28	1
20	0	26	0	6	0	23	1	29	1	20	0	26	0	6	0	23	1	29	1
19	0	18	1	32	1	15	0	23	1	19	0	18	1	32	1	15	0	23	1
21	1	9	0	27	1	10	0	21	1	21	1	9	0	27	1	10	0	21	1
22	0	27	1	21	0	28	0	36	1	22	0	27	1	21	0	28	0	36	1
33	1	13	0	32	1	18	0	29	1	33	1	13	0	32	1	18	0	29	1
28	1	27	1	31	1	16	1	2	0	28	1	27	1	31	1	16	1	2	0
13	0	32	1	19	1	22	1	32	1	13	0	32	1	19	1	22	1	32	1
39	1	13	0	25	1	24	0	30	0	39	1	13	0	25	1	24	0	30	0
21	0	4	0	31	0	25	1	23	1	21	0	4	0	31	0	25	1	23	1
21	0	27	1	25	1	28	1	23	1	21	0	27	1	25	1	28	1	23	1
15	0	10	0	20	0	24	1	19	0	15	0	10	0	20	0	24	1	19	0
5	1	33	1	32	0	21	1	26	1	5	1	33	1	32	0	21	1	26	1
16	1	25	0	24	1	23	1	28	1	16	1	25	0	24	1	23	1	28	1
16	0	30	1	13	1	21	1	16	1	16	0	30	1	13	1	21	1	16	1
28	1	21	1	32	1	16	1	15	1	28	1	21	1	32	1	16	1	15	1
30	1	32	1	19	0	26	1	27	1	30	1	32	1	19	0	26	1	27	1
6	0	23	1	6	0	15	0	31	1	6	0	23	1	6	0	15	0	31	1
24	1	19	0	26	0	28	1	25	1	24	1	19	0	26	0	28	1	25	1
20	1	32	1	23	1	26	1	25	1	20	1	32	1	23	1	26	1	25	1
18	1	37	1	25	0	4	0	24	1	18	1	37	1	25	0	4	0	24	1
15	1	31	1	25	0	30	1	30	1	15	1	31	1	25	0	30	1	30	1
11	0	34	1	23	1	26	1	20	1	11	0	34	1	23	1	26	1	20	1
14	0	25	1	13	0	28	1	28	1	14	0	25	1	13	0	28	1	28	1
27	0	12	0	22	1	20	0	24	1	27	0	12	0	22	1	20	0	24	1
23	1	26	1	22	0	26	0	12	0	23	1	26	1	22	0	26	0	12	0
25	1	28	0	11	0	24	0	24	1	25	1	28	0	11	0	24	0	24	1
19	0	17	0	6	0	17	1	17	1	19	0	17	0	6	0	17	1	17	1
20	0	33	1	24	1	12	1	22	1	20	0	33	1	24	1	12	1	22	1
26	0	11	0	28	1	32	1	25	1	26	0	11	0	28	1	32	1	25	1
20	1	30	1	32	1	23	1	33	1	20	1	30	1	32	1	23	1	33	1
27	1	9	0	17	0	17	1	21	1	27	1	9	0	17	0	17	1	21	1
29	1	34	1	25	1	29	1	16	1	29	1	34	1	25	1	29	1	16	1
22	1	4	0	26	1	23	1	26	1	22	1	4	0	26	1	23	1	26	1
12	0	5	0	8	0	13	0	28	1	12	0	5	0	8	0	13	0	28	1
20	1	19	0	17	0	31	1	22	1	20	1	19	0	17	0	31	1	22	1
8	1	12	0	8	1	21	1	25	1	8	1	12	0	8	1	21	1	25	1
7	1	29	1	18	1	30	1	29	1	7	1	29	1	18	1	30	1	29	1
7	0	33	1	35	1	15	1	21	1	7	0	33	1	35	1	15	1	21	1
5	0	10	0	14	0	22	1	28	1	5	0	10	0	14	0	22	1	28	1
9	0	21	0	7	0	27	1	24	0	9	0	21	0	7	0	27	1	24	0
18	0	27	0	22	1	17	1	29	1	18	0	27	0	22	1	17	1	29	1
26	1	11	0	7	0	17	1	18	1	26	1	11	0	7	0	17	1	18	1
34	0	26	1	26	1	19	1	22	0	34	0	26	1	26	1	19	1	22	0
18	1	36	0	37	1	29	1	24	1	18	1	36	0	37	1	29	1	24	1
28	1	18	0	38	1	28	1	19	1	28	1	18	0	38	1	28	1	19	1
22	1	29	1	4	1	29	1	27	1	22	1	29	1	4	1	29	1	27	1
19	1	34	0	30	1	10	0	27	1	19	1	34	0	30	1	10	0	27	1
22	1	20	0	35	1	18	0	21	1	22	1	20	0	35	1	18	0	21	1
4	0	22	1	20	0	14	0	23	1	4	0	22	1	20	0	14	0	23	1
8	1	30	1	25	1	21	1	21	0	8	1	30	1	25	1	21	1	21	0
30	0	17	0	27	1	22	1	27	1	30	0	17	0	27	1	22	1	27	1
3	1	22	0	13	0	22	1	25	1	3	1	22	0	13	0	22	1	25	1
23	1	35	1	30	1	17	0	23	0	23	1	35	1	30	1	17	0	23	0
15	0	14	0	30	1	21	1	25	1	15	0	14	0	30	1	21	1	25	1
23	0	30	1	17	0	18	0	29	1	23	0	30	1	17	0	18	0	29	1
3	1	31	1	32	1	20	0	28	1	3	1	31	1	32	1	20	0	28	1
15	1	19	0	29	1	18	0	23	0	15	1	19	0	29	1	18	0	23	0
23	1	36	1	25	1	20	1	26	1	23	1	36	1	25	1	20	1	26	1
21	1	19	0	8	0	12	0	22	0	21	1	19	0	8	0	12	0	22	0
27	0	2	0	40	1	11	1	24	1	27	0	2	0	40	1	11	1	24	1
20	0	13	0	29	1	11	1	25	1	20	0	13	0	29	1	11	1	25	1
26	1	10	0	12	0	17	1	25	1	26	1	10	0	12	0	17	1	25	1
5	1	29	0	26	1	21	1	25	1	5	1	29	0	26	1	21	1	25	1
9	0	34	1	21	1	19	1	29	1	9	0	34	1	21	1	19	1	29	1
24	1	33	1	23	1	18	1	27	1	24	1	33	1	23	1	18	1	27	1
19	1	31	1	14	1	30	1	26	1	19	1	31	1	14	1	30	1	26	1
19	0	33	1	25	1	25	1	19	1	19	0	33	1	25	1	25	1	19	1
11	1	35	1	37	1	21	0	23	1	11	1	35	1	37	1	21	0	23	1
13	1	2	0	30	1	23	1	10	1	13	1	2	0	30	1	23	1	10	1
19	0	29	1	15	1	16	1	21	1	19	0	29	1	15	1	16	1	21	1
14	1	25	0	17	1	29	1	21	1	14	1	25	0	17	1	29	1	21	1
22	0	24	0	24	1	17	0	31	0	22	0	24	0	24	1	17	0	31	0
20	0	9	0	34	1	20	1	26	1	20	0	9	0	34	1	20	1	26	1
15	0	38	1	21	0	25	1	18	1	15	0	38	1	21	0	25	1	18	1
14	1	31	0	11	0	25	1	24	1	14	1	31	0	11	0	25	1	24	1
21	0	18	0	30	1	24	1	33	1	21	0	18	0	30	1	24	1	33	1
20	1	27	1	37	1	11	0	28	1	20	1	27	1	37	1	11	0	28	1
21	0	14	0	12	0	21	1	29	1	21	0	14	0	12	0	21	1	29	1
17	1	22	0	38	1	20	1	27	1	17	1	22	0	38	1	20	1	27	1
21	1	14	1	42	1	28	1	25	1	21	1	14	1	42	1	28	1	25	1
27	1	12	0	25	1	31	1	23	1	27	1	12	0	25	1	31	1	23	1
26	1	30	0	22	1	20	1	25	1	26	1	30	0	22	1	20	1	25	1
22	1	31	1	28	1	15	1	29	1	22	1	31	1	28	1	15	1	29	1
33	0	27	1	22	1	18	0	4	0	33	0	27	1	22	1	18	0	4	0
28	1	29	1	26	1	19	0	27	1	28	1	29	1	26	1	19	0	27	1
20	0	40	1	23	1	18	1	29	1	20	0	40	1	23	1	18	1	29	1
16	0	15	0	19	1	30	1	26	1	16	0	15	0	19	1	30	1	26	1
15	1	22	1	32	1	20	1	9	0	15	1	22	1	32	1	20	1	9	0
16	0	24	0	9	0	25	1	28	1	16	0	24	0	9	0	25	1	28	1
23	1	26	0	25	1	19	0	27	1	23	1	26	0	25	1	19	0	27	1
19	0	1	0	11	1	24	1	25	1	19	0	42	1	28	1	20	0	25	0
26	1	32	1	13	1	11	0	22	1	16	0	37	1	14	1	11	0	31	1
11	1	34	1	17	0	18	1	28	1	26	1	24	1	30	1	8	1	30	1
28	1	36	1	38	1	19	1	29	1	14	0	25	1	33	1	20	1	27	1
19	0	17	0	27	1	28	1	28	1	23	1	5	1	22	0	26	1	24	1
5	1	13	0	25	1	31	1	33	1	18	1	20	0	32	1	25	1	23	1
29	1	14	0	24	0	22	0	23	1	26	1	30	1	12	0	26	1	27	1
9	0	11	0	35	1	31	1	28	1	25	1	23	0	17	0	11	0	20	1
23	1	14	0	35	1	22	0	32	1	25	0	8	1	38	1	27	1	33	1
6	1	9	0	26	1	19	0	32	1	26	1	12	0	33	0	21	1	28	1
29	1	22	0	27	1	23	1	34	1	10	0	16	0	8	0	11	1	15	0
23	0	14	0	21	1	15	0	29	1	30	1	16	0	23	1	20	1	19	1
19	0	6	0	28	1	18	1	27	1	28	0	26	1	29	1	28	1	32	1
22	1	23	1	19	0	34	1	34	1	5	1	37	1	34	1	9	1	26	1
29	1	32	1	24	1	21	0	1	0	9	0	33	1	37	1	22	1	26	1
12	0	34	1	21	1	30	1	26	1	15	1	29	0	27	0	28	1	10	0
23	1	14	0	17	1	16	0	32	1	25	0	36	1	12	1	12	0	27	1
27	1	30	1	28	1	17	0	31	1	23	1	19	0	30	1	17	1	22	1
27	0	32	1	30	1	29	0	24	1	32	1	26	0	38	1	22	1	20	1
23	1	17	0	31	0	21	0	24	1	8	0	34	1	16	0	22	1	29	1
11	0	29	0	26	0	24	1	22	1	21	0	23	0	37	1	18	1	33	1
14	0	31	0	31	1	32	1	25	1	7	0	20	0	16	0	18	1	27	1
29	0	18	0	26	1	17	1	27	1	40	1	12	0	31	1	17	0	25	1
3	0	3	0	22	1	26	1	30	1	23	1	24	0	4	1	17	1	22	1
17	1	33	1	9	1	30	1	21	1	15	0	21	0	23	1	15	0	20	1
17	0	39	1	26	1	28	1	29	1	20	0	8	0	14	0	26	1	18	0
24	1	37	1	31	0	15	1	23	1	13	1	20	0	30	1	32	1	32	1
29	1	32	1	31	1	23	0	27	1	22	1	38	1	17	0	31	1	19	1
28	1	40	1	21	1	21	1	17	0	13	1	42	1	20	0	26	1	8	1
27	0	32	1	33	1	30	1	23	1	6	1	11	0	36	1	20	1	19	1
22	0	10	0	31	1	23	0	25	1	25	1	15	0	4	0	16	0	21	1
28	0	25	0	33	1	32	1	29	1	29	0	39	1	18	1	24	1	25	1
1	0	25	0	8	0	20	1	29	1	28	1	5	0	8	1	20	1	25	1
28	1	34	1	20	1	24	1	24	1	3	0	24	0	2	0	25	1	26	1
28	0	14	0	9	1	11	1	16	0	24	1	38	0	25	1	14	1	26	1
16	0	38	1	23	1	32	1	27	1	18	1	39	1	20	1	17	1	10	1
27	1	2	0	26	0	23	1	24	1	26	1	37	1	21	0	18	0	19	0
27	1	20	0	1	1	29	1	27	1	4	1	31	1	19	1	8	0	20	1
6	0	34	0	23	1	20	0	22	1	30	1	22	1	17	0	36	1	21	1
25	1	17	0	41	1	20	1	3	1	36	1	13	0	19	0	24	1	24	1
34	1	36	1	28	1	19	1	26	1	22	0	14	0	11	0	2	0	21	1
21	1	33	1	4	0	22	1	23	1	25	1	26	0	6	0	17	1	24	0
14	0	32	1	22	1	18	1	28	1	23	1	28	1	16	0	25	1	28	1
9	0	3	0	24	0	18	1	22	1	18	0	26	1	11	1	24	1	28	1
3	0	36	1	23	1	28	1	23	1	6	0	30	1	31	1	28	1	25	1
26	1	19	0	24	0	28	1	26	1	21	0	40	1	16	1	13	0	29	1
25	1	39	1	21	1	14	0	29	1	8	1	34	1	21	1	20	1	22	1
29	1	30	1	25	1	25	1	36	1	3	0	31	0	24	0	20	1	25	1
25	0	32	1	20	1	10	0	26	1	14	0	28	1	27	1	7	0	17	0
25	0	11	0	11	0	24	0	30	1	19	0	4	0	32	1	34	1	10	1
19	0	42	1	28	1	20	0	25	0	12	0	38	1	31	1	20	0	17	1
16	0	37	1	14	1	11	0	31	1	19	0	24	0	14	1	29	1	27	1
26	1	24	1	30	1	8	1	30	1	24	0	10	0	18	1	19	1	23	1
14	0	25	1	33	1	20	1	27	1	9	0	20	1	24	0	28	1	23	1
23	1	5	1	22	0	26	1	24	1	19	0	16	1	17	1	28	1	9	0
18	1	20	0	32	1	25	1	23	1	27	1	13	0	33	1	7	0	28	1
26	1	30	1	12	0	26	1	27	1	22	1	15	0	20	1	25	1	19	1
25	1	23	0	17	0	11	0	20	1	26	1	30	1	23	1	16	0	27	1
25	0	8	1	38	1	27	1	33	1	29	1	32	1	12	1	30	1	26	1
26	1	12	0	33	0	21	1	28	1	24	1	32	1	18	1	23	1	12	0
10	0	16	0	8	0	11	1	15	0	14	1	32	1	26	0	14	1	28	1
30	1	16	0	23	1	20	1	19	1	31	1	29	1	25	1	22	1	28	1
28	0	26	1	29	1	28	1	32	1	8	0	25	1	12	0	29	1	23	1
5	1	37	1	34	1	9	1	26	1	31	1	34	1	20	0	26	1	23	1
9	0	33	1	37	1	22	1	26	1	20	1	36	1	19	0	22	1	22	1
15	1	29	0	27	0	28	1	10	0	10	0	33	0	14	0	9	0	24	1
25	0	36	1	12	1	12	0	27	1	23	0	26	1	19	1	3	0	29	1
23	1	19	0	30	1	17	1	22	1	16	0	23	0	17	0	21	1	17	1
32	1	26	0	38	1	22	1	20	1	23	0	25	1	18	0	14	1	16	1
8	0	34	1	16	0	22	1	29	1	21	0	9	0	37	1	15	0	25	1
21	0	23	0	37	1	18	1	33	1	29	1	8	0	13	0	28	1	30	1
7	0	20	0	16	0	18	1	27	1	20	0	21	0	17	0	23	1	28	1
40	1	12	0	31	1	17	0	25	1	10	1	34	1	19	0	26	1	29	1
23	1	24	0	4	1	17	1	22	1	30	1	32	1	28	0	28	1	14	1
15	0	21	0	23	1	15	0	20	1	23	1	20	0	23	0	18	1	29	1
20	0	8	0	14	0	26	1	18	0	19	0	30	1	26	0	22	1	29	1
13	1	20	0	30	1	32	1	32	1	4	0	33	1	9	0	12	0	23	0
22	1	38	1	17	0	31	1	19	1	28	1	21	0	20	1	20	1	25	1
13	1	42	1	20	0	26	1	8	1	11	0	8	0	12	1	20	1	26	1
6	1	11	0	36	1	20	1	19	1	32	1	9	0	10	0	8	0	20	1
25	1	15	0	4	0	16	0	21	1	18	0	12	0	22	1	25	1	21	1
29	0	39	1	18	1	24	1	25	1	20	0	36	1	26	0	22	1	27	1
28	1	5	0	8	1	20	1	25	1	46	1	21	0	32	1	5	0	28	1
3	0	24	0	2	0	25	1	26	1	21	1	8	0	28	1	31	1	24	1
24	1	38	0	25	1	14	1	26	1	9	1	10	0	21	1	28	1	29	1
18	1	39	1	20	1	17	1	10	1	27	0	11	0	17	0	17	1	27	1
26	1	37	1	21	0	18	0	19	0	23	1	22	0	14	0	28	1	17	1
4	1	31	1	19	1	8	0	20	1	31	1	21	0	17	1	15	1	24	1
30	1	22	1	17	0	36	1	21	1	14	0	36	1	25	1	16	1	25	1
36	1	13	0	19	0	24	1	24	1	18	1	33	1	31	1	19	1	31	1
22	0	14	0	11	0	2	0	21	1	3	1	36	1	30	1	21	1	25	1
25	1	26	0	6	0	17	1	24	0	17	1	13	0	11	1	16	1	25	1
23	1	28	1	16	0	25	1	28	1	8	0	37	1	25	0	24	1	8	0
18	0	26	1	11	1	24	1	28	1	8	0	8	0	33	1	20	1	28	1
6	0	30	1	31	1	28	1	25	1	15	1	35	0	22	0	19	1	28	1
21	0	40	1	16	1	13	0	29	1	38	1	28	0	36	0	22	1	19	1
8	1	34	1	21	1	20	1	22	1	22	1	9	0	22	1	22	1	28	1
3	0	31	0	24	0	20	1	25	1	18	1	26	0	34	1	23	1	25	1
14	0	28	1	27	1	7	0	17	0	24	0	26	0	34	1	20	1	17	1
19	0	4	0	32	1	34	1	10	1	9	0	5	0	18	0	15	1	26	1
12	0	38	1	31	1	20	0	17	1
19	0	24	0	14	1	29	1	27	1
24	0	10	0	18	1	19	1	23	1
9	0	20	1	24	0	28	1	23	1
19	0	16	1	17	1	28	1	9	0
27	1	13	0	33	1	7	0	28	1
22	1	15	0	20	1	25	1	19	1
26	1	30	1	23	1	16	0	27	1
29	1	32	1	12	1	30	1	26	1
24	1	32	1	18	1	23	1	12	0
14	1	32	1	26	0	14	1	28	1
31	1	29	1	25	1	22	1	28	1
8	0	25	1	12	0	29	1	23	1
31	1	34	1	20	0	26	1	23	1
20	1	36	1	19	0	22	1	22	1
10	0	33	0	14	0	9	0	24	1
23	0	26	1	19	1	3	0	29	1
16	0	23	0	17	0	21	1	17	1
23	0	25	1	18	0	14	1	16	1
21	0	9	0	37	1	15	0	25	1
29	1	8	0	13	0	28	1	30	1
20	0	21	0	17	0	23	1	28	1
10	1	34	1	19	0	26	1	29	1
30	1	32	1	28	0	28	1	14	1
23	1	20	0	23	0	18	1	29	1
19	0	30	1	26	0	22	1	29	1
4	0	33	1	9	0	12	0	23	0
28	1	21	0	20	1	20	1	25	1
11	0	8	0	12	1	20	1	26	1
32	1	9	0	10	0	8	0	20	1
18	0	12	0	22	1	25	1	21	1
20	0	36	1	26	0	22	1	27	1
46	1	21	0	32	1	5	0	28	1
21	1	8	0	28	1	31	1	24	1
9	1	10	0	21	1	28	1	29	1
27	0	11	0	17	0	17	1	27	1
23	1	22	0	14	0	28	1	17	1
31	1	21	0	17	1	15	1	24	1
14	0	36	1	25	1	16	1	25	1
18	1	33	1	31	1	19	1	31	1
3	1	36	1	30	1	21	1	25	1
17	1	13	0	11	1	16	1	25	1
8	0	37	1	25	0	24	1	8	0
8	0	8	0	33	1	20	1	28	1
15	1	35	0	22	0	19	1	28	1
38	1	28	0	36	0	22	1	19	1
22	1	9	0	22	1	22	1	28	1
18	1	26	0	34	1	23	1	25	1
24	0	26	0	34	1	20	1	17	1
9	0	5	0	18	0	15	1	26	1
31	0	27	1	10	0	17	1	22	1
28	0	22	0	28	1	15	1	20	1
23	0	35	0	28	0	23	1	15	1
25	0	31	0	26	1	18	1	21	0
29	0	36	1	17	0	20	1	21	1
22	1	6	0	18	1	20	1	20	1
15	0	4	0	27	0	12	1	22	1
26	1	34	1	36	1	25	1	35	1
4	0	31	1	35	1	14	1	16	1
12	0	24	1	29	1	27	1	21	1
22	1	37	1	10	0	26	1	22	1
32	0	21	0	22	0	22	1	29	1
30	0	6	0	36	1	21	1	19	1
13	0	32	1	32	1	25	1	18	1
9	0	35	0	28	1	23	1	25	1
2	0	33	1	31	1	26	1	29	1
17	0	18	0	14	1	19	1	32	1
17	0	43	1	6	0	11	0	30	1
16	0	21	1	27	1	17	0	30	1
30	1	30	1	36	1	8	0	25	1
24	0	25	1	7	0	14	0	23	0
19	0	27	0	8	1	10	0	25	0
17	0	37	1	30	1	30	1	26	1
7	0	8	0	9	0	23	1	18	1
25	1	20	1	21	1	26	1	25	1
17	0	16	0	21	0	17	1	26	1
22	0	33	1	18	0	22	1	24	1
30	1	32	1	15	0	19	1	12	1
13	0	28	1	5	0	20	1	26	1
35	0	27	1	25	1	20	1	29	1
34	1	25	0	5	0	31	1	23	1
26	1	26	0	13	1	20	1	32	1
1	0	26	0	22	1	7	0	30	1
19	1	29	1	18	0	17	1	25	1
1	1	22	0	29	1	16	1	26	1
30	1	21	0	24	0	19	1	16	0
14	0	27	1	7	0	25	1	14	0
29	0	11	0	8	1	22	1	33	1
7	0	25	1	7	0	12	0	18	0
25	1	27	0	14	1	18	1	27	1
23	0	36	1	28	1	5	0	26	1
8	1	8	0	20	1	22	1	27	1
22	1	10	0	9	0	14	1	25	1
6	0	22	1	31	0	21	0	25	1
6	1	37	1	18	0	15	1	24	1
23	0	31	0	15	1	22	1	31	1
25	1	32	0	32	1	24	1	26	0
29	1	8	0	20	1	21	1	28	0
33	1	31	1	5	1	21	1	18	0
28	1	15	0	22	0	19	1	30	1

## Sheet: 3 day raw data
N=300										N=200
BY4741		fob1Δ		ubr2Δ		map2Δ		ykr037cΔ		BY4741		fob1Δ		ubr2Δ		map2Δ		ykr037cΔ
10	0	23	0	36	0	30	0	32	1	10	0	23	0	36	0	30	0	32	1
33	0	20	0	20	0	20	0	29	0	33	0	20	0	20	0	20	0	29	0
18	0	42	1	26	0	17	0	21	0	18	0	42	1	26	0	17	0	21	0
23	1	37	0	27	0	17	0	12	0	23	1	37	0	27	0	17	0	12	0
25	0	30	0	17	0	19	0	25	0	25	0	30	0	17	0	19	0	25	0
7	0	6	0	29	0	24	0	38	1	7	0	6	0	29	0	24	0	38	1
12	0	13	0	34	1	15	0	26	0	12	0	13	0	34	1	15	0	26	0
18	0	39	0	18	0	28	0	41	1	18	0	39	0	18	0	28	0	41	1
23	0	54	1	26	1	32	1	22	0	23	0	54	1	26	1	32	1	22	0
21	0	2	0	29	1	24	0	34	1	21	0	2	0	29	1	24	0	34	1
20	0	26	0	6	0	25	0	32	1	20	0	26	0	6	0	25	0	32	1
19	0	22	1	33	0	15	0	34	1	19	0	22	1	33	0	15	0	34	1
22	0	9	0	36	1	10	0	25	0	22	0	9	0	36	1	10	0	25	0
22	0	34	1	21	0	42	1	40	0	22	0	34	1	21	0	42	1	40	0
37	0	13	0	44	1	20	1	38	1	37	0	13	0	44	1	20	1	38	1
35	0	31	0	32	0	16	0	2	0	35	0	31	0	32	0	16	0	2	0
13	0	36	0	19	0	31	1	37	0	13	0	36	0	19	0	31	1	37	0
40	0	13	0	32	0	24	0	30	0	40	0	13	0	32	0	24	0	30	0
21	0	4	0	31	0	31	1	30	0	21	0	4	0	31	0	31	1	30	0
21	0	35	0	26	0	34	0	25	0	21	0	35	0	26	0	34	0	25	0
15	0	10	0	20	0	34	1	19	0	15	0	10	0	20	0	34	1	19	0
5	0	47	0	32	0	29	0	28	0	5	0	47	0	32	0	29	0	28	0
30	1	25	0	26	1	24	0	31	0	30	1	25	0	26	1	24	0	31	0
16	0	39	0	28	1	23	0	16	0	16	0	39	0	28	1	23	0	16	0
30	0	32	0	36	0	21	0	16	0	30	0	32	0	36	0	21	0	16	0
36	0	53	1	19	0	37	1	36	1	36	0	53	1	19	0	37	1	36	1
6	0	27	1	6	0	15	0	37	1	6	0	27	1	6	0	15	0	37	1
32	0	19	0	26	0	29	0	29	0	32	0	19	0	26	0	29	0	29	0
23	0	40	0	28	0	33	0	35	1	23	0	40	0	28	0	33	0	35	1
21	0	47	0	25	0	4	0	28	0	21	0	47	0	25	0	4	0	28	0
18	0	53	1	25	0	43	1	42	1	18	0	53	1	25	0	43	1	42	1
11	0	38	0	25	0	30	1	29	0	11	0	38	0	25	0	30	1	29	0
14	0	25	0	13	0	32	1	35	0	14	0	25	0	13	0	32	1	35	0
27	0	12	0	22	0	20	0	35	1	27	0	12	0	22	0	20	0	35	1
32	0	31	0	22	0	26	0	12	0	32	0	31	0	22	0	26	0	12	0
25	0	28	0	11	0	24	0	37	1	25	0	28	0	11	0	24	0	37	1
19	0	17	0	6	0	23	0	31	1	19	0	17	0	6	0	23	0	31	1
20	0	38	0	28	0	14	0	22	0	20	0	38	0	28	0	14	0	22	0
26	0	11	0	34	0	38	0	33	1	26	0	11	0	34	0	38	0	33	1
32	0	47	0	41	1	37	1	36	0	32	0	47	0	41	1	37	1	36	0
42	1	9	0	17	0	26	1	21	0	42	1	9	0	17	0	26	1	21	0
32	0	56	1	26	0	35	0	22	1	32	0	56	1	26	0	35	0	22	1
36	1	4	0	26	0	23	0	37	1	36	1	4	0	26	0	23	0	37	1
12	0	5	0	8	0	13	0	36	1	12	0	5	0	8	0	13	0	36	1
27	0	19	0	17	0	37	0	34	1	27	0	19	0	17	0	37	0	34	1
20	1	12	0	10	0	27	0	25	0	20	1	12	0	10	0	27	0	25	0
21	1	51	0	18	0	35	0	35	1	21	1	51	0	18	0	35	0	35	1
7	0	53	0	38	0	22	0	24	1	7	0	53	0	38	0	22	0	24	1
5	0	10	0	14	0	23	0	31	1	5	0	10	0	14	0	23	0	31	1
9	0	21	0	7	0	31	0	24	0	9	0	21	0	7	0	31	0	24	0
18	0	27	0	25	1	25	0	34	0	18	0	27	0	25	1	25	0	34	0
26	0	11	0	7	0	21	1	20	0	26	0	11	0	7	0	21	1	20	0
34	0	38	1	29	0	27	1	22	0	34	0	38	1	29	0	27	1	22	0
18	0	36	0	45	0	31	1	30	1	18	0	36	0	45	0	31	1	30	1
32	0	18	0	46	0	32	0	25	0	32	0	18	0	46	0	32	0	25	0
24	0	43	0	19	0	39	0	37	1	24	0	43	0	19	0	39	0	37	1
34	0	34	0	34	0	10	0	36	1	34	0	34	0	34	0	10	0	36	1
23	0	20	0	35	0	18	0	27	0	23	0	20	0	35	0	18	0	27	0
4	0	32	0	20	0	14	0	33	1	4	0	32	0	20	0	14	0	33	1
8	0	45	0	33	0	28	1	21	0	8	0	45	0	33	0	28	1	21	0
30	0	17	0	44	1	27	0	31	0	30	0	17	0	44	1	27	0	31	0
3	1	22	0	13	0	26	0	32	1	3	1	22	0	13	0	26	0	32	1
34	1	56	0	35	0	17	0	23	0	34	1	56	0	35	0	17	0	23	0
15	0	14	0	30	0	23	0	37	1	15	0	14	0	30	0	23	0	37	1
23	0	31	0	17	0	18	0	41	1	23	0	31	0	17	0	18	0	41	1
3	1	36	0	40	0	20	0	40	1	3	1	36	0	40	0	20	0	40	1
29	1	19	0	41	1	18	0	23	0	29	1	19	0	41	1	18	0	23	0
24	1	40	0	25	0	27	0	26	1	24	1	40	0	25	0	27	0	26	1
28	1	19	0	8	0	12	0	22	0	28	1	19	0	8	0	12	0	22	0
27	0	2	0	57	0	24	1	28	1	27	0	2	0	57	0	24	1	28	1
20	0	13	0	36	1	15	0	30	0	20	0	13	0	36	1	15	0	30	0
30	0	10	0	12	0	24	0	35	1	30	0	10	0	12	0	24	0	35	1
5	0	29	0	28	0	32	1	37	1	5	0	29	0	28	0	32	1	37	1
9	0	40	0	31	1	28	1	37	1	9	0	40	0	31	1	28	1	37	1
24	0	39	0	25	0	32	1	37	1	24	0	39	0	25	0	32	1	37	1
19	0	35	0	17	0	42	1	29	0	19	0	35	0	17	0	42	1	29	0
19	0	42	0	32	1	29	0	24	0	19	0	42	0	32	1	29	0	24	0
11	1	38	0	47	0	21	0	36	1	11	1	38	0	47	0	21	0	36	1
15	1	2	0	35	0	35	1	19	1	15	1	2	0	35	0	35	1	19	1
19	0	43	1	15	0	24	1	30	1	19	0	43	1	15	0	24	1	30	1
21	0	25	0	26	0	31	0	32	1	21	0	25	0	26	0	31	0	32	1
22	0	24	0	27	1	17	0	31	0	22	0	24	0	27	1	17	0	31	0
20	0	9	0	35	0	29	0	32	1	20	0	9	0	35	0	29	0	32	1
15	0	56	0	21	0	33	1	18	0	15	0	56	0	21	0	33	1	18	0
15	0	31	0	11	0	31	1	33	1	15	0	31	0	11	0	31	1	33	1
21	0	18	0	31	0	30	1	36	0	21	0	18	0	31	0	30	1	36	0
25	0	28	0	39	0	11	0	29	1	25	0	28	0	39	0	11	0	29	1
21	0	14	0	12	0	23	0	38	1	21	0	14	0	12	0	23	0	38	1
23	0	22	0	51	1	33	1	40	1	23	0	22	0	51	1	33	1	40	1
23	0	14	0	55	0	33	0	25	1	23	0	14	0	55	0	33	0	25	1
30	0	12	0	25	0	36	0	23	0	30	0	12	0	25	0	36	0	23	0
32	0	30	0	22	0	27	0	27	0	32	0	30	0	22	0	27	0	27	0
35	0	42	0	29	0	24	0	39	1	35	0	42	0	29	0	24	0	39	1
33	0	29	0	31	1	18	0	4	0	33	0	29	0	31	1	18	0	4	0
30	0	36	0	32	0	19	0	29	0	30	0	36	0	32	0	19	0	29	0
20	0	49	0	25	0	19	0	32	1	20	0	49	0	25	0	19	0	32	1
16	0	15	0	20	0	40	0	28	1	16	0	15	0	20	0	40	0	28	1
29	1	32	0	37	0	29	1	21	1	29	1	32	0	37	0	29	1	21	1
16	0	24	0	9	0	33	1	31	1	16	0	24	0	9	0	33	1	31	1
37	1	26	0	25	0	19	0	35	1	37	1	26	0	25	0	19	0	35	1
19	0	1	0	13	0	30	1	26	0	19	0	47	0	33	0	20	0	25	0
31	0	45	0	13	0	11	0	24	0	16	0	56	1	27	1	11	0	43	1
15	0	42	0	17	0	20	0	40	1	27	0	39	1	33	0	15	1	38	0
31	1	52	1	42	0	33	1	40	1	14	0	35	0	37	0	22	0	35	1
19	0	17	0	32	0	32	0	36	1	28	0	6	1	22	0	31	1	36	1
6	0	13	0	25	0	36	0	33	0	34	1	20	0	47	0	32	1	35	1
32	1	14	0	24	0	22	0	34	1	38	1	32	0	12	0	33	1	38	1
9	0	11	0	36	0	37	0	33	0	30	0	23	0	17	0	11	0	31	1
29	0	14	0	38	0	22	0	41	1	25	0	8	0	49	0	37	1	46	1
6	1	9	0	34	0	19	0	35	0	34	1	12	0	33	0	22	0	38	1
37	0	22	0	36	1	23	0	40	0	10	0	16	0	8	0	18	1	15	0
23	0	14	0	24	0	15	0	34	1	33	0	16	0	26	0	29	1	19	1
19	0	6	0	33	1	20	0	33	0	28	0	26	0	37	1	31	0	41	1
33	0	32	1	19	0	35	0	47	1	6	0	53	0	40	0	10	0	30	0
32	0	33	0	34	0	21	0	1	0	9	0	34	0	43	0	24	1	35	1
12	0	34	0	32	1	33	0	30	1	17	0	29	0	27	0	37	1	10	0
24	0	14	0	27	1	16	0	37	0	25	0	50	0	18	1	12	0	37	1
33	0	48	0	34	0	17	0	40	1	30	0	19	0	30	0	24	0	30	0
27	0	48	1	38	1	29	0	26	1	39	0	26	0	40	0	23	0	25	0
23	0	17	0	31	0	21	0	29	1	8	0	47	0	16	0	31	1	41	1
11	0	29	0	26	0	27	0	24	0	21	0	23	0	41	0	28	1	40	0
14	0	31	0	37	1	42	0	35	0	7	0	20	0	16	0	24	0	40	1
29	0	18	0	34	0	19	0	34	1	45	0	12	0	31	0	17	0	26	0
3	0	3	0	22	0	29	0	33	0	31	0	24	0	4	0	28	1	23	0
28	1	54	1	24	1	33	1	31	1	15	0	21	0	29	0	15	0	30	1
17	0	60	1	28	0	28	0	36	0	20	0	8	0	14	0	28	0	18	0
30	0	48	0	31	0	26	1	31	1	16	0	20	0	31	0	40	1	45	1
35	1	43	0	39	0	23	0	39	1	22	0	58	1	17	0	38	1	21	1
30	0	41	0	34	1	21	0	17	0	18	0	42	0	20	0	30	0	10	0
27	0	53	1	42	0	36	1	24	0	8	0	11	0	38	0	21	0	31	1
22	0	10	0	33	1	23	0	35	1	34	1	15	0	4	0	16	0	33	1
28	0	25	0	34	0	39	0	31	1	29	0	44	0	29	1	32	1	33	1
1	0	25	0	8	0	22	1	44	1	33	0	5	0	8	0	26	0	31	0
31	0	34	0	28	1	25	0	35	1	3	0	24	0	2	0	31	1	30	1
28	0	14	0	12	0	22	1	16	0	24	0	38	0	25	0	14	0	35	0
16	0	43	0	32	0	42	1	31	0	30	1	59	1	23	0	19	1	22	1
29	0	2	0	26	0	26	1	39	1	27	0	48	0	21	0	18	0	19	0
33	0	20	0	1	0	37	0	43	1	5	0	31	0	19	0	8	0	32	1
6	0	34	0	25	0	20	0	28	0	37	0	22	0	17	0	53	1	32	1
27	1	17	0	49	0	28	0	4	1	40	0	13	0	19	0	32	1	31	1
38	0	53	1	32	0	24	0	37	1	22	0	14	0	11	0	2	0	29	1
23	0	52	0	4	0	26	0	24	0	32	0	26	0	6	0	28	1	24	0
14	0	46	0	24	1	23	0	35	1	23	0	39	0	16	0	29	0	41	1
9	0	3	0	24	0	22	0	29	1	18	0	27	0	13	0	30	1	29	1
3	0	37	0	37	1	39	0	24	0	6	0	41	0	44	1	34	1	26	0
30	0	19	0	24	0	36	0	37	1	21	0	44	0	16	0	13	0	42	1
29	0	48	0	35	1	14	0	32	0	9	0	39	0	21	0	21	0	30	1
31	0	31	0	28	1	28	0	52	1	3	0	31	0	24	0	28	0	33	1
25	0	54	0	26	1	10	0	27	0	14	0	30	0	33	0	7	0	17	0
25	0	11	0	11	0	24	0	43	1	19	0	4	0	33	1	53	1	12	0
19	0	47	0	33	0	20	0	25	0	12	0	42	0	40	1	20	0	30	1
16	0	56	1	27	1	11	0	43	1	19	0	24	0	18	0	35	0	38	1
27	0	39	1	33	0	15	1	38	0	24	0	10	0	26	1	29	0	40	1
14	0	35	0	37	0	22	0	35	1	9	0	24	0	24	0	37	1	35	1
28	0	6	1	22	0	31	1	36	1	19	0	17	0	17	0	38	1	9	0
34	1	20	0	47	0	32	1	35	1	29	0	13	0	41	1	7	0	40	1
38	1	32	0	12	0	33	1	38	1	27	0	15	0	20	0	29	0	21	1
30	0	23	0	17	0	11	0	31	1	27	0	35	0	28	0	16	0	38	1
25	0	8	0	49	0	37	1	46	1	31	0	32	0	26	1	37	0	33	0
34	1	12	0	33	0	22	0	38	1	34	1	45	1	27	1	31	1	12	0
10	0	16	0	8	0	18	1	15	0	16	0	34	0	26	0	17	0	38	1
33	0	16	0	26	0	29	1	19	1	33	0	46	1	30	0	29	1	36	1
28	0	26	0	37	1	31	0	41	1	8	0	29	0	12	0	39	1	31	0
6	0	53	0	40	0	10	0	30	0	38	0	35	0	20	0	29	0	23	0
9	0	34	0	43	0	24	1	35	1	24	0	43	0	19	0	28	0	23	0
17	0	29	0	27	0	37	1	10	0	10	0	33	0	14	0	9	0	28	1
25	0	50	0	18	1	12	0	37	1	23	0	41	1	20	1	3	0	42	1
30	0	19	0	30	0	24	0	30	0	16	0	23	0	17	0	26	0	18	0
39	0	26	0	40	0	23	0	25	0	23	0	34	0	18	0	19	0	22	0
8	0	47	0	16	0	31	1	41	1	21	0	9	0	43	0	15	0	37	1
21	0	23	0	41	0	28	1	40	0	35	0	8	0	13	0	37	1	41	0
7	0	20	0	16	0	24	0	40	1	20	0	21	0	17	0	29	1	35	0
45	0	12	0	31	0	17	0	26	0	18	0	38	0	19	0	32	1	37	0
31	0	24	0	4	0	28	1	23	0	30	0	32	0	28	0	36	1	14	1
15	0	21	0	29	0	15	0	30	1	25	0	20	0	23	0	26	1	32	0
20	0	8	0	14	0	28	0	18	0	19	0	42	1	26	0	24	1	42	1
16	0	20	0	31	0	40	1	45	1	4	0	48	1	9	0	12	0	23	0
22	0	58	1	17	0	38	1	21	1	39	0	21	0	28	0	23	0	35	1
18	0	42	0	20	0	30	0	10	0	11	0	8	0	17	0	27	0	29	0
8	0	11	0	38	0	21	0	31	1	34	0	9	0	10	0	8	0	29	1
34	1	15	0	4	0	16	0	33	1	18	0	12	0	30	1	32	1	21	0
29	0	44	0	29	1	32	1	33	1	20	0	51	1	26	0	26	0	35	1
33	0	5	0	8	0	26	0	31	0	51	0	21	0	35	0	5	0	41	1
3	0	24	0	2	0	31	1	30	1	32	1	8	0	37	0	43	1	36	1
24	0	38	0	25	0	14	0	35	0	10	0	10	0	28	1	38	1	35	0
30	1	59	1	23	0	19	1	22	1	27	0	11	0	17	0	24	1	35	0
27	0	48	0	21	0	18	0	19	0	34	1	22	0	14	0	33	0	29	1
5	0	31	0	19	0	8	0	32	1	39	0	21	0	26	0	17	0	25	0
37	0	22	0	17	0	53	1	32	1	14	0	39	0	31	0	25	1	25	0
40	0	13	0	19	0	32	1	31	1	30	0	46	1	31	0	22	0	38	0
22	0	14	0	11	0	2	0	29	1	3	1	41	0	30	0	24	0	31	0
32	0	26	0	6	0	28	1	24	0	17	0	13	0	17	0	23	1	36	0
23	0	39	0	16	0	29	0	41	1	8	0	56	1	25	0	34	1	8	0
18	0	27	0	13	0	30	1	29	1	8	0	8	0	33	0	31	1	39	1
6	0	41	0	44	1	34	1	26	0	26	0	35	0	22	0	27	1	37	1
21	0	44	0	16	0	13	0	42	1	42	0	28	0	36	0	30	1	21	0
9	0	39	0	21	0	21	0	30	1	29	0	9	0	30	1	24	0	41	1
3	0	31	0	24	0	28	0	33	1	27	0	26	0	36	0	26	1	32	1
14	0	30	0	33	0	7	0	17	0	24	0	26	0	36	0	31	1	19	0
19	0	4	0	33	1	53	1	12	0	9	0	5	0	18	0	17	0	36	0
12	0	42	0	40	1	20	0	30	1
19	0	24	0	18	0	35	0	38	1
24	0	10	0	26	1	29	0	40	1
9	0	24	0	24	0	37	1	35	1
19	0	17	0	17	0	38	1	9	0
29	0	13	0	41	1	7	0	40	1
27	0	15	0	20	0	29	0	21	1
27	0	35	0	28	0	16	0	38	1
31	0	32	0	26	1	37	0	33	0
34	1	45	1	27	1	31	1	12	0
16	0	34	0	26	0	17	0	38	1
33	0	46	1	30	0	29	1	36	1
8	0	29	0	12	0	39	1	31	0
38	0	35	0	20	0	29	0	23	0
24	0	43	0	19	0	28	0	23	0
10	0	33	0	14	0	9	0	28	1
23	0	41	1	20	1	3	0	42	1
16	0	23	0	17	0	26	0	18	0
23	0	34	0	18	0	19	0	22	0
21	0	9	0	43	0	15	0	37	1
35	0	8	0	13	0	37	1	41	0
20	0	21	0	17	0	29	1	35	0
18	0	38	0	19	0	32	1	37	0
30	0	32	0	28	0	36	1	14	1
25	0	20	0	23	0	26	1	32	0
19	0	42	1	26	0	24	1	42	1
4	0	48	1	9	0	12	0	23	0
39	0	21	0	28	0	23	0	35	1
11	0	8	0	17	0	27	0	29	0
34	0	9	0	10	0	8	0	29	1
18	0	12	0	30	1	32	1	21	0
20	0	51	1	26	0	26	0	35	1
51	0	21	0	35	0	5	0	41	1
32	1	8	0	37	0	43	1	36	1
10	0	10	0	28	1	38	1	35	0
27	0	11	0	17	0	24	1	35	0
34	1	22	0	14	0	33	0	29	1
39	0	21	0	26	0	17	0	25	0
14	0	39	0	31	0	25	1	25	0
30	0	46	1	31	0	22	0	38	0
3	1	41	0	30	0	24	0	31	0
17	0	13	0	17	0	23	1	36	0
8	0	56	1	25	0	34	1	8	0
8	0	8	0	33	0	31	1	39	1
26	0	35	0	22	0	27	1	37	1
42	0	28	0	36	0	30	1	21	0
29	0	9	0	30	1	24	0	41	1
27	0	26	0	36	0	26	1	32	1
24	0	26	0	36	0	31	1	19	0
9	0	5	0	18	0	17	0	36	0
31	0	29	0	10	0	18	0	36	1
28	0	22	0	28	0	16	0	23	0
23	0	35	0	28	0	30	0	25	1
25	0	31	0	27	0	28	1	21	0
29	0	37	0	17	0	27	0	31	0
23	0	6	0	21	1	25	1	30	1
15	0	4	0	27	0	19	0	32	1
30	1	36	0	43	0	30	0	39	0
4	0	31	0	36	0	20	1	16	0
12	0	25	0	34	0	36	1	21	0
24	1	58	1	10	0	32	1	24	0
32	0	21	0	22	0	30	1	35	1
30	0	6	0	41	0	30	1	23	0
13	0	32	0	44	0	32	1	27	1
9	0	35	0	28	0	29	0	29	1
2	0	33	0	31	0	29	0	41	1
17	0	18	0	19	0	19	0	43	1
17	0	49	0	6	0	11	0	40	1
16	0	21	0	32	0	17	0	30	0
35	0	41	0	36	0	8	0	32	1
24	0	26	0	7	0	14	0	23	0
19	0	27	0	21	1	10	0	25	0
17	0	51	0	45	0	45	0	33	1
7	0	8	0	9	0	28	1	27	1
27	0	20	0	29	1	30	0	31	0
17	0	16	0	21	0	25	1	33	1
22	0	53	0	18	0	26	0	28	0
33	0	33	0	15	0	30	1	13	0
13	0	29	0	5	0	30	1	26	0
35	0	41	0	25	0	29	1	40	1
40	0	25	0	5	0	38	1	30	0
40	1	26	0	22	1	20	0	43	0
1	0	26	0	22	0	7	0	36	0
32	1	34	0	18	0	18	0	27	0
1	0	22	0	32	0	21	0	43	1
32	0	21	0	24	0	24	1	16	0
14	0	32	0	7	0	25	0	14	0
29	0	11	0	16	0	26	0	44	1
7	0	27	0	7	0	12	0	18	0
27	0	27	0	18	1	18	0	36	1
23	0	39	0	28	0	5	0	38	1
8	0	8	0	21	0	25	0	29	0
22	1	10	0	9	0	22	1	33	0
6	0	23	0	31	0	21	0	31	1
7	0	41	0	18	0	17	0	33	1
23	0	31	0	19	0	26	0	43	1
25	1	32	0	38	1	28	0	26	0
31	0	8	0	30	1	33	1	28	0
35	0	34	0	5	0	28	0	18	0
31	0	15	0	22	0	20	0	37	0

## Sheet: summary table
	Benchmark (5days, N=300)			2days, N=200				2days, N=300				3days, N=200				3days, N=300
	Mean RLS	SD RLS	SEM(RLS)	Mean RLS	SD RLS	SEM(RLS)	pval vs Benchmark	Mean RLS	SD RLS	SEM(RLS)	pval vs Benchmark	Mean RLS	SD RLS	SEM(RLS)	pval vs Benchmark	Mean RLS	SD RLS	SEM(RLS)	pval vs Benchmark
wt	22.34	10.3774	0.599138	23.0348	7.81187	0.552382	0.393853	23.226	7.99282	0.461466	0.28208	23.5341	9.91839	0.701336	0.195489	23.6353	10.006	0.577699	0.162369
fob1Δ	28.1633	15.2352	0.879603	26.2104	11.3278	0.800998	0.100681	26.5111	11.39	0.657603	0.165946	28.9034	15.5239	1.09771	0.598829	29.06	15.5959	0.900427	0.524999
ubr2Δ	25.9333	11.1071	0.641266	26.5499	9.44414	0.667802	0.505415	26.6664	9.23361	0.533103	0.423128	26.5636	10.9932	0.777339	0.531707	26.7874	10.992	0.634623	0.396689
map2Δ	26.53	9.90266	0.57173	24.7136	6.6806	0.47239	0.0143209	24.9231	6.65051	0.383967	0.0299582	27.022	9.34397	0.660718	0.573344	26.7086	9.03286	0.521512	0.834993
ykr037cΔ	33.2767	11.5972	0.669565	28.7956	4.19067	0.296325	9.35763e-10	29.4512	4.51904	0.260907	2.5199e-07	32.6587	8.37868	0.592462	0.489411	32.9647	8.473	0.489189	0.728433
