# Supplementary material for: Sis2 regulates yeast replicative lifespan in a dose-dependent manner
Source: Nat Commun. 2023 Nov 27;14:7719. doi: 10.1038/s41467-023-43233-y (PMC10682402; doi:10.1038/s41467-023-43233-y)
Supplement: Supplementary file 4 — Supplementary Data 2 [file 41467_2023_43233_MOESM4_ESM.xlsx]

## Sheet: Raw RLS 200 cells
0		8		55		1		2		3		4		5		6		7		9		10		11		12		13		14		15		16		17		18		19		20		21		22		23
wt		rit1		mad3		rpl34b		cka2		mpd1		los1		sgf73		sis2		ykr073c		rpl23a		fob1		ubr2		rad34		rpl21b		sap185		rrd2		rpl22a		rpl13a		slm6		rei1		gtr1		lpd1		msw1		rai1
19	0	11	0	28	0	13	0	43	1	31	1	20	0	24	0	43	0	19	1	37	0	47	0	33	0	18	0	36	0	31	0	46	1	37	1	22	0	45	1	16	0	16	0	27	0	10	0	17	0
16	0	21	0	15	0	45	0	38	0	6	0	26	0	40	0	45	0	43	1	38	0	56	1	27	1	29	0	6	0	33	0	9	0	27	0	30	1	50	1	25	0	13	0	36	0	8	0	23	0
27	0	28	0	35	0	37	1	6	0	37	1	29	0	38	0	28	0	40	0	6	0	39	1	33	0	25	0	13	0	29	0	36	0	25	0	21	0	24	0	27	1	15	0	31	1	18	0	32	1
14	0	16	0	19	0	44	1	21	0	26	0	4	0	27	0	35	0	37	0	18	0	35	0	37	0	30	0	27	0	29	0	34	0	42	0	21	0	31	0	20	1	17	0	11	0	28	0	27	0
28	0	38	0	31	0	36	1	44	0	14	0	22	0	38	0	22	0	40	0	39	1	6	1	22	0	24	0	23	0	21	0	26	0	32	0	11	0	31	0	32	1	10	0	29	0	27	0	8	0
34	1	19	0	44	0	46	1	38	0	54	1	20	0	33	1	35	0	15	0	37	0	20	0	47	0	23	0	2	0	22	0	36	1	39	1	5	0	19	0	15	0	22	0	24	0	34	0	14	0
38	1	27	0	22	0	32	1	39	0	28	0	41	0	36	0	34	0	40	1	5	0	32	0	12	0	5	0	25	0	14	0	35	0	24	0	20	0	38	0	27	0	31	1	18	1	26	0	15	0
30	0	29	0	36	0	12	0	42	1	22	0	21	0	37	1	26	0	15	0	13	0	23	0	17	0	18	0	49	1	33	0	32	0	18	0	18	1	44	1	14	0	28	0	18	0	32	0	27	0
25	0	17	0	8	0	42	1	5	0	27	0	21	0	45	0	35	0	23	0	20	0	8	0	49	0	11	0	21	0	37	0	24	0	50	1	27	1	36	1	26	1	15	0	9	0	13	0	16	0
34	1	30	0	24	0	23	1	33	0	24	0	33	0	36	0	32	0	35	0	17	0	12	0	33	0	10	0	21	0	29	0	29	0	42	1	32	1	13	0	16	0	14	0	24	0	20	0	18	0
10	0	17	0	30	0	6	0	12	0	29	0	41	1	15	0	36	1	42	0	33	0	16	0	8	0	27	1	25	0	24	0	27	0	28	0	29	1	43	1	17	0	18	0	29	0	29	0	25	0
33	0	29	0	27	0	7	0	16	0	18	0	28	0	36	0	21	0	40	1	25	0	16	0	26	0	27	1	3	0	26	0	28	0	29	0	22	0	32	0	24	1	28	0	7	0	6	0	6	0
28	0	28	0	24	0	41	0	35	0	25	0	25	0	27	0	24	0	29	1	41	0	26	0	37	1	27	1	4	0	25	0	15	0	44	1	22	0	46	0	15	1	26	0	25	0	5	0	11	0
6	0	24	0	23	0	50	0	16	0	29	0	23	0	38	0	33	0	34	0	28	0	53	0	40	0	25	1	19	0	11	0	37	0	23	0	25	0	24	0	19	1	5	0	19	0	19	0	18	0
9	0	28	0	17	0	15	0	21	0	2	0	29	1	27	1	16	0	26	0	26	0	34	0	43	0	30	0	20	0	29	0	26	0	26	0	24	0	32	0	30	1	21	0	30	0	21	0	14	0
17	0	25	0	20	0	11	0	5	0	19	0	16	0	31	0	33	0	28	1	10	0	29	0	27	0	31	1	19	0	6	0	26	0	26	1	34	1	47	0	28	0	19	0	35	1	27	0	21	0
25	0	27	0	6	0	6	0	36	0	32	0	18	0	36	0	20	0	25	0	41	1	50	0	18	1	22	1	5	0	7	0	29	0	30	0	28	0	34	0	31	1	27	0	28	1	30	0	20	0
30	0	13	0	24	0	11	0	26	0	16	0	23	0	21	1	42	0	27	0	29	0	19	0	30	0	21	1	39	0	19	0	34	0	25	1	7	0	31	0	24	1	27	0	27	1	30	0	19	0
39	0	34	0	31	0	26	0	21	0	22	0	38	1	35	0	38	0	48	0	31	0	26	0	40	0	26	1	15	0	16	0	30	0	27	1	25	0	5	0	26	1	25	0	28	0	22	0	20	0
8	0	23	0	10	0	30	0	20	0	31	0	27	0	23	0	36	0	32	0	7	0	47	0	16	0	29	1	16	0	21	0	39	0	19	0	14	0	34	0	29	1	3	0	4	0	28	0	15	0
21	0	6	0	24	0	21	0	38	0	27	0	14	0	37	1	21	0	34	0	46	1	23	0	41	0	34	0	19	0	29	0	37	0	36	0	27	0	50	0	25	1	14	0	23	0	13	0	15	0
7	0	14	0	29	0	48	1	26	0	29	0	31	0	49	0	41	1	20	0	21	0	20	0	16	0	31	1	22	0	40	0	22	0	24	1	2	0	30	0	33	1	25	0	25	1	28	0	37	0
45	0	23	0	13	0	6	0	27	0	28	0	29	0	49	0	34	0	36	0	34	0	12	0	31	0	19	1	19	0	42	0	29	0	16	0	34	1	28	0	7	0	9	0	24	0	36	0	19	0
31	0	28	0	18	0	15	0	38	1	25	0	18	0	30	0	36	1	21	0	24	0	24	0	4	0	26	0	18	0	25	0	47	0	26	1	11	0	16	0	19	0	19	0	20	1	29	0	13	0
15	0	29	0	4	0	49	1	27	0	33	0	9	0	36	0	47	1	36	1	30	0	21	0	29	0	20	1	27	0	27	0	30	0	28	0	20	0	33	1	18	0	29	0	24	1	28	0	17	0
20	0	22	0	40	0	37	0	20	0	39	0	32	0	19	1	30	0	45	0	6	0	8	0	14	0	29	1	8	0	44	0	16	0	33	0	29	0	36	0	8	0	17	0	18	1	5	0	15	0
16	0	30	0	29	0	22	0	26	0	26	0	27	0	34	0	35	0	35	1	24	0	20	0	31	0	30	1	32	1	49	1	12	0	9	0	8	0	6	0	26	1	28	0	14	1	18	0	25	1
22	0	28	0	12	0	20	0	7	0	22	0	23	1	47	0	25	0	25	1	27	0	58	1	17	0	27	1	19	0	22	0	29	0	37	1	5	0	45	0	17	0	1	0	12	0	26	0	20	0
18	0	26	0	47	0	8	0	34	0	36	0	31	0	26	1	44	1	40	0	42	1	42	0	20	0	28	1	19	1	20	0	23	0	44	0	31	1	34	0	31	1	17	0	8	0	10	0	22	0
8	0	28	0	36	0	13	0	39	0	25	0	23	0	35	1	20	0	37	0	32	0	11	0	38	0	28	0	3	0	28	0	34	0	30	0	30	1	24	0	11	0	23	0	5	0	32	0	24	0
34	1	43	0	15	0	36	1	25	0	21	0	41	0	28	0	21	0	5	0	22	0	15	0	4	0	26	1	30	0	34	0	27	0	33	1	20	0	27	0	30	1	17	0	21	1	19	0	21	0
29	0	30	0	3	0	32	0	30	0	24	0	18	0	25	0	37	0	46	0	33	0	44	0	29	1	31	0	18	0	35	0	2	0	29	0	17	0	34	0	30	1	28	0	20	0	19	0	21	0
33	0	10	0	20	0	6	0	35	0	21	0	30	0	35	0	35	0	40	0	28	0	5	0	8	0	22	0	10	0	25	0	48	1	39	1	30	1	40	0	6	0	9	0	28	0	26	0	28	0
3	0	25	0	8	0	46	1	6	0	30	0	17	0	29	0	45	1	27	1	27	0	24	0	2	0	28	0	20	1	18	0	28	0	15	0	21	0	31	0	15	1	28	0	34	1	31	0	24	0
24	0	35	0	10	0	36	0	18	0	14	0	33	0	20	1	6	0	11	0	41	1	38	0	25	0	25	0	30	1	40	0	41	1	37	1	22	0	31	0	32	1	24	0	25	0	23	0	27	0
30	1	51	0	18	0	44	1	25	0	26	1	15	0	29	0	35	0	36	1	37	0	59	1	23	0	36	0	22	0	34	0	17	0	27	0	28	0	11	0	30	1	9	0	35	1	17	0	30	0
27	0	40	0	35	0	46	1	30	0	14	0	11	0	11	1	46	0	32	1	33	0	48	0	21	0	48	0	35	1	43	1	7	0	39	1	10	0	32	0	22	0	29	1	16	0	27	0	15	0
5	0	23	0	14	0	27	0	33	0	35	0	28	1	26	0	5	0	9	0	31	0	31	0	19	0	27	0	29	0	23	0	29	0	22	0	36	1	30	0	29	1	13	0	26	1	27	0	15	0
37	0	11	0	38	0	49	1	8	0	33	0	16	0	36	0	30	0	36	0	26	0	22	0	17	0	23	0	38	1	21	0	31	0	33	1	27	1	37	0	27	1	11	0	23	1	23	0	20	0
40	0	24	0	22	0	30	0	21	0	39	1	13	0	47	0	25	0	33	0	33	0	13	0	19	0	17	0	37	1	13	0	30	0	39	1	24	0	27	0	35	1	29	0	17	0	25	0	14	0
22	0	3	0	32	0	5	0	16	0	12	0	14	0	34	0	38	0	25	1	38	1	14	0	11	0	24	1	28	0	43	1	48	0	26	0	23	1	25	0	17	0	32	0	24	0	17	0	21	0
32	0	30	0	25	0	28	0	15	0	23	0	14	0	31	0	52	1	20	1	27	0	26	0	6	0	37	0	5	0	18	0	35	0	23	0	14	0	25	0	28	0	43	1	27	1	3	0	18	0
23	0	27	0	19	0	41	1	16	0	34	0	21	0	42	0	35	0	24	1	22	0	39	0	16	0	28	1	19	0	33	0	26	0	33	1	15	0	31	0	28	0	11	0	28	0	26	0	28	1
18	0	14	0	24	0	6	0	44	0	37	0	17	0	37	0	18	0	22	1	40	0	27	0	13	0	29	0	35	1	19	0	27	0	43	1	23	0	33	0	4	0	30	0	18	0	21	0	21	0
6	0	38	0	20	0	6	0	33	0	37	0	21	1	19	0	50	0	46	0	35	1	41	0	44	1	28	0	32	0	34	1	25	0	34	1	15	0	42	0	5	0	24	0	24	0	25	1	11	0
21	0	28	0	24	0	38	1	33	0	33	0	26	0	34	0	42	0	26	1	22	0	44	0	16	0	23	1	37	0	26	0	35	0	29	1	30	1	27	0	14	0	20	0	21	0	29	0	22	0
9	0	27	0	21	0	20	0	28	0	28	0	31	0	52	0	41	0	18	1	18	0	39	0	21	0	39	0	20	0	39	0	42	0	46	1	23	0	37	1	27	1	17	0	11	0	14	0	27	0
3	0	17	0	19	0	17	0	41	0	21	0	20	0	45	0	28	0	12	0	26	0	31	0	24	0	18	0	13	0	30	0	33	0	46	1	15	0	28	0	22	1	22	0	40	1	24	0	14	0
14	0	35	0	6	0	38	1	47	0	23	0	32	0	29	0	34	0	20	0	32	0	30	0	33	0	32	1	3	0	29	0	22	0	22	1	32	1	35	0	15	1	8	0	6	1	25	0	20	0
19	0	28	0	4	0	45	1	40	0	31	0	20	0	41	0	34	0	28	1	27	0	4	0	33	1	40	0	33	0	16	0	20	0	36	1	19	0	35	1	27	1	4	0	31	0	27	0	18	0
12	0	31	0	16	0	47	1	42	0	18	0	29	0	30	1	55	0	31	0	24	0	42	0	40	1	33	0	22	0	16	0	12	0	29	1	35	1	33	0	28	1	21	0	16	0	23	0	19	0
19	0	19	0	29	0	53	1	27	0	30	0	29	0	40	1	26	0	20	0	41	0	24	0	18	0	20	0	34	0	39	0	43	1	28	0	22	0	24	0	29	1	30	0	24	0	29	0	25	0
24	0	14	0	20	0	14	0	48	0	21	0	21	0	30	0	41	1	17	0	31	0	10	0	26	1	3	0	35	1	26	0	26	0	29	0	26	0	34	0	21	0	16	0	22	0	13	0	16	0
9	0	26	0	6	0	31	0	54	0	24	0	39	1	43	0	53	1	31	0	47	0	24	0	24	0	27	0	24	0	23	0	27	0	31	0	30	0	55	1	20	0	32	0	19	0	36	1	10	0
19	0	28	0	18	0	9	0	58	1	32	0	31	0	23	0	24	0	18	0	3	0	17	0	17	0	34	0	10	0	33	0	12	0	37	1	24	0	33	0	24	1	11	0	19	0	20	0	26	0
29	0	13	0	35	0	35	0	41	0	7	0	20	0	24	1	42	0	50	0	15	0	13	0	41	1	25	0	34	0	22	0	44	1	26	0	21	0	42	1	17	0	4	0	21	1	22	0	2	0
27	0	41	0	5	0	12	0	40	0	18	0	20	0	39	0	42	0	41	0	36	0	15	0	20	0	21	0	6	0	33	0	16	0	38	1	27	1	38	0	8	0	19	0	11	0	24	0	19	0
27	0	30	0	22	0	46	1	33	0	13	0	26	0	32	0	37	0	23	1	37	0	35	0	28	0	22	1	29	0	27	0	30	0	36	1	26	1	16	0	31	1	15	0	9	0	35	0	20	0
31	0	24	0	13	0	28	1	20	0	17	0	19	0	47	0	37	1	27	1	27	0	32	0	26	1	23	0	23	0	31	0	30	0	40	1	22	0	5	0	3	0	20	0	24	0	24	0	19	0
34	1	33	0	20	0	37	0	55	0	14	0	21	0	37	0	34	0	20	0	9	0	45	1	27	1	22	1	23	0	34	1	47	0	34	1	19	0	28	0	14	0	5	0	16	0	16	0	22	0
16	0	28	0	26	0	11	0	31	0	33	0	26	0	28	1	21	0	28	0	13	0	34	0	26	0	25	1	38	0	20	0	46	0	36	1	24	0	44	0	22	0	27	0	19	0	23	0	18	0
33	0	33	0	21	0	37	0	21	0	33	0	32	0	40	0	29	0	24	0	33	0	46	1	30	0	28	1	10	0	29	0	37	0	10	0	26	0	31	1	16	0	26	0	28	0	12	0	29	0
8	0	35	0	23	0	30	0	42	0	41	0	19	0	13	1	33	0	22	0	45	1	29	0	12	0	25	0	26	0	21	0	28	0	25	0	30	0	8	0	29	1	10	0	19	0	33	0	15	0
38	0	37	0	17	0	49	1	24	0	27	0	12	0	35	0	13	0	32	0	20	0	35	0	20	0	29	1	28	0	19	0	21	0	14	0	9	0	46	0	29	1	5	0	7	0	22	0	31	0
24	0	27	0	9	0	37	1	30	0	25	0	1	0	45	0	33	1	16	0	12	0	43	0	19	0	28	1	25	0	35	0	39	0	30	0	20	0	34	0	25	1	15	0	13	0	26	0	13	0
10	0	30	0	25	0	31	0	20	0	13	0	33	0	37	0	48	0	27	1	28	0	33	0	14	0	33	1	10	0	27	0	39	0	32	1	27	0	30	0	26	1	17	0	26	0	10	0	16	0
23	0	28	0	2	0	7	0	13	0	33	0	22	0	24	1	47	1	39	0	26	0	41	1	20	1	27	0	23	0	26	0	17	0	26	1	23	0	57	0	22	1	17	0	22	0	34	1	16	0
16	0	20	0	17	0	18	0	36	0	38	0	37	0	51	0	57	0	49	0	23	0	23	0	17	0	20	1	5	0	41	0	13	0	29	0	18	0	2	0	15	0	26	0	15	0	33	0	10	0
23	0	35	1	32	0	11	0	45	0	26	0	31	0	23	1	46	0	24	0	29	0	34	0	18	0	32	0	20	0	21	0	45	0	39	1	26	0	54	0	22	1	5	0	24	1	27	0	18	0
21	0	22	0	21	0	22	0	25	0	26	0	22	0	30	0	37	0	43	0	25	0	9	0	43	0	28	1	33	0	5	0	34	0	12	0	27	1	50	1	27	1	11	0	27	0	23	0	23	0
35	0	38	0	29	0	15	0	11	0	41	0	23	0	41	1	38	1	33	0	16	0	8	0	13	0	6	0	23	0	20	0	29	0	41	1	30	1	42	0	23	1	16	0	19	0	14	0	19	0
20	0	31	0	30	1	13	0	23	0	8	0	19	0	37	0	43	0	30	0	33	0	21	0	17	0	24	1	20	0	13	0	30	0	34	1	20	0	46	1	28	1	17	0	13	0	24	0	16	0
18	0	35	0	35	0	45	1	5	0	40	0	10	0	35	0	34	0	29	1	30	0	38	0	19	0	23	1	17	0	37	0	50	0	37	1	23	0	38	0	30	1	32	0	11	0	17	0	24	0
30	0	24	0	32	1	45	0	47	0	26	0	20	1	18	1	40	0	29	1	24	0	32	0	28	0	25	1	6	0	25	0	9	0	32	1	27	0	32	0	27	1	18	0	29	1	25	0	23	0
25	0	28	0	19	0	47	1	49	0	41	0	8	0	34	0	47	0	30	1	11	0	20	0	23	0	27	1	27	0	20	0	24	0	34	0	6	0	1	0	23	1	14	0	12	0	29	0	11	0
19	0	18	0	40	0	11	0	40	0	11	0	25	0	34	0	23	0	29	0	50	0	42	1	26	0	21	1	16	0	11	0	58	1	31	1	33	0	10	0	26	1	16	0	25	0	28	0	13	0
4	0	16	0	23	0	16	0	29	0	18	0	27	0	13	1	54	0	20	0	19	0	48	1	9	0	31	1	26	1	18	0	35	0	15	0	15	0	25	0	22	1	9	0	10	0	26	0	22	0
39	0	33	0	7	0	24	0	38	0	17	0	30	0	42	0	43	0	27	0	35	0	21	0	28	0	25	1	43	1	11	0	39	1	30	1	33	1	53	0	23	1	21	0	15	0	11	0	5	0
11	0	28	0	34	0	41	0	34	0	14	0	23	0	23	0	31	1	17	0	21	0	8	0	17	0	24	1	26	0	18	0	35	0	13	0	18	0	33	0	24	1	14	0	15	0	6	0	25	0
34	0	32	0	17	0	14	0	19	0	34	0	45	0	33	0	27	0	29	0	23	0	9	0	10	0	25	0	15	0	35	0	28	0	30	1	16	0	27	0	25	1	1	0	18	0	19	0	3	0
18	0	20	0	32	1	42	0	25	0	25	0	18	0	40	0	24	0	25	0	25	0	12	0	30	1	29	1	27	0	28	0	20	0	26	0	27	1	16	0	30	1	28	0	27	0	22	0	15	0
20	0	31	0	12	0	29	0	39	0	32	0	25	0	35	0	53	0	38	0	45	1	51	1	26	0	18	1	19	0	29	0	2	0	4	0	21	1	49	0	17	0	33	0	2	0	16	0	15	0
51	0	11	0	28	0	13	0	37	0	29	0	25	0	48	0	30	0	44	0	34	1	21	0	35	0	21	1	38	1	26	0	26	0	30	0	29	1	51	0	25	1	8	0	23	0	27	0	3	0
32	1	22	0	22	0	10	0	21	0	11	0	21	0	46	0	42	1	43	0	45	1	8	0	37	0	25	1	6	0	30	0	29	0	21	0	25	1	29	0	16	1	16	0	20	0	31	0	24	0
10	0	32	0	39	0	17	0	17	0	9	0	21	0	32	0	56	1	16	0	23	0	10	0	28	1	23	1	8	0	16	0	41	0	33	0	12	0	34	0	17	0	18	0	15	0	14	0	13	0
27	0	30	0	15	0	7	0	39	0	20	0	27	0	35	0	49	0	61	0	21	0	11	0	17	0	27	1	37	0	42	0	33	0	11	0	16	0	42	0	25	0	6	0	15	0	17	0	22	0
34	1	33	0	27	0	34	0	40	0	35	0	39	1	21	0	44	1	14	0	17	0	22	0	14	0	19	1	19	0	22	0	14	0	34	1	13	0	28	0	25	1	22	0	24	0	4	0	20	0
39	0	29	0	6	0	30	1	35	0	26	0	22	0	40	0	60	0	17	0	27	1	21	0	26	0	19	1	9	0	21	0	14	0	38	1	32	1	28	0	25	1	22	0	37	0	23	0	13	0
14	0	27	0	6	0	10	0	28	0	21	0	26	0	34	0	22	0	9	0	11	0	39	0	31	0	35	1	24	0	21	0	25	0	40	1	26	0	32	0	18	0	50	0	28	1	26	0	5	0
30	0	37	0	29	0	40	1	30	0	30	0	28	0	4	1	35	0	28	1	36	0	46	1	31	0	24	1	7	0	43	0	33	0	12	0	33	1	32	1	23	0	23	0	10	0	18	0	24	0
3	1	13	0	44	0	6	0	49	0	18	0	14	0	26	0	56	1	25	0	3	0	41	0	30	0	13	1	37	0	33	0	28	0	25	0	16	0	19	0	4	0	17	0	22	0	32	1	25	0
17	0	32	0	24	0	10	0	28	0	11	0	35	0	44	0	26	0	9	0	32	0	13	0	17	0	21	1	14	1	29	0	48	0	32	1	29	1	52	0	27	1	23	0	4	0	21	0	22	1
8	0	25	0	9	0	40	0	29	0	19	1	35	0	26	0	37	0	19	1	20	0	56	1	25	0	20	0	19	0	17	0	48	1	32	1	31	0	13	0	25	1	24	0	31	0	25	0	21	0
8	0	35	0	27	0	20	0	29	0	26	0	26	0	37	0	42	0	34	0	29	0	8	0	33	0	29	1	28	0	18	0	17	0	30	0	28	1	42	0	23	1	18	0	23	1	18	0	21	0
26	0	24	0	11	0	25	0	33	0	30	0	14	0	33	0	44	0	39	0	44	0	35	0	22	0	17	0	33	0	12	0	30	0	20	0	26	1	29	0	27	1	24	0	16	0	17	0	23	0
42	0	37	0	13	0	36	0	28	0	40	0	28	0	18	1	47	1	31	1	13	0	28	0	36	0	29	1	27	0	34	0	23	0	6	0	13	0	13	0	15	0	18	0	21	1	4	0	13	0
29	0	21	0	25	0	5	0	31	0	34	0	33	0	35	0	48	0	31	1	19	0	9	0	30	1	30	1	41	0	51	1	30	0	44	1	14	0	22	0	32	1	16	0	15	0	23	0	15	0
27	0	23	0	14	0	22	0	37	0	30	0	21	0	19	1	29	0	29	0	39	0	26	0	36	0	32	1	27	0	25	0	33	0	20	0	30	0	40	1	4	0	10	0	20	0	20	0	28	0
24	0	6	0	19	0	42	0	45	0	26	0	26	0	38	0	17	0	33	1	39	0	26	0	36	0	23	1	14	0	26	0	29	0	54	1	20	0	34	0	34	1	37	0	21	0	21	0	26	0
9	0	20	0	19	0	24	1	43	0	40	0	23	0	31	1	12	0	31	1	23	0	5	0	18	0	30	1	16	0	39	0	16	0	37	0	25	0	22	0	21	0	15	0	22	0	8	0	17	0
31	0	14	0	35	0	4	0	40	1	30	0	24	0	47	0	26	0	27	0	26	0	48	1	37	0	30	0	35	1	27	0	27	0	35	0	23	0	57	1	26	0	15	0	3	0	38	0	24	0
28	0	36	0	30	0	46	1	41	1	20	0	28	0	37	0	38	1	40	0	23	0	12	0	26	1	22	0	4	0	31	0	27	0	28	1	14	0	31	0	46	1	16	0	24	0	25	0	19	0
23	0	38	0	4	0	40	1	36	0	33	1	33	0	5	1	27	0	29	0	42	1	33	0	32	0	24	0	31	1	47	0	4	0	37	1	23	0	19	0	11	0	28	1	33	0	26	0	23	0
25	0	20	0	20	0	53	1	21	0	28	0	28	0	42	0	42	0	35	0	28	0	33	0	13	0	28	1	13	0	13	0	31	0	29	0	37	1	29	0	36	0	31	0	23	0	27	0	16	0
29	0	26	0	43	0	35	1	57	1	25	0	30	0	35	0	17	0	34	0	18	0	14	0	41	0	44	1	20	0	34	0	20	0	33	0	17	0	30	0	34	0	18	0	21	0	25	0	29	0
23	0	34	0	29	0	32	0	29	0	30	0	5	0	39	0	36	0	33	0	41	0	27	0	10	0	32	0	46	0	31	0	33	0	34	1	22	0	21	0	39	1	18	0	29	1	31	0	23	0
15	0	36	1	38	0	51	0	24	0	25	1	10	0	41	0	20	0	29	0	30	0	6	0	19	0	38	1	24	0	35	0	36	0	37	1	25	0	28	0	40	1	16	0	15	0	16	0	14	0
30	1	43	0	22	0	24	0	26	0	32	0	29	0	30	0	34	0	32	0	19	0	47	0	13	0	20	0	24	0	49	0	23	0	36	0	24	0	22	0	5	0	13	0	10	0	29	0	19	0
4	0	8	0	30	0	36	1	22	0	48	0	21	0	32	0	41	1	35	0	17	0	54	1	27	0	14	0	18	0	20	0	20	0	31	1	3	0	31	0	12	0	23	0	10	0	29	0	30	1
12	0	17	0	13	0	8	0	33	0	13	0	28	0	36	0	31	0	32	0	11	0	21	0	19	0	13	0	18	0	39	1	27	0	50	1	27	0	11	0	19	0	21	0	17	0	22	0	26	0
24	1	39	0	31	0	35	1	25	0	40	0	26	0	34	0	38	1	33	0	10	0	24	0	17	0	13	0	20	0	44	0	30	0	33	1	32	1	19	0	4	0	25	0	27	0	27	0	17	0
32	0	27	0	24	0	38	0	42	1	15	0	26	0	36	0	28	0	49	0	35	0	10	0	26	0	9	0	23	0	34	0	19	0	37	1	13	0	36	1	33	0	29	1	30	0	27	0	18	0
30	0	24	0	1	0	22	0	40	1	17	0	27	0	13	1	33	0	13	1	28	0	27	0	27	0	20	0	27	1	42	1	50	1	37	0	36	0	35	0	14	0	23	0	22	0	31	0	27	0
13	0	19	0	32	0	21	0	31	0	35	0	16	0	6	1	39	0	8	1	13	0	20	0	43	1	33	0	8	0	26	0	44	0	23	0	28	0	35	0	20	0	18	0	13	0	18	0	26	0
9	0	8	0	22	0	52	1	32	0	22	0	16	0	18	0	35	0	33	0	15	0	18	0	35	0	22	0	14	0	16	0	26	0	18	0	14	0	33	0	27	0	22	0	5	0	31	1	23	0
2	0	20	0	2	0	8	0	28	0	20	0	2	0	32	0	32	0	29	0	50	0	42	0	31	0	29	0	23	0	8	0	37	0	27	0	25	0	26	0	26	0	13	0	4	0	20	0	30	0
17	0	49	0	3	0	27	0	41	1	14	0	20	0	38	0	43	0	37	0	26	0	2	0	35	0	38	0	21	0	30	0	26	0	23	0	20	0	30	0	21	0	32	1	28	1	22	0	17	0
17	0	42	1	19	0	11	0	25	0	37	0	23	0	17	1	46	0	30	0	34	0	8	0	26	0	42	1	47	1	23	0	19	0	43	0	25	0	30	0	32	0	10	0	13	0	20	0	33	0
16	0	37	0	4	0	50	1	43	1	10	0	25	0	33	1	50	1	38	0	41	0	37	0	25	1	23	0	26	0	20	0	35	0	23	0	28	0	18	0	24	0	6	0	17	0	34	0	17	0
35	0	45	0	27	1	49	1	31	0	20	0	24	0	28	1	42	1	4	1	32	0	11	0	16	0	7	0	16	0	21	0	19	0	38	1	17	0	36	1	17	0	29	1	23	0	22	0	23	0
24	0	48	1	22	0	16	0	28	0	20	0	11	0	35	0	29	0	1	1	22	1	33	0	17	0	20	0	24	0	25	0	29	0	38	1	14	1	27	0	31	0	24	0	15	0	21	0	27	0
19	0	36	0	12	0	5	0	37	1	22	0	31	0	42	0	18	0	34	1	28	0	30	0	32	0	31	0	21	0	15	0	38	1	41	1	25	0	40	0	20	0	18	0	13	0	27	1	22	0
17	0	32	0	24	0	6	0	30	0	26	1	43	1	26	0	40	0	12	1	38	0	24	0	37	0	16	0	17	0	22	0	18	0	47	1	28	0	39	0	28	0	22	0	17	0	28	0	10	1
7	0	28	0	5	0	24	0	33	0	32	0	40	1	33	0	16	0	36	0	16	0	22	0	15	0	32	0	18	1	22	0	27	0	29	1	26	0	26	0	19	0	25	0	10	0	19	0	12	0
27	0	30	0	16	0	18	0	6	0	15	0	29	0	26	0	8	0	18	0	20	0	50	0	39	0	38	0	36	0	32	0	50	1	30	1	25	0	53	1	17	0	4	0	10	1	30	1	25	0
17	0	29	0	24	0	42	0	28	0	20	0	18	0	37	0	34	0	41	0	30	0	7	0	29	0	43	1	26	0	30	0	28	0	31	1	19	0	30	0	36	0	5	0	32	1	13	0	28	0
22	0	38	1	26	0	45	1	29	0	24	0	38	0	31	0	43	0	26	0	40	0	25	0	3	0	25	0	8	0	40	1	28	0	22	0	22	0	33	0	33	1	26	0	26	0	15	0	8	0
33	0	25	0	20	0	7	0	26	0	25	0	28	0	20	1	34	0	11	1	38	0	17	0	28	0	7	1	16	0	38	0	29	0	17	0	17	0	54	1	26	0	18	0	9	0	23	0	27	1
13	0	24	0	15	0	22	0	36	0	35	0	4	0	17	1	45	1	36	0	15	0	45	1	20	0	20	0	31	0	25	0	41	0	30	0	17	0	35	0	26	0	18	0	18	0	29	0	33	1
35	0	29	0	11	0	43	1	35	1	25	0	25	0	24	0	18	0	37	0	37	1	8	0	26	0	30	0	12	0	30	0	24	0	45	1	19	0	25	0	16	0	22	1	13	1	29	0	16	0
40	0	30	0	38	0	34	1	34	0	18	0	19	0	19	1	26	0	24	0	31	0	19	0	32	1	17	0	5	0	23	0	24	0	27	0	12	0	36	0	27	0	19	0	29	1	23	0	11	0
40	1	28	0	8	0	38	0	44	0	17	0	29	0	41	0	23	0	25	0	28	0	60	0	18	0	44	0	7	0	32	0	22	0	8	0	24	0	49	0	26	0	14	0	28	0	37	1	20	0
1	0	29	0	9	0	32	1	16	0	16	0	14	0	28	1	34	0	16	1	25	1	9	0	34	0	17	0	27	1	6	0	18	0	23	0	10	0	27	0	13	0	17	0	20	0	32	0	14	0
32	1	28	0	22	0	45	1	36	0	22	0	35	0	34	1	51	1	10	1	46	1	35	0	26	0	28	0	49	1	29	0	13	0	11	0	24	0	37	0	20	1	13	0	25	0	32	1	18	0
1	0	33	0	12	0	44	1	43	0	30	0	28	0	39	0	39	1	36	0	10	0	27	0	40	1	24	0	20	0	28	0	39	0	31	0	20	0	31	0	37	1	27	0	22	0	21	0	16	0
32	0	30	0	48	0	38	1	32	0	9	0	18	0	34	0	42	1	32	0	28	0	31	0	29	0	36	0	30	1	27	1	36	0	30	0	22	0	52	1	30	0	7	0	22	0	21	0	32	0
14	0	28	0	6	0	31	0	25	0	40	0	28	0	24	0	21	0	38	0	32	0	3	0	21	0	31	0	11	0	24	0	13	0	29	0	27	0	43	0	18	0	24	1	28	0	25	0	28	0
29	0	48	1	20	0	15	0	17	0	36	1	37	0	31	0	27	0	28	0	21	0	17	0	26	0	34	0	34	1	17	0	55	1	12	0	23	0	45	0	28	0	13	0	33	1	20	0	14	0
7	0	26	0	5	0	5	0	38	0	4	0	36	0	31	0	52	1	25	0	14	0	23	0	26	0	22	0	7	0	28	0	22	0	31	0	18	0	44	0	23	0	20	0	40	0	20	1	18	0
27	0	35	0	27	0	16	0	41	1	30	0	26	0	37	0	32	1	29	0	25	0	50	1	27	1	33	0	14	0	44	0	27	0	25	0	24	0	33	0	26	0	22	0	16	0	34	0	16	0
23	0	29	0	5	0	21	0	46	0	21	0	7	0	2	1	27	1	35	0	42	0	32	0	19	0	29	0	16	1	29	0	19	0	27	0	26	0	30	1	16	0	16	0	19	0	34	0	21	0
8	0	40	1	29	1	30	0	33	0	32	0	34	0	31	0	19	0	22	0	12	0	30	0	19	0	30	0	23	0	24	0	31	0	18	0	32	1	24	0	23	0	25	1	29	0	34	0	24	0
22	1	38	1	10	0	42	1	48	1	11	0	17	0	49	0	32	0	27	1	20	0	43	0	4	0	29	0	10	0	10	0	40	0	22	0	18	0	19	0	32	0	16	0	22	0	28	0	6	0
6	0	18	0	6	0	43	1	9	0	18	0	35	0	39	0	31	1	30	1	42	0	11	0	38	1	6	0	26	0	8	0	8	0	33	1	25	0	16	0	30	1	1	0	25	0	3	0	36	1
7	0	34	1	34	0	46	1	33	0	36	1	21	0	36	0	24	0	13	1	26	0	12	0	26	1	31	0	15	0	37	0	22	0	41	0	30	0	19	0	2	0	13	0	27	1	25	0	26	1
23	0	20	0	13	0	10	0	42	1	29	0	9	0	44	0	52	1	18	1	5	0	23	0	26	1	42	0	31	1	44	0	31	0	28	0	21	1	3	0	4	0	3	0	15	1	24	0	7	0
25	1	46	0	30	0	44	1	36	0	19	0	1	0	43	0	45	1	12	1	18	0	27	0	32	0	11	0	35	0	33	0	18	0	45	0	36	0	49	0	18	0	21	1	15	0	26	0	36	0
31	0	22	0	19	0	19	0	38	0	6	0	5	0	35	0	19	0	28	0	40	1	41	1	20	0	23	0	23	1	20	0	54	1	35	0	15	0	30	0	19	0	29	1	23	1	32	1	25	0
35	0	19	0	11	0	16	0	27	0	27	0	29	0	19	1	25	0	35	0	35	0	10	0	16	0	20	0	20	0	25	0	16	0	8	0	28	0	34	0	5	0	20	0	21	0	12	0	30	0
31	0	21	0	23	0	26	0	36	0	25	0	35	0	36	0	39	1	43	0	25	0	34	0	30	0	39	1	25	1	20	0	32	0	34	0	17	0	44	0	13	0	25	1	17	0	24	0	22	0
10	0	35	0	20	0	40	1	19	0	32	0	27	0	33	0	21	0	29	1	31	0	15	0	29	0	44	1	12	0	23	0	45	0	30	1	25	0	6	0	13	0	30	1	28	1	11	0	21	0
33	0	46	1	22	0	8	0	9	0	7	0	9	0	35	0	39	0	36	0	25	0	13	0	17	0	43	1	25	0	42	0	48	0	37	1	24	0	42	0	30	1	15	0	10	0	17	0	16	0
18	0	34	0	11	0	7	0	44	1	9	0	20	0	24	0	33	1	32	0	27	1	30	0	21	0	28	0	17	0	16	0	30	0	24	0	38	0	23	0	12	0	24	1	13	0	20	0	8	0
23	1	19	0	26	0	43	1	33	0	30	0	24	0	49	0	39	1	35	0	29	0	27	0	29	0	37	0	16	0	40	1	37	0	18	1	37	1	49	0	17	0	17	0	7	1	28	0	12	0
25	0	25	0	21	0	20	0	2	0	34	0	26	0	9	1	51	0	31	0	16	0	26	0	39	0	23	0	38	0	35	0	53	1	26	0	32	0	50	1	6	0	1	0	23	1	34	0	39	1
7	0	19	0	16	0	12	0	38	0	3	0	18	0	41	0	42	1	27	0	26	0	40	0	5	0	30	0	20	0	33	0	50	1	41	0	14	0	25	0	3	0	19	0	18	0	25	0	17	0
12	0	33	0	29	0	13	0	37	0	15	0	31	0	40	0	39	0	15	0	25	0	16	0	23	0	40	1	25	0	34	0	15	0	26	0	27	0	30	0	31	0	19	0	19	0	27	0	20	0
18	0	27	0	15	0	44	0	31	0	30	0	22	0	36	0	49	1	31	0	43	1	7	0	24	1	32	1	45	1	26	0	39	0	34	1	9	0	34	0	24	0	25	0	28	1	24	0	26	0
23	0	25	0	23	0	42	1	39	0	13	0	28	0	37	0	53	1	29	0	50	1	10	0	24	1	33	0	14	0	26	0	28	0	43	0	28	0	41	0	30	0	27	0	4	0	30	0	30	0
21	0	28	0	23	0	13	0	30	0	36	0	31	0	19	1	53	0	30	0	19	0	25	0	33	1	4	0	24	0	19	0	41	0	40	1	26	0	22	0	23	0	3	0	22	0	21	0	21	0
20	0	22	0	6	0	34	0	45	0	19	0	21	0	27	0	48	0	24	0	33	0	28	0	24	0	21	0	7	0	32	0	32	0	20	0	22	0	37	0	22	0	22	1	21	0	5	0	21	0
19	0	5	0	41	0	47	0	27	0	10	0	17	0	21	1	45	0	31	0	7	0	10	0	10	0	20	0	32	0	24	1	52	1	17	0	21	0	22	0	26	0	19	1	27	0	2	0	24	0
22	0	10	0	25	0	16	0	18	0	23	0	21	0	31	0	33	0	26	1	37	0	25	0	21	0	11	0	15	0	33	0	41	0	19	0	26	0	18	0	19	0	20	0	18	0	29	0	24	0
22	0	24	0	15	0	53	1	32	1	26	0	9	0	37	0	49	1	31	0	14	0	43	0	20	1	6	0	19	0	22	0	52	1	32	0	25	0	40	1	33	0	30	1	24	0	38	0	28	0
37	0	19	0	7	0	10	0	34	1	22	0	32	0	19	0	58	1	23	0	44	1	51	0	27	0	7	0	27	0	15	0	24	0	28	0	21	0	16	0	19	0	28	0	23	0	26	0	14	0
35	0	19	0	18	0	22	0	49	0	34	0	22	0	45	0	35	1	17	1	34	0	50	0	17	0	4	0	31	1	10	0	13	0	18	0	19	0	36	0	50	1	20	0	19	0	21	0	18	0
13	0	11	0	20	0	30	0	23	0	32	0	26	1	36	0	29	0	34	0	12	0	32	0	22	0	28	0	23	0	24	0	45	1	22	0	27	0	20	0	10	0	21	0	13	0	18	0	24	0
40	0	35	0	36	0	48	1	27	0	36	0	24	0	20	0	37	0	14	1	11	0	13	0	19	0	11	1	41	0	15	1	40	1	43	1	18	0	37	0	17	0	23	1	21	0	26	0	23	0
21	0	15	0	37	1	10	0	25	0	12	0	29	0	18	1	43	0	11	1	31	0	36	0	28	1	22	0	21	0	15	1	23	0	33	1	14	0	35	0	23	0	14	0	30	1	24	0	25	0
21	0	21	0	32	0	12	0	35	0	35	0	16	0	5	1	49	0	19	0	37	0	28	0	25	0	21	0	21	0	39	1	31	0	38	1	28	1	5	0	25	0	19	0	20	0	31	0	22	0
15	0	27	0	14	0	16	0	11	0	23	0	32	0	43	0	22	0	18	1	37	0	9	0	15	0	28	1	5	0	19	1	54	0	31	0	23	0	43	0	9	0	13	0	22	1	15	0	34	0
5	0	20	0	6	0	4	0	15	0	6	0	31	0	35	0	58	1	30	0	11	1	38	0	14	0	34	0	39	1	18	0	48	1	35	0	31	0	54	0	23	0	24	1	32	0	18	0	14	0
30	1	14	0	34	1	51	1	23	0	15	0	28	0	15	1	53	1	9	1	32	0	13	0	21	0	29	0	10	0	18	0	25	0	48	1	27	0	30	0	31	0	16	0	13	0	6	0	24	0
16	0	30	0	30	0	7	0	30	0	35	0	33	0	44	0	15	0	38	0	31	0	28	0	26	1	39	1	18	0	48	1	39	0	4	0	28	0	37	0	13	0	22	0	6	1	30	0	29	0
30	0	35	0	28	0	46	1	32	0	16	0	32	0	36	0	16	0	36	0	33	0	20	0	32	1	30	1	18	0	37	0	28	0	40	1	22	0	41	0	28	0	17	0	22	0	17	0	8	0
36	0	17	0	15	0	44	1	37	0	14	0	26	0	33	1	38	0	29	0	37	1	17	0	16	0	37	1	24	0	22	0	45	1	19	0	20	0	33	0	28	0	12	0	16	0	26	0	21	0
6	0	20	0	26	0	51	1	38	0	18	0	17	0	38	0	32	0	35	0	32	1	25	0	25	0	43	1	26	0	44	0	7	0	47	1	14	0	30	0	30	0	31	1	35	1	19	0	23	0
32	0	31	0	24	0	26	0	18	0	21	0	30	0	33	0	17	0	29	0	48	0	34	0	39	0	29	1	9	0	46	1	31	0	41	1	21	0	27	1	32	0	15	0	17	0	23	0	14	0
23	0	29	0	29	0	43	1	40	1	7	0	38	0	19	1	24	0	22	0	38	0	44	0	32	1	28	0	35	0	36	0	35	0	36	1	22	0	46	1	27	1	24	0	21	0	21	0	22	0
21	0	17	0	33	0	50	1	31	0	8	0	21	0	38	0	26	0	36	0	33	0	53	1	31	1	6	0	35	0	33	1	40	0	37	1	8	0	36	0	21	0	20	0	12	1	13	0	22	0
18	0	36	1	23	0	16	0	18	0	27	0	14	0	26	0	31	0	29	0	43	1	9	0	23	0	32	1	23	0	31	0	52	0	24	0	13	0	13	0	22	0	19	1	15	0	23	0	29	0
11	0	9	0	2	0	10	0	46	0	41	1	29	0	24	0	45	1	35	0	21	0	46	0	37	0	25	0	23	0	36	0	29	0	35	1	27	1	44	1	4	0	28	0	20	0	19	0	30	0
14	0	25	0	37	1	33	0	22	0	24	0	24	0	25	0	41	0	19	0	32	0	52	0	30	0	31	1	19	0	20	0	43	0	31	0	17	0	38	0	19	0	11	0	29	0	27	0	18	0
27	0	19	0	28	0	52	1	37	0	36	0	27	0	33	0	33	1	33	0	35	0	29	0	12	0	36	0	22	0	41	0	28	0	26	0	31	0	44	1	3	0	28	0	15	0	21	0	19	0
32	0	27	0	14	0	15	0	29	1	38	0	25	0	11	1	45	0	31	0	32	0	41	0	34	1	33	1	33	1	26	1	1	0	31	1	25	0	41	0	26	0	26	0	13	1	8	0	20	0
25	0	17	0	12	0	15	0	50	1	30	0	27	0	12	1	11	0	36	0	37	0	9	0	33	0	30	0	6	0	37	0	27	0	27	0	17	0	37	0	21	0	23	0	5	0	11	0	32	0
19	0	28	0	18	0	17	0	27	0	33	1	21	0	3	1	34	0	20	1	37	0	16	0	36	0	12	0	26	0	26	0	32	0	27	0	35	0	40	0	8	0	19	0	16	0	38	1	14	0
20	0	31	0	11	0	40	1	34	1	27	0	34	0	29	0	33	1	38	0	20	0	17	0	5	0	22	0	12	0	26	0	18	0	44	1	8	0	30	0	15	0	19	0	17	0	11	0	18	0
26	0	17	0	30	0	49	1	30	0	14	0	19	0	12	1	13	0	30	1	25	0	13	0	33	1	26	0	13	1	20	0	32	0	23	0	19	0	44	0	3	0	18	1	21	0	31	0	24	0
32	0	37	0	34	0	40	0	41	1	7	0	26	0	29	1	51	0	14	1	38	0	14	0	12	0	31	1	8	0	19	0	50	0	25	0	38	0	2	0	40	0	22	1	10	0	23	0	22	0
42	1	15	0	31	0	32	0	25	0	31	0	23	0	23	1	20	0	32	0	40	0	12	0	34	0	20	0	9	0	32	0	33	0	39	1	32	0	48	0	16	0	25	0	19	0	20	0	6	0
32	0	19	0	40	0	32	0	29	0	25	0	25	0	23	0	22	0	31	0	12	0	45	0	17	0	25	0	21	0	18	0	52	1	27	0	27	0	26	0	19	0	25	1	22	0	24	0	23	0
36	1	26	0	25	0	12	0	20	0	24	0	20	0	21	1	39	0	29	0	34	1	4	0	26	0	28	0	46	1	27	0	23	0	28	0	30	0	41	1	37	0	15	0	39	1	30	0	14	0
12	0	29	1	28	0	24	1	41	0	24	0	18	0	38	0	38	0	36	0	21	0	38	1	21	0	26	0	41	1	26	0	33	0	28	0	19	0	47	0	32	1	24	1	33	0	28	0	23	0
27	0	26	0	23	0	45	1	35	0	33	0	44	0	28	0	47	0	31	0	35	0	5	0	21	0	20	0	20	0	39	0	51	1	46	1	19	0	39	0	21	0	21	0	16	0	16	0	23	0
20	1	27	0	42	0	42	1	45	0	13	0	41	0	10	1	28	0	19	1	29	0	37	0	21	0	9	1	28	0	25	0	39	0	25	0	37	0	34	0	37	1	24	0	21	0	14	0	27	0
21	1	29	0	6	0	4	0	35	0	36	0	16	0	45	0	10	0	30	0	19	0	20	0	22	0	4	0	25	0	29	0	28	0	16	0	12	0	29	0	8	0	23	0	22	0	28	0	35	0
7	0	30	0	43	0	46	1	26	0	27	0	15	0	35	0	26	0	19	0	33	0	18	0	26	0	20	0	18	0	24	0	27	1	37	0	11	0	27	0	7	0	23	0	26	1	29	0	17	0
5	0	16	0	11	0	43	1	36	0	32	0	35	0	34	0	43	1	30	0	38	0	25	0	4	0	36	0	20	0	25	0	34	0	47	1	29	0	42	0	14	0	33	1	38	0	21	0	12	0
9	0	34	0	28	0	36	0	26	0	20	0	32	0	35	0	28	0	24	0	32	0	14	0	35	0	33	1	17	0	36	0	52	0	40	1	33	0	34	0	4	0	28	0	16	0	22	0	33	0
[truncated: 566 more columns]

## Sheet: raw mean,median,max
Strain	Mean RLS	Median RLS	Max RLS
wt	22	22	51
rit1	26.57	28	51
mad3	21.57	22	48
rpl34b	27.98	30	53
cka2	30.795	31.5	58
mpd1	24.68	25	54
los1	24.17	25	45
sgf73	31.16	33.5	52
sis2	34.795	35	60
ykr073c	28.325	29	61
rpl23a	27.8	28	50
fob1	26.54	25	60
ubr2	24.585	26	49
rad34	25.535	26.5	48
rpl21b	22.06	21	49
sap185	27.215	26	51
rrd2	30.56	30	58
rpl22a	30.135	30	54
rpl13a	22.7	23	38
slm6	32.23	33	57
rei1	21.95	23	50
gtr1	19.325	19	50
lpd1	20.27	21	40
msw1	22.635	23.5	38
rai1	20.23	20.5	39
dsk2	24.5	24.5	45
rpl43b	15.5	16	30
rpl31a	24.955	26	34
sds3	22.36	24	43
map2	28.185	30	53
poc4	19.055	19.5	43
sgf11	30.49	31	54
hbs1	23.915	24	43
pmt3	28.4	30	50
aac3	25.215	25	44
ugx2	23.815	24	56
mrt4	27.86	28	48
yng1	25.375	26	46
can1	19.3	19	47
pxp1	24.155	25	46
eug1	25.225	26	53
kip2	22.015	22	43
ubp8	26.39	26	47
ato2	22.465	24	48
ybr238c	22.57	22.5	50
dom34	27.115	28	49
dsf2	24.02	24	54
sok1	25.44	25	56
cth1	6.65	6	21
tma19	24.085	24.5	47
rec8	20.99	21	43
vfa1	28.865	29	57
img1	27.355	27	50
ybr013c	23.495	23	53
pml39	27	28	44
mrx14	29.24	31	42
ycr101c	18.555	20	32
sap155	23.715	25	43
mrpl33	16.63	17	30
rps12	26.18	26.5	50
bst1	25.385	26	46
alg6	30.38	30	52
hse1	27.73	28	52
irc14	18.29	20	41
ygr051c	20.035	20	43
rim1	26.945	28	45
suv3	22.275	22	51
rpl37b	23.495	23	54
rpl19a	23.165	23	43
rph1	23.675	23	46
mig1	21.69	23	48
rpl16b	24.865	26	39
cos12	18.63	19	34
mtc2	31.915	32	57
paf1	19.64	20	40
rpl9a	25.67	26	46
rfx1	22.175	22.5	36
yvh1	19.58	20	32
sas2	18.205	18	37
cbp6	21.9	22	44
cgi121	26.675	27	45
ypt52	26.415	27	48
abp1	21.58	22	38
syh1	24.53	26	58
ure2	23.73	24	52
hua1	21.535	22	41
rom2	16.38	16	38
ybr197c	23.78	24	47
sam1	26.47	27	50
aep1	21.145	21.5	41
gad1	20.34	21	41
gcn4	19.395	20	38
inm1	20.195	21	38
ipk1	24.505	24	51
lys12	22.17	22	46
lys9	23.68	23.5	41
mxr2	15.065	15	30
nmd4	13.47	13	36
der1	23.99	25	49
crc1	23.745	23.5	44
cur1	23.465	24	44
erv25	19.89	20.5	37
yil089w	25.43	26	42
pkh2	27.725	29	46
yjl022w	11.35	11	24
ybr226c	23.325	24	46
bul1	28.215	29	43
ypr064w	25.98	27	50
sdh1	19.74	22	37
chd1	13.75	14	31
hmt1	22.05	21.5	39
elp4	22.515	23	43
sov1	22.36	22	44
pet127	17.34	18	35
pet309	11.955	11	33
phd1	20.17	23	42
nop12	18.165	18	39
om45	22.22	22	40
opt2	14.52	15	30
fzf1	19.9	20	34
dck1	16.965	18	34
dss1	15.405	16	32
bas1	11.845	12.5	27
bxi1	14.135	16	31
boi2	21.905	22	47
yro2	16.56	18	34
fmp42	28.96	30	48
img2	26.415	26	43
pmt1	24.835	25.5	44
pmt5	19.335	20	36
cst26	20.29	20	46
ynl034w	19.105	21	32
caf20	22.39	24.5	36
yol014w	19.14	20	37
rpl20b	23.515	25	35
fet3	19.235	20	35
tat2	20.5	23	41
erv41	25.775	27	57
gpm2	27.265	27	52
isw2	28.695	30	49
lyp1	25.29	26.5	46
met3	22.85	25	51
lin1	17.01	18	35
vps24	18.535	19	40
opi3	22.485	22	44
inp53	23.355	23	40
msk1	21.08	22	38
vps60	19.83	20	38
tom1	18.61	19	32
atg1	21.34	22	40
mig2	21.06	21	52
irc21	30.845	32	51
ost3	23.385	24	44
pmr1	20.785	21	44
pmt7	22.23	22	44
stb2	26.17	27	45
swi5	20.13	20	37
vhs1	25.4	27	49
ydr124w	22.29	22	46
zds1	26.53	27	44
mrpl40	18.84	19	34
yeh1	24.675	26	44
rpl21a	19.735	20	35
rpl2b	21.83	21	47
rpl34a	25.925	26	45
rps21a	27.28	27	54
rps22b	27.925	28	51
sec28	20.665	21	40
sip2	18.635	19	30
rcr2	26.625	27.5	44
rgs2	19.655	20	36
hxk2	29.075	29	57
psp2	21.405	22	51
gsy1	23.285	24	44
das2	16.71	17	34
loc1	27.83	29	38
rtn1	16.01	15	38
fre6	22.495	23	45
ras1	22.35	23	40
spt23	21.25	21	43
rvs161	18.25	19	31
scp1	21.72	23	41
spt4	13.105	13	29
gas4	18.425	19	38
fcy2	23.195	23	45
sps1	25.81	26	40
mef2	24.62	25	49
skp2	19.715	20	34
rpp1b	27.43	29	47
mnn2	21.08	22	41
cbs1	20.1	21	33
yur1 (not yvr1)	23.58	23	38
cup9	24.015	24	37
mtc4	15.94	15	35
pgm2	23.165	23	39
bmh2	25.685	26	40
sdh2	14.865	15	27
rps6a	7.62	7	28
rpp1a	19.55	19.5	40
rps1a	21.265	21	44
taf14	25.6	27	39
uga1	23.695	25	35
uga3	23.82	25	35
ydr248c	24.625	25	36
ydr274c	23.52	24	34
yer186c	23.26	23.5	35
yer187w	22.825	24	34
ygr130c	26.09	27	37
yhr130c	22.615	24	33
tif4631	23.245	24	41
fit2	24.705	26	43
gto3	20.82	21.5	40
rts1	20.725	22.5	38
tor1	25.455	25.5	42
tpo3	23.995	24	48
atp17	24.06	25	42
inp51	25.765	26	47
urh1	22.275	22	49
uth1	27.805	29	46
vba5	27.56	28	44
pex19	24.675	26	44
pmc1	24.835	25.5	44
rmt2	26.415	26	43
gem1	14.445	15	26
hat2	21.755	22	38
hrd1	22.435	23	38
rpl20a	26.075	27	37
ysc84	24.745	26	37
ybl053w	25.015	25	41
mnn1	20.29	20	45
snf1	18.97	20	36
snf4	18.385	19	30
mrpl49	27.275	28	41
hor7	24.455	24	44
gpr1	25.895	26.5	45
dlt1	14.72	14	33
rpl7a	15.315	15.5	27
ncs2	21.04	21	39
sst2	4.05	4	10
ygl165c	20.98	21.5	41
ydl062w	33.23	34.5	56
eos1	26.005	27	56
ydl172c	26.735	27	54
bud8	25.455	25	50
rpl29	29.995	31	49
itr1	24.085	25	44
pib1	24.27	25	46
sdh5	24.115	25	51
rrg9	24	24.5	45
pet130	24.19	25	41
sas3	22.235	23	51
syo1	31.265	32	56
sch9	21.505	22	47
tip41	26.765	27	53
idp1	23.16	23	43
rds1	24.12	25	45
ssf1	20.56	21	42
dbp3	22.22	22.5	40
rpl6b	24.055	25.5	41
ltv1	21.91	22	35
afg3	16.31	16	31
ydr048c	22.115	22	42
dbf20	21.985	22	33
tos8	19.945	20	36
bre5	18.46	19	37
trk1	25.855	27	47
did2	19.67	20	34
rpl1b	20.955	21	39
gpa2	18.6	19	34
eno1	16.015	16	30
cyc1	23.01	23	43
pex9	19.17	19	35
idh1	15.29	15	30
kxd1	16.755	17	32
yor111w	19.795	20	40
caf40	18.31	19	39
spt8	18.9	20	35
alg12	19.14	19	36
tif1	24.325	24.5	44
rpl12a	19.775	20	35
kap120	21.34	22	39
ygl042c	22.085	22	37
rpp2a	22.285	22	39
trt2	22.775	24	45
mpc3	23.92	24	43
rpl26a	22.05	23	37
scw4	24.56	25	43
rpl13b	24.145	25	49
mub1	18.4	19	33
smy2	20.845	21	42
atg8	19.155	21	34
lsb1	21.1	22	42
alg3	27.175	28	49
lag1	11.86	13	28
lhs1	16.355	16	38
dgk1	21.995	23	50
ybl083c	22.94	23	51
clb2	24.885	24.5	49
mep2	22.215	23	40
rpl19b	11.815	11	30
ypt6	18.585	19	35
tis11	19.48	19.5	32
rpl6a	15.47	16	29
mrpl25	19.99	21	36
rpl12b	14.77	15	36
csr2	19.485	20	44
pho87	24.03	24	46
rpl35a	21.99	22	44

## Sheet: fitted data (by lane)
		rep1				rep2				rep1 vs rep2
	Strain	Mean RLS	SD	Alpha	r	Mean RLS	SD	Alpha	r	Z score	p-val (two-sided)
0	wt	23.6592	10.9561	2.28893	0.0374429	22.9574	10.6114	2.29368	0.0385883	-0.460089	0.645452
8	rit1	27.1071	7.79865	3.89011	0.0333852	27.3766	9.57307	3.13197	0.0326825	0.218269	0.827219
55	mad3	22.5577	10.4099	2.2978	0.0392729	22.5986	11.4939	2.06178	0.0391987	0.0263918	0.978945
1	rpl34b	29.3839	18.378	1.64053	0.0304462	33.5012	21.4565	1.59846	0.0267648	1.45739	0.145007
2	cka2	31.121	11.9238	2.8284	0.0286236	32.6356	9.58675	3.80143	0.0276939	0.989914	0.322216
3	mpd1	26.6031	9.13206	3.19721	0.0336659	24.6958	10.105	2.62817	0.0359778	-1.40031	0.16142
4	los1	24.7481	7.97232	3.43147	0.0363185	25.2977	8.41514	3.31114	0.0354643	0.474191	0.635364
5	sgf73	36.0161	7.52821	5.52556	0.0256397	35.1226	6.61962	6.18324	0.0264575	-0.891358	0.372737
6	sis2	36.5444	11.6758	3.46303	0.0246069	36.0126	12.7794	3.08107	0.0248261	-0.307206	0.758687
7	ykr073c	31.93	10.9448	3.20237	0.0280516	31.7538	5.44556	6.84744	0.0294252	-0.144147	0.885384
9	rpl23a	28.2542	10.7815	2.84126	0.0315336	29.9036	10.6456	3.07008	0.0298929	1.08861	0.276327
10	fob1	28.763	15.544	1.92745	0.0308376	26.5457	15.2559	1.80059	0.0334997	-1.01802	0.308667
11	ubr2	25.6745	10.7931	2.55005	0.0345759	25.9845	9.1768	3.09756	0.0344156	0.218771	0.826828
12	rad34	28.5474	6.11621	5.37882	0.0322982	27.7758	10.4873	2.87507	0.0320918	-0.635551	0.525069
13	rpl21b	23.2996	10.9084	2.26113	0.0380163	23.0086	10.4017	2.3512	0.0385149	-0.193057	0.846915
14	sap185	27.065	9.5966	3.08382	0.0330348	28.9327	9.82356	3.23645	0.0309736	1.35997	0.17384
15	rrd2	30.1058	10.5337	3.1299	0.0297187	32.6419	12.8112	2.7534	0.0272624	1.52909	0.126243
16	rpl22a	32.1732	10.1008	3.53106	0.0279789	32.2111	10.2471	3.47964	0.0279242	0.0263244	0.978999
17	rpl13a	23.8241	7.68883	3.42444	0.0377231	23.6564	7.25546	3.62385	0.0381051	-0.158615	0.873972
18	slm6	33.1911	11.743	3.09136	0.0269406	33.9108	11.0782	3.3784	0.0264838	0.445808	0.655736
19	rei1	24.9739	7.80683	3.54803	0.0360536	22.9184	10.4185	2.33669	0.038663	-1.57889	0.114362
20	gtr1	19.5226	8.69368	2.39111	0.0454049	21.0293	6.67414	3.48879	0.0427782	1.3747	0.169224
21	lpd1	21.9525	7.95795	3.00867	0.040683	21.4419	7.75822	3.015	0.0416556	-0.459409	0.64594
22	msw1	22.8873	7.69618	3.27149	0.0391757	24.4496	7.12579	3.83473	0.0369841	1.48955	0.136343
23	rai1	19.4793	6.1715	3.49552	0.0461868	22.3311	7.12043	3.47075	0.0402734	3.0265	0.00247405
25	dsk2	25.3494	7.26118	3.90897	0.0357098	24.7152	7.85506	3.48332	0.0363953	-0.592814	0.553306
26	rpl43b	18.1437	7.14905	2.74133	0.0490393	18.5557	6.74945	2.99729	0.0481225	0.418971	0.675238
27	rpl31a	26.668	5.07806	6.11479	0.0348241	26.4775	5.32774	5.75927	0.0349582	-0.258848	0.795753
28	sds3	25.5487	10.1928	2.70351	0.0348089	24.786	10.3553	2.56772	0.0358222	-0.524888	0.599661
29	map2	30.5673	12.8856	2.54215	0.0290391	29.0454	11.7943	2.65069	0.0305983	-0.871208	0.383641
30	poc4	19.5746	6.66098	3.22845	0.0457757	19.939	5.92948	3.75005	0.0452943	0.408635	0.682808
31	sgf11	32.7973	11.0557	3.26255	0.0273347	32.1705	8.37384	4.34484	0.0283091	-0.451896	0.651344
32	hbs1	23.8323	7.84009	3.35233	0.0376686	26.2359	9.55995	2.99139	0.0340322	1.9441	0.0518833
33	pmt3	30.884	10.5136	3.22702	0.0290125	29.2853	10.957	2.90443	0.0304502	-1.05276	0.292449
34	aac3	29.0916	4.00085	8.67536	0.0324964	26.8617	8.75452	3.38734	0.0334383	-2.31668	0.020521
35	ugx2	26.8607	10.6944	2.70967	0.0331112	22.5985	8.08718	3.05224	0.0395455	-3.17892	0.00147825
36	mrt4	29.8877	8.76928	3.80637	0.0302423	27.7565	6.80858	4.63804	0.0329356	-1.91961	0.0549072
37	yng1	25.6276	8.04801	3.52999	0.0351245	26.3382	8.17637	3.57548	0.0342002	0.61944	0.535626
38	can1	20.0212	11.9319	1.72989	0.0445144	20.3127	10.2751	2.07433	0.0436073	0.185088	0.85316
39	pxp1	23.9913	8.86107	2.9466	0.037192	25.9824	8.56386	3.34517	0.0345477	1.61573	0.106153
40	eug1	25.1671	9.65221	2.82526	0.0353938	29.4144	7.20902	4.64245	0.0310809	3.52559	0.000422548
41	kip2	22.9224	9.69235	2.53353	0.0387205	23.6299	8.53985	3.01895	0.0378008	0.547718	0.583886
42	ubp8	29.9788	9.22958	3.6086	0.0300619	28.4343	8.4196	3.76794	0.0317701	-1.23633	0.216336
43	ato2	25.4643	7.65436	3.70566	0.035443	24.535	10.4647	2.50907	0.0361664	-0.716702	0.473558
44	ybr238c	21.598	9.91188	2.31208	0.0410208	25.0929	8.21049	3.37245	0.0357873	2.71531	0.00662131
45	dom34	27.7465	9.67436	3.1421	0.0322517	28.1367	9.1449	3.39771	0.031928	0.293174	0.769389
46	dsf2	23.957	6.21991	4.35714	0.038021	24.5806	8.57243	3.14131	0.0364052	0.588809	0.55599
47	sok1	26.0887	9.42225	3.02118	0.0342392	25.5368	7.48162	3.81262	0.035398	-0.458705	0.646446
48	cth1	7.15541	4.28873	1.71907	0.124603	6.7871	3.48257	2.04167	0.130533	-0.666668	0.504985
49	tma19	26.3341	8.75043	3.31512	0.0340707	24.092	8.09168	3.27581	0.0372192	-1.88122	0.0599416
50	rec8	21.692	8.00057	2.95122	0.0411371	21.6796	7.31733	3.25792	0.0413496	-0.0114193	0.990889
51	vfa1	28.5139	9.73307	3.21731	0.0314194	30.2315	9.63942	3.47081	0.0297487	1.25391	0.209875
52	img1	27.6761	7.88188	3.9341	0.0327195	27.8871	7.97512	3.91601	0.0324635	0.188195	0.850724
53	ybr013c	21.6416	5.97523	4.07125	0.0419245	25.8699	7.36225	3.9372	0.0350055	4.45933	8.22172e-06
54	pml39	28.2543	8.86958	3.53147	0.0318598	29.3125	9.30282	3.48888	0.0306898	0.823298	0.410339
57	mrx14	31.6425	7.81432	4.6038	0.0288783	31.9394	6.87762	5.34922	0.0288591	0.285142	0.775535
58	ycr101c	22.0778	6.64684	3.69922	0.0408755	23.4589	8.03219	3.20634	0.0381833	1.32468	0.185278
59	sap155	25.4081	9.19501	3.01436	0.0351529	25.2905	10.1934	2.67282	0.0351508	-0.0856414	0.931751
60	mrpl33	17.9827	4.84692	4.18093	0.0505318	16.4811	5.45365	3.33053	0.0544523	-2.05811	0.0395798
61	rps12	27.8215	11.7753	2.53078	0.0319013	27.1153	9.13605	3.26425	0.0330636	-0.473846	0.635609
62	bst1	26.2631	9.37079	3.06235	0.0340326	28.3939	10.439	2.96177	0.0314322	1.51895	0.128775
63	alg6	31.8999	9.51993	3.73542	0.0283051	30.6736	8.28055	4.17367	0.0296218	-0.971865	0.331118
64	hse1	28.4819	7.58962	4.23394	0.0319276	28.0819	7.91112	3.98161	0.0322687	-0.364857	0.715218
65	irc14	23.072	11.2414	2.16278	0.0383844	19.6238	12.9665	1.545	0.0458477	-2.00934	0.0445013
66	ygr051c	19.8539	7.91887	2.70425	0.0447937	21.6861	8.64468	2.70599	0.0410102	1.56284	0.11809
67	rim1	30.5875	8.45679	4.06508	0.0296603	30.2651	9.75617	3.42888	0.0296969	-0.249764	0.80277
68	suv3	22.5742	10.657	2.24027	0.0392352	24.0569	9.40739	2.76463	0.0369969	1.043	0.296947
69	rpl37b	24.5715	11.9068	2.17598	0.036042	24.7395	6.72483	4.142	0.036711	0.122857	0.902221
70	rpl19a	23.8836	8.7422	2.97635	0.0373759	24.8416	9.16503	2.95022	0.0359208	0.756407	0.449405
71	rph1	25.0251	7.46343	3.73811	0.0360823	23.5089	7.45628	3.49129	0.0382676	-1.4372	0.150662
72	mig1	23.6962	9.77444	2.60461	0.0374852	21.457	8.73535	2.64309	0.0414158	-1.70813	0.0876127
73	rpl16b	27.1274	6.20418	5.00833	0.0338498	25.6557	9.23162	3.03368	0.0348235	-1.32317	0.185777
74	cos12	21.2272	6.6793	3.52226	0.0424008	20.3586	8.75481	2.48622	0.0435759	-0.788759	0.430253
76	mtc2	31.9534	9.95287	3.56219	0.0281846	33.186	9.56476	3.88236	0.0272667	0.892965	0.371876
77	paf1	19.9512	6.76763	3.23987	0.0449195	22.9381	7.16991	3.54832	0.0392537	3.02953	0.00244937
78	rpl9a	26.2123	8.07398	3.60662	0.0343806	26.8808	9.79718	2.99062	0.0332154	0.52655	0.598506
80	rfx1	24.4506	9.57093	2.76154	0.0363996	28.9936	7.46833	4.39522	0.031432	3.74218	0.000182429
81	yvh1	22.3437	6.53675	3.81868	0.0404603	22.8129	6.63517	3.84345	0.0396425	0.503743	0.614442
82	sas2	21.5322	7.12831	3.32885	0.0416776	20.6788	8.29077	2.68863	0.0429985	-0.78053	0.435079
83	cbp6	24.275	9.44191	2.78124	0.0366726	24.6424	9.20083	2.91114	0.0361909	0.278727	0.780454
84	cgi121	28.1062	8.92427	3.48701	0.0320061	30.4725	5.68063	6.25706	0.0305147	2.23683	0.0252972
85	ypt52	29.8758	9.41583	3.51596	0.0301235	26.6582	10.9193	2.62513	0.0333281	-2.23158	0.0256428
86	abp1	24.1016	7.27611	3.68795	0.037437	20.6829	5.87435	3.94589	0.04379	-3.65581	0.000256368
87	syh1	26.5179	12.8462	2.1767	0.0333965	25.4305	7.6257	3.71563	0.0354953	-0.727896	0.466677
88	ure2	24.8242	11.6326	2.25888	0.0356812	25.3507	12.917	2.05764	0.034944	0.302886	0.761977
89	hua1	21.8108	8.20046	2.88861	0.0408764	23.1005	7.48866	3.40748	0.0388946	1.16133	0.245509
90	rom2	17.4578	6.99396	2.69096	0.0509331	16.4296	6.05782	2.95223	0.0543139	-1.11126	0.266458
91	ybr197c	25.8381	10.3789	2.68296	0.0344102	24.8914	9.49808	2.84133	0.0357937	-0.672912	0.501004
92	sam1	27.9946	10.536	2.88539	0.0318456	27.2698	9.23282	3.24665	0.0328675	-0.5174	0.604877
94	aep1	22.582	8.46348	2.89887	0.0394861	21.748	8.04534	2.94136	0.0410252	-0.714181	0.475115
95	gad1	23.346	7.08523	3.66647	0.0386362	24.067	3.83307	7.41467	0.038983	0.894919	0.37083
96	gcn4	22.0541	9.42298	2.50419	0.0402329	22.8186	6.56113	3.89256	0.0396609	0.665797	0.505541
97	inm1	21.1016	8.45688	2.68984	0.0421376	21.5002	7.53018	3.12644	0.0416116	0.352054	0.724798
98	ipk1	26.2884	7.92342	3.69459	0.0343262	26.596	7.87818	3.76639	0.0339653	0.275301	0.783085
99	lys12	23.5161	6.82511	3.85254	0.0384621	23.6123	7.54629	3.4619	0.038083	0.0945297	0.924688
100	lys9	24.0202	7.76657	3.41736	0.0374111	25.1784	6.46403	4.41137	0.0362025	1.14626	0.251686
101	mxr2	15.5682	6.22458	2.69693	0.0571195	16.8186	6.48933	2.80631	0.052949	1.39053	0.164368
102	nmd4	13.4053	7.81735	1.77181	0.0663921	15.7364	7.46356	2.22869	0.056282	2.15683	0.0310186
103	der1	24.7324	8.32472	3.26795	0.0362511	27.1621	9.08238	3.29205	0.0330206	1.97207	0.0486017
104	crc1	26.0903	8.31123	3.47441	0.0344725	27.1543	8.45113	3.56542	0.0331674	0.897602	0.369398
105	cur1	25.6137	7.11329	4.0451	0.03541	24.617	6.71394	4.12673	0.0368859	-1.01905	0.308177
106	erv25	21.8077	6.85331	3.52721	0.0412752	19.5877	5.86221	3.72367	0.0460887	-2.46167	0.0138292
107	yil089w	26.5898	6.37057	4.75955	0.0344324	27.0227	7.61825	3.97842	0.0335319	0.43592	0.662895
108	pkh2	29.4643	9.63913	3.37312	0.0304781	28.8025	8.92661	3.58204	0.0312773	-0.503774	0.61442
109	yjl022w	12.5552	5.50435	2.43319	0.0706257	12.1432	3.99076	3.35606	0.0739327	-0.605964	0.544538
110	ybr226c	23.8971	9.5418	2.70099	0.0372135	28.4906	8.50848	3.73251	0.0316907	3.59313	0.000326734
111	bul1	30.773	6.94338	5.08302	0.0298652	29.368	6.90461	4.85913	0.0312126	-1.43486	0.151328
112	ypr064w	28.7421	9.86967	3.196	0.0311598	28.7475	9.82788	3.21181	0.0311615	0.00384232	0.996934
113	sdh1	24.5854	7.74256	3.51894	0.0366073	21.6708	9.7095	2.37484	0.0408992	-2.34698	0.0189265
114	chd1	18.6255	7.88465	2.53024	0.0476517	17.6931	6.96677	2.74342	0.0502895	-0.886096	0.375566
115	hmt1	23.3725	7.20988	3.60073	0.0385544	22.9772	8.39994	2.9805	0.0388527	-0.357171	0.720964
116	elp4	25.9798	7.19532	4.05729	0.034917	21.691	7.70789	3.07634	0.0412146	-4.06734	4.75528e-05
117	sov1	24.7557	8.57333	3.1659	0.036161	22.6896	7.97207	3.11537	0.0394238	-1.76482	0.0775932
118	pet127	21.6851	8.4767	2.76581	0.0410439	22.2928	8.37888	2.88969	0.0399931	0.509879	0.610136
119	pet309	19.1271	7.59917	2.71611	0.0465028	22.137	6.72138	3.6646	0.0407453	2.96677	0.00300945
120	phd1	24.3977	9.00384	2.94927	0.0365739	23.1734	7.98921	3.18185	0.0386395	-1.01709	0.309109
121	nop12	19.1125	7.52896	2.74207	0.0465539	19.0342	7.18689	2.87499	0.0468301	-0.0752622	0.940006
122	om45	23.7771	8.55068	3.03564	0.0375761	26.2402	8.54698	3.38954	0.0342314	2.03734	0.0416157
123	opt2	16.9922	6.81076	2.68948	0.052328	14.6689	8.12319	1.876	0.0605189	-2.19165	0.028405
126	fzf1	22.978	8.28391	3.02722	0.0388779	23.6323	5.88838	4.55892	0.0386446	0.643798	0.519707
127	dck1	19.8374	8.65165	2.44742	0.0447049	21.5828	8.18008	2.86287	0.0412932	1.46591	0.142673
128	dss1	17.7012	5.3547	3.67969	0.0509671	16.4456	6.94183	2.53839	0.0539725	-1.43221	0.152083
129	bas1	15.1918	5.6353	2.93243	0.0587227	13.6406	4.97832	2.98609	0.0654516	-2.06297	0.0391154
130	bxi1	17.0854	7.32391	2.49507	0.0519285	16.8194	8.43513	2.09429	0.0526601	-0.238176	0.811744
131	boi2	23.897	9.59569	2.68405	0.0372057	25.0781	10.7519	2.4946	0.0353782	0.819588	0.412451
132	yro2	21.5925	7.95329	2.95561	0.0413292	20.0272	9.52519	2.22176	0.0442229	-1.26145	0.207146
134	fmp42	31.5006	9.58686	3.65509	0.0286296	30.8094	10.4326	3.24617	0.0290911	-0.487808	0.625686
135	img2	27.063	8.61238	3.4783	0.0332355	27.3514	6.82575	4.55107	0.0333867	0.26241	0.793005
136	pmt1	25.361	6.23374	4.6276	0.0360418	25.9412	7.17088	4.06589	0.0349732	0.610626	0.541447
137	pmt5	19.7132	6.95172	3.10268	0.0453675	20.9838	6.10865	3.83962	0.0430956	1.37295	0.169767
138	cst26	22.3768	10.1093	2.35295	0.0396029	21.9805	8.44845	2.8184	0.0405211	-0.300753	0.763603
139	ynl034w	23.6831	9.00629	2.85216	0.0376255	21.398	7.4357	3.15394	0.0418278	-1.95658	0.0503971
140	caf20	28.1902	6.02658	5.39157	0.032712	24.5128	7.7906	3.48337	0.036696	-3.73358	0.000188776
141	yol014w	20.7881	6.54974	3.51712	0.043293	22.0735	7.82507	3.08454	0.0405056	1.25959	0.207817
142	rpl20b	27.2447	4.23291	7.61465	0.0344822	26.7811	4.84717	6.46027	0.034781	-0.720464	0.471239
143	fet3	22.3577	5.63311	4.50347	0.0408189	23.1175	8.32337	3.03162	0.0386458	0.756072	0.449606
144	tat2	22.5956	8.90538	2.74058	0.039377	25.812	8.36622	3.40815	0.0348091	2.63235	0.00847971
145	erv41	26.5637	8.63182	3.3985	0.0338192	27.5853	9.39298	3.22613	0.0324814	0.800861	0.423212
146	gpm2	28.8934	12.4753	2.47503	0.0307009	28.6387	14.1247	2.13362	0.0309241	-0.135153	0.892491
147	isw2	29.8579	12.1965	2.63314	0.0297594	30.6557	10.8029	3.1051	0.0291748	0.489645	0.624385
148	lyp1	27.2687	7.79376	3.91852	0.0332009	30.6783	7.54852	4.62235	0.0297929	3.14246	0.00167535
149	met3	24.9424	7.90149	3.49593	0.0360708	25.1289	9.08527	3.01759	0.0355452	0.15489	0.876908
150	lin1	18.3496	8.47449	2.29582	0.0482788	18.9294	7.52676	2.71363	0.0469871	0.511528	0.608981
151	vps24	20.3797	7.4944	2.96097	0.0437921	19.1569	8.43784	2.42056	0.0462824	-1.08356	0.27856
152	opi3	23.5584	8.23284	3.13414	0.0379806	22.8096	6.70681	3.79738	0.0396215	-0.705152	0.480716
153	inp53	24.1657	6.92379	3.90791	0.0374584	24.8363	7.26391	3.81987	0.0364003	0.66833	0.503923
154	msk1	21.9537	6.87424	3.54143	0.0410095	22.8363	7.22376	3.50161	0.0394007	0.885098	0.376104
155	vps60	20.1307	6.71128	3.30294	0.0445617	21.4124	5.40284	4.49623	0.0426168	1.48768	0.136836
156	tom1	18.6169	6.14627	3.33904	0.0482116	20.6718	6.90986	3.29328	0.0433888	2.22204	0.0262803
157	atg1	25.0169	8.66165	3.16677	0.0357839	22.2266	7.71629	3.15728	0.0402705	-2.40544	0.016153
158	mig2	22.5917	9.0445	2.69302	0.0393598	21.0279	8.67076	2.60563	0.0422423	-1.24812	0.211988
159	irc21	32.4595	11.9752	2.95033	0.0274907	32.6184	11.6454	3.06029	0.027401	0.0951028	0.924233
160	ost3	24.8187	8.23137	3.32209	0.0361548	25.9502	6.42725	4.5891	0.0352064	1.08345	0.278608
161	pmr1	22.0344	8.51043	2.80314	0.0404137	24.5604	7.05107	3.89923	0.0368517	2.28565	0.0222745
162	pmt7	25.3711	9.71159	2.83138	0.0351122	24.5393	8.94358	2.99071	0.0363847	-0.629965	0.528718
163	stb2	29.0147	6.69128	4.96287	0.0316314	27.4084	8.64332	3.51363	0.0328342	-1.46953	0.141689
164	swi5	20.7709	6.19904	3.73518	0.0434707	22.1034	7.56461	3.20796	0.040526	1.36245	0.173056
165	vhs1	27.8938	10.4402	2.90324	0.0319688	27.5675	9.8876	3.04461	0.0324137	-0.226865	0.820529
166	ydr124w	23.8268	8.70268	2.9835	0.0374689	23.5687	7.31845	3.57449	0.0382184	-0.226934	0.820475
167	zds1	29.222	8.76989	3.71223	0.0308883	29.6878	8.1166	4.11569	0.0305809	0.389774	0.696703
168	mrpl40	19.4086	6.72393	3.16464	0.0461226	20.1529	7.47915	2.93087	0.0442657	0.740054	0.459267
169	yeh1	26.0996	8.19919	3.52859	0.0344885	25.5785	7.93357	3.57896	0.0352179	-0.456795	0.647819
170	rpl21a	21.1147	5.87523	4.03643	0.0429498	19.6224	5.86549	3.72868	0.0460105	-1.79749	0.0722584
171	rpl2b	22.134	6.88171	3.56943	0.0406926	22.6988	8.17398	3.03106	0.0393584	0.52857	0.597104
172	rpl34a	27.5396	8.23814	3.72565	0.0327817	25.9323	7.45784	3.89175	0.0348984	-1.44642	0.14806
173	rps21a	26.7104	9.21217	3.18048	0.0335222	28.5401	8.23498	3.87754	0.0317031	1.48083	0.138652
174	rps22b	27.8532	8.96114	3.43635	0.032272	29.9424	10.0646	3.27291	0.0299456	1.55035	0.121058
175	sec28	24.7938	7.75287	3.54684	0.0363149	21.3452	6.09857	3.92007	0.0424153	-3.4961	0.000472107
176	sip2	19.0046	3.62809	6.09783	0.0488591	20.0803	5.66176	3.97787	0.0451246	1.59969	0.109668
177	rcr2	27.7625	7.08441	4.44088	0.0328455	27.526	7.8108	3.94988	0.0329054	-0.22429	0.822532
178	rgs2	20.0837	6.97534	3.15577	0.0445663	21.14	7.5	3.08186	0.0422925	1.03132	0.30239
179	hxk2	33.1418	12.0974	2.98558	0.0269385	29.1587	7.96946	4.11712	0.0311364	-2.7495	0.00596865
180	psp2	22.5367	8.27857	2.96458	0.0396028	22.7456	9.30752	2.62801	0.0390625	0.16768	0.866835
182	gsy1	25.2636	7.8429	3.57541	0.035655	24.5142	9.09838	2.93064	0.0363903	-0.623837	0.532735
183	das2	17.9644	8.14962	2.34209	0.0493265	18.3278	8.58054	2.26119	0.048329	0.307067	0.758792
184	loc1	29.7349	7.00644	4.84729	0.030823	31.1007	5.89229	6.14836	0.0298697	1.49191	0.135722
185	rtn1	18.29	8.58841	2.25368	0.0484276	18.6455	7.77244	2.57417	0.0476228	0.3069	0.75892
186	fre6	23.0161	5.89682	4.42133	0.0396088	23.1876	7.14731	3.60382	0.0388637	0.185118	0.853137
187	ras1	24.335	7.59529	3.55416	0.0370036	25.3644	8.49685	3.28533	0.0353572	0.903236	0.3664
189	spt23	22.6855	8.04709	3.08238	0.0394115	22.6515	6.43121	3.94743	0.0399852	-0.0330317	0.973649
190	rvs161	20.2622	5.76567	3.93771	0.0446939	19.667	7.69729	2.76201	0.0452533	-0.618855	0.536012
191	scp1	27.6222	7.57281	4.10312	0.032862	26.6997	9.26602	3.1585	0.0335244	-0.77081	0.440819
192	spt4	14.8681	6.74724	2.34121	0.0595986	13.8746	7.61277	1.89528	0.0639611	-0.97666	0.328737
193	gas4	21.7914	10.4029	2.21257	0.0406419	19.441	6.95424	3.0537	0.0459693	-1.87835	0.0603329
194	fcy2	24.684	9.06677	2.96479	0.0361578	24.6983	9.7605	2.7323	0.0360208	0.0107062	0.991458
195	sps1	28.3186	7.85757	4.04902	0.0320296	26.6628	7.70641	3.87023	0.0339317	-1.50449	0.132455
197	mef2	26.5536	9.60399	3.01632	0.0336374	25.2194	6.93202	4.09138	0.0359871	-1.12644	0.259981
198	skp2	19.2524	5.86873	3.64854	0.046839	21.9291	6.0899	4.04519	0.0413597	3.165	0.00155083
200	rpp1b	30.1108	7.95423	4.27473	0.0302171	29.4803	8.92255	3.67757	0.0306019	-0.527518	0.597834
201	mnn2	21.9856	7.41403	3.26114	0.040776	22.6229	7.81361	3.17541	0.0395759	0.591621	0.554105
203	cbs1	21.7381	5.59921	4.39541	0.041923	20.7296	6.80912	3.35796	0.0433105	-1.14409	0.252586
205	yur1	24.5928	6.73347	4.10907	0.036913	25.6332	7.52134	3.80616	0.0352617	1.03055	0.302752
206	cup9	25.4512	6.63604	4.33675	0.0357791	24.9234	5.40609	5.30686	0.0369661	-0.6166	0.537498
207	mtc4	17.2712	6.20462	3.03914	0.0517332	15.4447	5.89111	2.84257	0.0576879	-2.13481	0.0327764
208	pgm2	26.0821	7.61606	3.82666	0.0346651	23.2484	6.56298	3.97253	0.0389725	-2.81859	0.00482355
209	bmh2	28.1572	5.68706	5.73577	0.0328652	28.404	7.59391	4.21854	0.0320085	0.260131	0.794763
210	sdh2	15.8875	5.91366	2.9212	0.0561422	15.4132	4.247	4.08032	0.0588736	-0.651438	0.514763
211	rps6a	8.36961	4.39334	1.99072	0.105896	7.58689	4.09844	1.9283	0.116908	-1.30275	0.19266
213	rpp1a	20.8594	5.32761	4.43655	0.0437127	18.6698	5.77544	3.58948	0.0482578	-2.78671	0.00532457
214	rps1a	20.7592	4.62523	5.15362	0.0443068	22.8571	6.86236	3.71064	0.0394886	2.53508	0.0112421
215	taf14	27.8824	6.10816	5.24974	0.0330226	28.8299	6.67501	4.94143	0.0318261	1.04719	0.295012
216	uga1	25.3687	5.40562	5.41091	0.0363576	27.113	6.45073	4.79613	0.033783	2.07255	0.0382144
217	uga3	25.9157	6.24798	4.72701	0.035314	25.7462	6.53068	4.47023	0.0354314	-0.187531	0.851244
218	ydr248c	24.4178	5.38866	5.20772	0.0376908	27.9393	5.88086	5.48371	0.0330375	4.41497	1.01024e-05
219	ydr274c	24.512	5.02109	5.6485	0.03772	25.4535	5.50289	5.32601	0.0362037	1.26387	0.206277
220	yer186c	24.5984	5.59652	5.037	0.0373423	24.7211	7.16794	3.85664	0.0365896	0.134936	0.892662
221	yer187w	24.3267	7.31986	3.70148	0.0370981	24.7598	7.98683	3.42634	0.0362985	0.399779	0.689319
222	ygr130c	28.0837	5.31076	6.16081	0.0330822	27.8971	6.98345	4.53565	0.0327271	-0.212666	0.831588
223	yhr130c	24.43	6.80118	4.03415	0.03712	23.949	5.83694	4.67093	0.0381875	-0.536676	0.591491
224	tif4631	24.2279	6.39231	4.28052	0.0375573	24.91	6.81025	4.11576	0.0364465	0.730286	0.465215
225	fit2	25.0387	9.24025	2.94933	0.0356376	27.4709	6.8716	4.5394	0.0332364	2.11214	0.0346741
227	gto3	22.3493	7.15273	3.45646	0.0402319	22.5273	8.22023	2.98667	0.0396321	0.163432	0.870178
228	rts1	23.544	9.92305	2.54271	0.0377017	22.243	10.0099	2.36318	0.0398438	-0.923073	0.355969
229	tor1	29.7888	6.80509	5.01457	0.0308278	27.2696	5.8511	5.37013	0.0338086	-2.80702	0.00500025
230	tpo3	24.3667	7.57632	3.56921	0.0369639	24.8365	5.87907	4.82302	0.0368915	0.489828	0.624255
231	atp17	25.6258	5.82836	5.03879	0.0358459	24.7386	5.84043	4.83703	0.0370437	-1.07527	0.282255
232	inp51	27.0347	8.16612	3.68568	0.0333742	26.785	7.76212	3.85897	0.0337714	-0.221665	0.824575
233	urh1	22.5586	8.93409	2.72575	0.0394341	22.6965	7.14885	3.51831	0.0396536	0.120548	0.904049
234	uth1	28.6312	7.45352	4.34423	0.0318084	28.5971	8.57647	3.71505	0.0315646	-0.0300134	0.976056
235	vba5	27.8016	7.4971	4.17866	0.0326842	28.7867	7.59854	4.2784	0.0316086	0.922884	0.356068
236	pex19	26.0996	8.19919	3.52859	0.0344885	25.5785	7.93357	3.57896	0.0352179	-0.456795	0.647819
237	pmc1	25.361	6.23374	4.6276	0.0360418	25.9412	7.17088	4.06589	0.0349732	0.610626	0.541447
238	rmt2	27.063	8.61238	3.4783	0.0332355	27.3514	6.82575	4.55107	0.0333867	0.26241	0.793005
239	gem1	15.5473	5.59737	3.03185	0.0574632	14.696	5.25071	3.05772	0.0608153	-1.10925	0.267321
240	hat2	23.3851	6.49228	4.04652	0.0387854	22.2857	5.22427	4.87467	0.0411394	-1.31923	0.187091
241	hrd1	24.7168	6.86983	4.04143	0.0366931	22.7908	6.11787	4.19977	0.0398817	-2.09371	0.0362858
243	rpl20a	26.8094	6.15114	4.99077	0.0342444	27.4523	6.2289	5.05198	0.0334659	0.734416	0.462695
244	ysc84	25.935	6.25045	4.72884	0.0352884	26.1929	7.06535	4.17732	0.0346909	0.273367	0.784571
245	ybl053w	27.2552	8.64123	3.49277	0.0330083	26.0118	6.78717	4.33325	0.0350064	-1.13167	0.257774
246	mnn1	21.0087	5.45532	4.35637	0.0433563	20.4358	5.49097	4.19533	0.0444748	-0.740115	0.45923
247	snf1	20.31	6.99772	3.18403	0.0440885	19.3024	6.74775	3.13297	0.0463542	-1.03649	0.299974
248	snf4	19.685	5.27945	4.20392	0.0461765	18.7561	6.77076	3.02278	0.047626	-1.08193	0.279282
249	mrpl49	28.339	6.3337	5.13614	0.0324497	27.7973	6.42389	4.95158	0.0330122	-0.600469	0.548194
250	hor7	25.0317	7.2151	3.88204	0.0361489	24.7397	6.98922	3.96923	0.0366215	-0.290751	0.771242
251	gpr1	27.5178	8.102	3.79175	0.0328398	26.1035	6.93072	4.25087	0.0348447	-1.32647	0.184685
252	dlt1	16.4679	9.74011	1.7444	0.0540922	15.0098	7.79368	2.01492	0.0590356	-1.16886	0.242458
253	rpl7a	16.0261	5.02564	3.53557	0.0561729	15.7566	5.13033	3.39095	0.0570084	-0.375268	0.707461
254	ncs2	21.4655	5.97607	4.03403	0.0422463	22.6547	8.02653	3.08651	0.0394675	1.18837	0.234687
255	sst2	4.53901	2.04451	2.3608	0.195248	4.52126	2.4118	1.95545	0.196106	-0.0561257	0.955242
256	ygl165c	22.3473	7.82104	3.12903	0.0400359	24.3531	9.72026	2.70212	0.0365172	1.6077	0.107902
257	ydl062w	35.6014	8.55382	4.74478	0.025712	35.6897	12.1803	3.21796	0.0251024	0.0592823	0.952727
258	eos1	27.2656	10.9509	2.68334	0.0326088	26.8369	12.1407	2.34941	0.0330204	-0.262197	0.793169
259	ydl172c	28.2183	10.7804	2.83756	0.031572	28.5483	11.4096	2.69819	0.0311494	0.210257	0.833467
260	bud8	27.5785	10.3804	2.88508	0.0323259	25.6725	5.814	5.06251	0.0357903	-1.602	0.109155
261	rpl29	31.4362	10.8771	3.16906	0.0284779	32.6035	10.0719	3.59497	0.0276362	0.787444	0.431022
262	itr1	27.1282	8.691	3.45257	0.0331427	23.37	9.75459	2.57041	0.0379939	-2.87663	0.00401947
263	pib1	25.826	10.9152	2.5348	0.0343675	26.5986	9.76283	2.96722	0.0335563	0.527559	0.597805
265	sdh5	24.2666	8.75849	3.02337	0.0368113	26.4657	10.3429	2.76656	0.0336303	1.6226	0.104676
266	rrg9	25.6245	9.43178	2.95793	0.0348273	25.0592	8.95643	3.05656	0.0356646	-0.434606	0.663848
267	pet130	24.3483	7.21932	3.76238	0.0370986	25.4915	5.69213	5.14123	0.0360765	1.24353	0.213672
268	sas3	21.5394	8.4524	2.75387	0.0413151	24.9424	7.90149	3.49593	0.0360708	2.94109	0.00327065
269	syo1	33.2251	12.5181	2.88189	0.026831	32.4809	12.1602	2.9024	0.0274537	-0.426395	0.66982
270	sch9	22.2365	7.2789	3.3709	0.0403833	23.0974	8.33389	3.02441	0.0386754	0.777967	0.436589
272	tip41	28.2618	9.15465	3.41046	0.031793	27.1518	9.42709	3.15694	0.0329654	-0.844643	0.39831
273	idp1	23.2491	8.36971	3.03203	0.0384274	25.5082	10.3296	2.65882	0.0348448	1.69928	0.0892673
274	rds1	26.3425	9.76	2.93631	0.0338675	24.9524	8.84926	3.08314	0.0358314	-1.05515	0.291357
275	ssf1	21.4718	8.05235	2.89688	0.0415266	23.0918	11.0355	2.20991	0.0383529	1.1859	0.235661
277	dbp3	24.2129	6.49862	4.20048	0.0375396	25.046	7.78018	3.57295	0.0359634	0.821835	0.411171
278	rpl6b	26.3594	7.46799	3.95677	0.0343651	26.5011	9.53536	3.03384	0.0337128	0.116987	0.90687
279	ltv1	23.562	6.7453	3.91146	0.0384201	21.9839	7.29243	3.32144	0.0408166	-1.58862	0.112145
280	afg3	17.2254	7.93479	2.30244	0.0514314	17.0448	7.51085	2.41937	0.0520169	-0.165279	0.868724
281	ydr048c	22.0786	7.48605	3.24142	0.0405922	24.8931	8.31953	3.29388	0.0360313	2.51487	0.0119077
282	dbf20	23.3766	6.3232	4.16455	0.0388634	22.8582	7.16015	3.53994	0.039386	-0.542744	0.587306
283	tos8	20.3632	5.70781	4.00385	0.0445142	20.6286	6.5575	3.48257	0.0436049	0.305343	0.760105
284	bre5	20.6092	7.85275	2.84591	0.0432337	18.3243	5.73621	3.5425	0.0491329	-2.34962	0.0187924
285	trk1	28.8155	9.79113	3.23374	0.0310983	27.0333	7.93308	3.80567	0.0334351	-1.41425	0.15729
286	did2	19.7064	5.98686	3.66224	0.0457692	21.7301	6.6532	3.63078	0.0414873	2.26102	0.0237582
287	rpl1b	22.6414	7.94026	3.12186	0.0395117	23.8171	9.13399	2.82542	0.0374001	0.971428	0.331335
288	gpa2	19.8174	5.72374	3.87334	0.0456545	18.8661	7.13526	2.86966	0.0472439	-1.04005	0.298318
289	eno1	16.6414	5.54349	3.30594	0.0539075	16.7735	5.12914	3.63587	0.053751	0.174858	0.861191
290	cyc1	24.3014	8.66599	3.06426	0.036781	24.8565	9.38509	2.87504	0.0358609	0.434544	0.663894
291	pex9	20.5472	7.86922	2.82972	0.0433545	19.6139	7.05027	3.03721	0.0455528	-0.883275	0.377088
292	idh1	15.4736	6.38107	2.60535	0.0574052	16.643	6.53859	2.7503	0.0534674	1.27998	0.200552
293	kxd1	18.0524	6.92181	2.82605	0.0493434	17.0341	7.13144	2.56179	0.0521208	-1.02461	0.305546
294	yor111w	21.3867	8.05755	2.88198	0.0416831	19.8871	7.34795	2.94536	0.0448668	-1.37517	0.16908
295	caf40	18.8253	6.6742	3.08423	0.0474943	19.6118	6.73043	3.19813	0.0456678	0.829766	0.406671
296	spt8	20.9583	7.26055	3.16476	0.0427123	18.5764	6.57764	3.08858	0.0481338	-2.43128	0.0150455
297	alg12	19.3718	8.13837	2.55185	0.0458263	20.3436	7.41805	2.98906	0.0438879	0.882495	0.377509
298	tif1	26.0861	8.18936	3.53127	0.0345077	24.642	9.38719	2.84665	0.0361586	-1.15923	0.246361
299	rpl12a	21.1962	8.23589	2.78444	0.0420012	20.5256	7.09117	3.17446	0.043619	-0.616954	0.537265
300	kap120	22.934	8.27791	3.02319	0.0389503	21.8006	7.00766	3.43972	0.041234	-1.045	0.296021
301	ygl042c	24.0197	8.53512	3.07645	0.037219	23.4539	8.58198	2.97748	0.0380614	-0.467534	0.640118
302	rpp2a	23.5791	7.50408	3.47811	0.0381459	22.7176	7.22197	3.48235	0.0395951	-0.827237	0.408102
303	trt2	24.089	9.43985	2.75813	0.0369443	23.9596	8.00333	3.29581	0.0374362	-0.104568	0.916718
304	mpc3	25.3901	8.97377	3.09491	0.0352199	24.3739	8.42958	3.17072	0.0367301	-0.825343	0.409177
305	rpl26a	22.6402	7.22375	3.46821	0.039722	23.2028	5.97255	4.39859	0.0392784	0.600211	0.548366
306	scw4	24.5646	4.89594	5.81925	0.0377023	26.2569	7.53738	3.89964	0.0344709	1.8829	0.0597141
307	rpl13b	26.572	9.13004	3.19384	0.0337036	26.5805	11.7822	2.40345	0.0333518	0.00568731	0.995462
24	mub1	19.4254	7.26001	2.90797	0.0459085	21.1188	7.82085	2.93788	0.0422455	1.58686	0.112545
56	smy2	23.0444	8.66811	2.88718	0.0386874	23.4499	10.1304	2.47354	0.037827	0.304129	0.76103
75	atg8	20.5145	8.49341	2.59385	0.0432938	22.7891	9.31925	2.62991	0.0389888	1.80397	0.0712359
79	lsb1	23.1509	10.7895	2.27266	0.0382622	22.244	7.20856	3.40878	0.0403929	-0.698882	0.484626
93	alg3	28.3818	8.19153	3.87637	0.0318794	29.9946	9.22749	3.61161	0.0300475	1.30708	0.191186
124	lag1	12.1452	6.9769	1.80144	0.0732182	14.83	6.26732	2.53503	0.0598502	2.8627	0.00420051
125	lhs1	19.5414	11.2576	1.7958	0.045513	19.2734	9.38597	2.16397	0.0459495	-0.182863	0.854905
133	dgk1	24.552	6.89836	3.99331	0.0369142	25.6965	9.59748	2.91009	0.0347059	0.968306	0.332892
181	ybl083c	22.9833	7.0213	3.63974	0.0392303	25.1702	8.62749	3.20245	0.0355852	1.966	0.0492984
188	clb2	26.1779	10.6755	2.63804	0.0339449	26.6842	13.2549	2.11675	0.0331902	0.297494	0.766089
196	mep2	24.3499	7.03602	3.87138	0.0371554	23.155	9.50716	2.6181	0.0383673	-1.0102	0.312398
199	rpl19b	12.1414	6.6083	1.91229	0.0730709	12.3392	6.58843	1.95338	0.0718582	0.211922	0.832168
202	ypt6	22.4638	9.77444	2.45376	0.0394804	17.9076	9.79483	1.90188	0.0495507	-3.29259	0.000992683
204	tis11	19.6849	4.95896	4.50421	0.0463616	21.155	5.7452	4.1462	0.0429338	1.93708	0.0527356
212	rpl6a	15.2814	6.45801	2.53506	0.0580823	17.3805	5.2982	3.64848	0.0518835	2.5129	0.0119742
226	mrpl25	22.3059	6.33419	3.94668	0.0406041	19.8123	6.98566	3.10317	0.0451411	-2.64442	0.00818307
242	rpl12b	14.9343	6.42875	2.48339	0.0594015	15.8688	7.08525	2.38408	0.0558566	0.976724	0.328706
264	csr2	19.6683	8.44	2.49213	0.0451079	22.2035	7.382	3.31308	0.0404077	2.26099	0.0237597
271	pho87	22.9855	8.00137	3.14779	0.0389352	28.2613	9.77617	3.16994	0.0316775	4.17613	2.96514e-05
276	rpl35a	22.8901	9.45748	2.59983	0.0388031	23.7274	7.60088	3.45288	0.0378931	0.690077	0.490146

## Sheet: fitted data (by strain)
	Strain	Mean	%change vs wt	Fold Change vs wt	SD	Alpha	r	Z score vs wt (Mean RLS)	pval vs wt (right sided test)
0	wt	23.2803	0	1	10.6922	2.31007	0.0380563	0	0.5
6	sis2	36.2769	0.558267	1.55827	12.1894	3.27425	0.0247172	11.3356	0
257	ydl062w	35.673	0.532329	1.53233	10.4655	3.80688	0.0253379	11.714	0
5	sgf73	35.5644	0.527664	1.52766	7.0782	5.82829	0.0260435	13.5481	0
18	slm6	33.554	0.441305	1.4413	11.4051	3.23251	0.0267061	9.29375	0
269	syo1	32.833	0.410338	1.41034	12.3039	2.89928	0.027158	8.28782	0
76	mtc2	32.5758	0.399289	1.39929	9.8023	3.70136	0.0277037	9.06272	0
159	irc21	32.5247	0.397093	1.39709	11.7655	3.01579	0.0274618	8.22335	0
31	sgf11	32.4409	0.393495	1.3935	9.78976	3.6896	0.027814	8.93643	0
16	rpl22a	32.1843	0.382473	1.38247	10.1456	3.51511	0.0279624	8.54314	0
261	rpl29	32.0259	0.375667	1.37567	10.426	3.39153	0.0280481	8.2819	0
2	cka2	31.915	0.370903	1.3709	10.7552	3.26359	0.0280908	8.05197	0
57	mrx14	31.7854	0.365338	1.36534	7.29801	4.9869	0.0288821	9.29141	0
7	ykr073c	31.7024	0.361772	1.36177	8.18139	4.38616	0.0287429	8.84685	0
179	hxk2	31.3814	0.347984	1.34798	10.6774	3.22888	0.0285534	7.58194	1.69864e-14
1	rpl34b	31.3504	0.346653	1.34665	19.8637	1.61742	0.0285707	5.05925	2.10453e-07
15	rrd2	31.2802	0.343635	1.34363	11.6396	2.9222	0.0285156	7.15816	4.08895e-13
63	alg6	31.2634	0.342914	1.34291	8.9174	3.92731	0.0289623	8.1089	0
134	fmp42	31.164	0.338642	1.33864	10.028	3.43572	0.0288433	7.60576	1.42109e-14
184	loc1	30.4122	0.306351	1.30635	6.4097	5.47593	0.0303487	8.0907	0
67	rim1	30.3071	0.301838	1.30184	8.62002	3.93973	0.0298815	7.23557	2.31815e-13
147	isw2	30.2037	0.297396	1.2974	11.4395	2.86509	0.029508	6.25303	2.01285e-10
33	pmt3	30.0649	0.291431	1.29143	10.7308	3.06123	0.0297286	6.33393	1.19501e-10
111	bul1	30.0207	0.289536	1.28954	6.86178	5.01162	0.0305886	7.50315	3.11973e-14
29	map2	29.7948	0.279829	1.27983	12.3496	2.59059	0.0298078	5.63994	8.50533e-09
200	rpp1b	29.7733	0.278905	1.27891	8.33836	4.00762	0.0304468	6.77214	6.34448e-12
167	zds1	29.4452	0.264814	1.26481	8.41066	3.92118	0.030748	6.40892	7.32768e-11
51	vfa1	29.3797	0.262	1.262	9.72604	3.32894	0.0305453	5.96781	1.20226e-09
84	cgi121	29.2517	0.256502	1.2565	7.52444	4.40189	0.0311574	6.45908	5.26703e-11
42	ubp8	29.219	0.255095	1.2551	8.82975	3.6839	0.0308785	6.05661	6.95088e-10
93	alg3	29.2015	0.254347	1.25435	8.7686	3.70995	0.0309089	6.05581	6.98573e-10
108	pkh2	29.1148	0.250623	1.25062	9.27084	3.47601	0.0308922	5.8306	2.76142e-09
9	rpl23a	29.0688	0.248644	1.24864	10.7659	2.93759	0.0306917	5.39513	3.42374e-08
174	rps22b	28.8961	0.241226	1.24123	9.62508	3.30618	0.0310457	5.52049	1.69029e-08
54	pml39	28.7615	0.235448	1.23545	9.00491	3.54188	0.0313028	5.54526	1.46761e-08
146	gpm2	28.7168	0.233525	1.23352	13.0254	2.34251	0.0308574	4.56235	2.52916e-06
36	mrt4	28.6937	0.232532	1.23253	7.7932	4.1458	0.0316536	5.78622	3.59932e-09
148	lyp1	28.6823	0.232046	1.23205	7.52243	4.30886	0.0317366	5.84375	2.55188e-09
112	ypr064w	28.6426	0.23034	1.23034	9.49285	3.32472	0.0313293	5.30386	5.66892e-08
234	uth1	28.5805	0.22767	1.22767	7.93295	4.04749	0.0317353	5.63002	9.00924e-09
259	ydl172c	28.359	0.218155	1.21815	11.0381	2.77906	0.0313904	4.6737	1.47911e-06
215	taf14	28.3235	0.216633	1.21663	6.29035	5.17176	0.0324804	5.74936	4.47921e-09
235	vba5	28.2907	0.215222	1.21522	7.57329	4.21259	0.032134	5.40794	3.18773e-08
64	hse1	28.2838	0.214926	1.21493	7.74561	4.10815	0.0320955	5.35946	4.1735e-08
229	tor1	28.2657	0.214148	1.21415	6.31862	5.13498	0.0325335	5.67683	6.86079e-09
209	bmh2	28.2622	0.213998	1.214	6.68582	4.82631	0.0324211	5.58704	1.15485e-08
85	ypt52	28.2483	0.213402	1.2134	10.2373	3.00963	0.0316163	4.74629	1.03592e-06
12	rad34	28.2386	0.212985	1.21298	8.47601	3.71162	0.0319637	5.13927	1.37905e-07
163	stb2	28.203	0.211457	1.21146	7.64369	4.15554	0.0322086	5.29683	5.8916e-08
249	mrpl49	28.0743	0.205928	1.20593	6.38211	5.04152	0.0327205	5.44473	2.59415e-08
222	ygr130c	28	0.202737	1.20274	6.16273	5.22293	0.0328742	5.40856	3.17673e-08
34	aac3	27.9893	0.202275	1.20228	6.6683	4.78898	0.0327224	5.28488	6.28951e-08
14	sap185	27.9739	0.201615	1.20161	9.73272	3.14963	0.0319931	4.59093	2.20638e-06
45	dom34	27.9406	0.200185	1.20019	9.3901	3.27356	0.0320914	4.63154	1.81475e-06
285	trk1	27.9116	0.19894	1.19894	8.91211	3.46544	0.0322187	4.70549	1.26627e-06
52	img1	27.7814	0.193345	1.19335	7.92945	3.92444	0.032591	4.78194	8.68041e-07
165	vhs1	27.7432	0.191705	1.1917	10.1216	2.9873	0.0321813	4.28683	9.06217e-06
272	tip41	27.707	0.19015	1.19015	9.30961	3.27433	0.0323624	4.4158	5.03196e-06
173	rps21a	27.6466	0.187555	1.18756	8.83497	3.46218	0.0325259	4.45197	4.25433e-06
92	sam1	27.6464	0.187548	1.18755	9.89183	3.05287	0.0323252	4.23907	1.12225e-05
10	fob1	27.6453	0.1875	1.1875	15.4301	1.85974	0.0321223	3.28837	0.000503853
177	rcr2	27.6303	0.186856	1.18686	7.41868	4.1987	0.0328958	4.72719	1.13824e-06
61	rps12	27.466	0.179798	1.1798	10.5551	2.81892	0.0324285	3.93994	4.07514e-05
195	sps1	27.4554	0.179342	1.17934	7.77224	3.9603	0.032995	4.46682	3.96946e-06
8	rit1	27.1997	0.168359	1.16836	8.72215	3.44894	0.0330537	4.01703	2.94677e-05
135	img2	27.1923	0.168042	1.16804	7.68456	3.96783	0.0333177	4.20172	1.32446e-05
238	rmt2	27.1923	0.168042	1.16804	7.68456	3.96783	0.0333177	4.20172	1.32446e-05
40	eug1	27.1442	0.165973	1.16597	8.83994	3.39017	0.0330917	3.93878	4.09477e-05
191	scp1	27.1342	0.165545	1.16555	8.44709	3.56438	0.0331914	3.99982	3.16951e-05
243	rpl20a	27.117	0.164806	1.16481	6.19793	5.01174	0.0338641	4.39038	5.65755e-06
62	bst1	27.1079	0.164417	1.16442	9.56225	3.10164	0.0329913	3.77372	8.04157e-05
145	erv41	27.0637	0.162516	1.16252	9.03318	3.29866	0.0331439	3.82258	6.60309e-05
258	eos1	27.0374	0.161389	1.16139	11.5177	2.51256	0.0328202	3.381	0.000361114
142	rpl20b	27.0371	0.161374	1.16137	4.35277	7.32933	0.0346802	4.60224	2.08987e-06
232	inp51	26.9009	0.155524	1.15552	7.96374	3.76888	0.0335815	3.84062	6.1361e-05
107	yil089w	26.7762	0.150169	1.15017	6.96903	4.34532	0.0340124	3.87378	5.35803e-05
251	gpr1	26.7666	0.149753	1.14975	7.5112	3.99883	0.0338627	3.7732	8.05851e-05
80	rfx1	26.7297	0.14817	1.14817	8.796	3.35116	0.0335849	3.52338	0.000213042
260	bud8	26.6928	0.146585	1.14659	8.32664	3.55632	0.0337362	3.56115	0.00018462
172	rpl34a	26.6795	0.146014	1.14601	7.78945	3.82723	0.0338892	3.63397	0.000139548
245	ybl053w	26.6216	0.143526	1.14353	7.72854	3.85136	0.0339749	3.58172	0.000170672
104	crc1	26.5821	0.141829	1.14183	8.23676	3.58287	0.0338902	3.45966	0.000270432
307	rpl13b	26.5779	0.14165	1.14165	10.5736	2.71203	0.0334646	3.10132	0.000963314
27	rpl31a	26.5628	0.141001	1.141	5.14707	6.00013	0.0349255	3.91201	4.57652e-05
78	rpl9a	26.5184	0.139094	1.13909	8.93152	3.26564	0.0338085	3.28702	0.000506263
73	rpl16b	26.4783	0.137369	1.13737	7.49079	3.96313	0.034214	3.46428	0.000265828
98	ipk1	26.4354	0.135528	1.13553	7.85316	3.75441	0.0341656	3.36343	0.000384898
188	clb2	26.4286	0.135235	1.13524	11.983	2.34348	0.0335293	2.77238	0.00278239
278	rpl6b	26.4227	0.134982	1.13498	8.51232	3.43123	0.0340165	3.2517	0.000573577
225	fit2	26.3378	0.131338	1.13134	8.05736	3.63409	0.0342308	3.22976	0.000619476
140	caf20	26.3102	0.13015	1.13015	6.9401	4.28162	0.0345853	3.36153	0.00038756
216	uga1	26.276	0.128682	1.12868	5.9738	5.04106	0.0349597	3.45909	0.000270997
263	pib1	26.1924	0.125088	1.12509	10.2524	2.76165	0.0339791	2.78014	0.00271678
110	ybr226c	26.1115	0.121614	1.12161	9.2275	3.09537	0.0342471	2.83496	0.00229156
218	ydr248c	26.0467	0.118833	1.11883	5.8264	5.13131	0.0353036	3.21301	0.000656761
244	ysc84	26.0397	0.11853	1.11853	6.54991	4.51172	0.0350508	3.11221	0.000928448
37	yng1	25.9813	0.116024	1.11602	8.11968	3.54904	0.0346562	2.84519	0.00221925
87	syh1	25.8825	0.11178	1.11178	10.1713	2.74946	0.0343803	2.49379	0.00631943
103	der1	25.8357	0.109767	1.10977	8.70239	3.2653	0.0347017	2.62141	0.00437831
169	yeh1	25.8292	0.109491	1.10949	8.03138	3.56905	0.0348708	2.69565	0.00351255
236	pex19	25.8292	0.109491	1.10949	8.03138	3.56905	0.0348708	2.69565	0.00351255
47	sok1	25.8251	0.109313	1.10931	8.53574	3.33482	0.0347527	2.63053	0.0042626
11	ubr2	25.8104	0.108681	1.10868	9.9498	2.80913	0.034504	2.44984	0.00714606
217	uga3	25.8101	0.10867	1.10867	6.3252	4.64282	0.0354214	2.87996	0.00198863
197	mef2	25.777	0.107245	1.10724	8.18851	3.4852	0.0348973	2.62174	0.00437408
3	mpd1	25.6723	0.10275	1.10275	9.65428	2.88796	0.0347276	2.34826	0.00943073
136	pmt1	25.6519	0.101871	1.10187	6.7218	4.31298	0.0354879	2.65561	0.00395821
237	pmc1	25.6519	0.101871	1.10187	6.7218	4.31298	0.0354879	2.65561	0.00395821
274	rds1	25.6438	0.101525	1.10152	9.33339	2.99525	0.03482	2.35509	0.00925918
271	pho87	25.4828	0.094609	1.09461	9.29334	2.98858	0.0350366	2.19874	0.0139484
160	ost3	25.4171	0.0917892	1.09179	7.30603	3.8939	0.0356068	2.3336	0.00980838
133	dgk1	25.3778	0.0900997	1.0901	8.70688	3.19909	0.0352923	2.15128	0.0157269
298	tif1	25.3714	0.0898224	1.08982	8.84517	3.14252	0.0352711	2.1311	0.0165404
265	sdh5	25.335	0.0882587	1.08826	9.64257	2.84948	0.035171	2.01817	0.0217867
266	rrg9	25.3251	0.0878357	1.08784	9.13387	3.02582	0.035274	2.05643	0.0198703
91	ybr197c	25.3114	0.0872481	1.08725	9.82198	2.78854	0.0351744	1.97847	0.0239379
59	sap155	25.288	0.0862438	1.08624	9.50076	2.89101	0.0352568	1.98514	0.0235645
262	itr1	25.2838	0.0860634	1.08606	9.25476	2.97635	0.035306	2.00371	0.0225506
306	scw4	25.2593	0.0850108	1.08501	6.19088	4.64228	0.0361935	2.26531	0.0117467
49	tma19	25.2052	0.0826844	1.08268	8.52519	3.25031	0.0355616	1.99069	0.0232577
231	atp17	25.1801	0.0816061	1.08161	5.82222	4.94863	0.0364423	2.20683	0.0136628
206	cup9	25.1731	0.0813056	1.08131	6.03384	4.75721	0.0363692	2.18033	0.0146164
205	yur1	25.1033	0.0783083	1.07831	7.11189	3.95691	0.0360847	2.00769	0.0223379
28	sds3	25.0988	0.0781156	1.07812	10.0432	2.69453	0.0354288	1.7532	0.0397839
105	cur1	25.0983	0.0780938	1.07809	6.88065	4.10327	0.0361667	2.02213	0.0215814
88	ure2	25.0677	0.076777	1.07678	12.2129	2.16295	0.0353285	1.55726	0.059704
32	hbs1	25.0341	0.0753338	1.07533	8.85271	3.09305	0.0357198	1.78673	0.0369907
25	dsk2	25.033	0.0752878	1.07529	7.57601	3.67784	0.0360387	1.89155	0.0292754
4	los1	25.0305	0.0751799	1.07518	8.20992	3.36339	0.0358715	1.8361	0.0331716
219	ydr274c	25.0082	0.0742243	1.07422	5.32033	5.42033	0.0368853	2.04618	0.0203691
43	ato2	25.0015	0.0739344	1.07393	8.95113	3.05072	0.0357438	1.74562	0.0404385
39	pxp1	24.9908	0.073476	1.07348	8.75868	3.12406	0.0357983	1.7502	0.0400416
122	om45	24.9893	0.0734096	1.07341	8.52952	3.21749	0.035851	1.76704	0.0386108
162	pmt7	24.9675	0.0724739	1.07247	9.23283	2.9426	0.0357358	1.68903	0.0456065
267	pet130	24.9492	0.0716887	1.07169	6.47036	4.36245	0.0365115	1.88855	0.0294762
149	met3	24.8972	0.0694539	1.06945	8.00603	3.4383	0.0361047	1.7119	0.0434577
182	gsy1	24.8971	0.0694515	1.06945	8.38705	3.26496	0.0360097	1.68264	0.0462224
250	hor7	24.8858	0.0689637	1.06896	7.10553	3.92288	0.0363824	1.7686	0.0384806
304	mpc3	24.8655	0.0680918	1.06809	8.69986	3.13002	0.035982	1.62633	0.0519399
187	ras1	24.7988	0.0652289	1.06523	7.91121	3.46884	0.0362647	1.6146	0.0531984
277	dbp3	24.7073	0.0612965	1.0613	7.23237	3.81624	0.0365885	1.56337	0.0589831
194	fcy2	24.6812	0.0601777	1.06018	9.40475	2.84576	0.0361007	1.39134	0.0820611
220	yer186c	24.6408	0.058441	1.05844	6.35617	4.38833	0.0369811	1.54683	0.0609525
100	lys9	24.6109	0.0571557	1.05716	7.18825	3.8256	0.0367369	1.46055	0.0720699
35	ugx2	24.5944	0.056448	1.05645	9.60316	2.76927	0.0361905	1.29314	0.0979817
230	tpo3	24.5941	0.0564338	1.05643	6.68232	4.14404	0.0369291	1.47359	0.0702965
290	cyc1	24.5702	0.0554071	1.05541	9.00049	2.97378	0.0363301	1.30521	0.0959101
69	rpl37b	24.5638	0.055136	1.05514	9.2444	2.88553	0.0362934	1.28428	0.099522
208	pgm2	24.5424	0.0542142	1.05421	7.15641	3.83261	0.0368431	1.38729	0.0826763
224	tif4631	24.542	0.0541972	1.0542	6.58252	4.2036	0.0370378	1.42111	0.077642
221	yer187w	24.532	0.0537701	1.05377	7.65635	3.55439	0.0367066	1.34614	0.0891279
153	inp53	24.502	0.0524803	1.05248	7.11314	3.8514	0.0369139	1.34543	0.0892425
83	cbp6	24.4484	0.050178	1.05018	9.24353	2.8707	0.0364572	1.16884	0.121234
131	boi2	24.4003	0.0481122	1.04811	10.0245	2.61632	0.0364084	1.08075	0.139904
70	rpl19a	24.3525	0.0460571	1.04606	8.94842	2.96352	0.0366494	1.08756	0.138394
273	idp1	24.3369	0.0453878	1.04539	9.41274	2.79882	0.0365879	1.049	0.147088
71	rph1	24.2697	0.0425022	1.0425	7.51606	3.58508	0.0371205	1.07066	0.142161
46	dsf2	24.2244	0.0405557	1.04056	7.33418	3.67625	0.0372407	1.0298	0.151552
181	ybl083c	24.1471	0.0372348	1.03723	7.97448	3.33791	0.0371694	0.919063	0.179031
223	yhr130c	24.145	0.0371433	1.03714	6.20174	4.40901	0.0377508	0.989333	0.16125
303	trt2	24.0068	0.0312099	1.03121	8.61448	3.04304	0.0372205	0.748345	0.227126
116	elp4	23.9771	0.0299339	1.02993	7.69159	3.44754	0.0374954	0.748233	0.22716
144	tat2	23.9246	0.0276773	1.02768	8.2296	3.18986	0.0374308	0.675354	0.249725
19	rei1	23.8917	0.0262638	1.02626	9.18034	2.81932	0.0372801	0.613576	0.269748
196	mep2	23.7665	0.0208873	1.02089	8.06618	3.23793	0.0377072	0.51344	0.303822
120	phd1	23.7445	0.0199403	1.01994	8.38783	3.09669	0.0376618	0.483087	0.314517
301	ygl042c	23.7394	0.0197202	1.01972	8.57356	3.02125	0.0376278	0.473732	0.317845
17	rpl13a	23.7342	0.0194975	1.0195	7.44988	3.53186	0.0379276	0.492586	0.311153
166	ydr124w	23.7102	0.018466	1.01847	8.01452	3.25257	0.0378052	0.454975	0.324564
53	ybr013c	23.7032	0.0181659	1.01817	7.09078	3.72549	0.0380875	0.466167	0.320548
95	gad1	23.6916	0.017668	1.01767	5.95427	4.51589	0.0385268	0.475301	0.317286
241	hrd1	23.6775	0.0170614	1.01706	6.4947	4.10078	0.0383356	0.449008	0.326713
22	msw1	23.675	0.0169562	1.01696	7.38223	3.55794	0.0380374	0.429655	0.333723
117	sov1	23.6568	0.0161757	1.01618	8.27105	3.13252	0.0378217	0.393963	0.346804
99	lys12	23.5649	0.0122277	1.01223	7.17962	3.65063	0.0382683	0.312583	0.377299
157	atg1	23.5649	0.0122263	1.01223	8.13655	3.17647	0.0379944	0.299591	0.382245
161	pmr1	23.4755	0.00838467	1.00838	7.87977	3.27805	0.038198	0.207837	0.417678
281	ydr048c	23.4402	0.00686784	1.00687	7.98436	3.22486	0.0382246	0.169443	0.432724
44	ybr238c	23.4137	0.00573156	1.00573	9.14997	2.76663	0.0380142	0.134089	0.446666
256	ygl165c	23.3247	0.0019076	1.00191	8.7822	2.884	0.0382208	0.0453901	0.481898
68	suv3	23.3205	0.00172631	1.00173	10.0593	2.47771	0.0380384	0.0387155	0.484559
126	fzf1	23.2917	0.000492425	1.00049	6.97194	3.72297	0.0387589	0.0127011	0.494933
276	rpl35a	23.28	-1.04019e-05	0.99999	8.38256	3.03135	0.0383759	-0.000252063	0.500101
41	kip2	23.2797	-2.33111e-05	0.999977	9.0809	2.77232	0.0382358	-0.000547101	0.500218
268	sas3	23.2681	-0.000524802	0.999475	8.43293	3.00943	0.0383832	-0.0126882	0.505062
56	smy2	23.1969	-0.00357942	0.996421	9.27795	2.69589	0.0383342	-0.0832458	0.533172
13	rpl21b	23.1654	-0.00493418	0.995066	10.6711	2.30243	0.0382435	-0.107539	0.542819
152	opi3	23.1625	-0.00505824	0.994942	7.49444	3.41473	0.0387947	-0.127542	0.550744
113	sdh1	23.1624	-0.00506106	0.994939	8.81356	2.85026	0.0384703	-0.120252	0.547858
115	hmt1	23.1569	-0.00529837	0.994702	7.74479	3.29127	0.0387312	-0.132127	0.552558
302	rpp2a	23.1456	-0.00578485	0.994215	7.38377	3.46886	0.038855	-0.146573	0.558265
287	rpl1b	23.1378	-0.00611884	0.993881	8.40626	3.00123	0.0385946	-0.148115	0.558874
186	fre6	23.1089	-0.00736192	0.992638	6.50709	3.98368	0.039214	-0.193645	0.576773
282	dbf20	23.1026	-0.00763	0.99237	6.67817	3.86975	0.0391604	-0.199267	0.578973
175	sec28	22.9997	-0.0120531	0.987947	7.10096	3.59729	0.0391775	-0.309166	0.621403
305	rpl26a	22.9423	-0.0145162	0.985484	6.57116	3.90932	0.0394566	-0.380811	0.648328
240	hat2	22.8	-0.0206299	0.97937	5.86938	4.39817	0.039972	-0.556851	0.711185
279	ltv1	22.7844	-0.0213005	0.9787	7.07724	3.57318	0.0395333	-0.546924	0.707785
228	rts1	22.7584	-0.0224148	0.977585	9.61286	2.53653	0.0390006	-0.513258	0.696115
143	fet3	22.7539	-0.0226081	0.977392	6.93473	3.64935	0.0396315	-0.584058	0.720409
189	spt23	22.6957	-0.0251095	0.974891	7.38171	3.39503	0.0395808	-0.636264	0.737698
58	ycr101c	22.6862	-0.0255192	0.974481	7.15156	3.51505	0.0396696	-0.653149	0.74317
79	lsb1	22.6726	-0.0261021	0.973898	8.87098	2.76293	0.0392548	-0.618557	0.731896
233	urh1	22.628	-0.0280167	0.971983	7.98176	3.10174	0.039523	-0.691308	0.755314
270	sch9	22.6178	-0.0284569	0.971543	7.74313	3.20682	0.0396036	-0.709689	0.761051
180	psp2	22.5988	-0.0292738	0.970726	8.65059	2.83131	0.0394195	-0.700765	0.758275
55	mad3	22.5788	-0.0301313	0.969869	10.9427	2.17565	0.0392228	-0.648414	0.741641
81	yvh1	22.558	-0.0310248	0.968975	6.53542	3.86012	0.0401002	-0.815105	0.792494
72	mig1	22.54	-0.031797	0.968203	9.29744	2.60464	0.039408	-0.73883	0.769995
96	gcn4	22.4842	-0.0341928	0.965807	7.96146	3.08853	0.0397679	-0.844469	0.800796
139	ynl034w	22.4646	-0.0350388	0.964961	8.08244	3.03406	0.0397705	-0.860676	0.805292
227	gto3	22.4604	-0.0352156	0.964784	7.81631	3.14881	0.0398461	-0.875387	0.809318
89	hua1	22.4581	-0.0353166	0.964683	7.81195	3.1504	0.0398512	-0.87807	0.810047
154	msk1	22.384	-0.0385003	0.9615	7.00947	3.54114	0.0402211	-0.99144	0.839265
171	rpl2b	22.3701	-0.0390952	0.960905	7.43749	3.31302	0.0401068	-0.988239	0.838482
300	kap120	22.3493	-0.0399892	0.960011	7.64157	3.21133	0.0400821	-1.00179	0.841778
86	abp1	22.3304	-0.0408006	0.959199	6.77091	3.67013	0.0403957	-1.0614	0.855747
201	mnn2	22.2754	-0.0431624	0.956838	7.55082	3.24237	0.040234	-1.08563	0.861178
94	aep1	22.1563	-0.0482811	0.951719	8.25444	2.91828	0.040256	-1.17679	0.880359
275	ssf1	22.0971	-0.0508214	0.949179	9.30925	2.54392	0.0401709	-1.18023	0.881046
138	cst26	22.0493	-0.052876	0.947124	8.99518	2.63696	0.0403003	-1.24589	0.893598
254	ncs2	22.0059	-0.0547386	0.945261	6.99429	3.48314	0.0408761	-1.41052	0.920806
118	pet127	21.9356	-0.0577594	0.942241	8.29204	2.87125	0.0406338	-1.40541	0.920051
158	mig2	21.7959	-0.0637615	0.936239	8.86311	2.64649	0.0407735	-1.51154	0.934675
214	rps1a	21.7733	-0.0647323	0.935268	5.91217	4.14693	0.041715	-1.74432	0.959449
21	lpd1	21.6988	-0.0679338	0.932066	7.87725	3.00386	0.0411558	-1.68411	0.95392
50	rec8	21.6877	-0.0684087	0.931591	7.65278	3.10052	0.0412359	-1.7129	0.956634
75	atg8	21.5494	-0.0743503	0.92565	8.72534	2.65921	0.0412463	-1.77374	0.961947
141	yol014w	21.4311	-0.079432	0.920568	7.26423	3.24255	0.0418193	-2.02311	0.978469
164	swi5	21.3987	-0.0808227	0.919177	6.88814	3.43436	0.042005	-2.09212	0.981786
65	irc14	21.3176	-0.0843075	0.915692	11.9166	1.85658	0.04166	-1.73369	0.958513
97	inm1	21.2982	-0.0851405	0.91486	7.97895	2.90024	0.0418671	-2.10109	0.982183
77	paf1	21.2458	-0.0873907	0.912609	6.96202	3.3669	0.0422639	-2.25502	0.987934
203	cbs1	21.2337	-0.0879119	0.912088	6.24703	3.79495	0.0425607	-2.33728	0.990288
226	mrpl25	21.1253	-0.0925653	0.907435	6.72092	3.47939	0.0425776	-2.41312	0.992092
82	sas2	21.12	-0.0927936	0.907206	7.66162	3.00628	0.0422851	-2.32257	0.989899
264	csr2	21.044	-0.0960565	0.903944	7.90989	2.88954	0.0423663	-2.37782	0.991292
23	rai1	20.8615	-0.103897	0.896103	6.78679	3.39412	0.0430602	-2.701	0.996543
299	rpl12a	20.8414	-0.10476	0.89524	7.63801	2.97229	0.042829	-2.62482	0.995665
155	vps60	20.8004	-0.106521	0.893479	6.0896	3.81565	0.0434604	-2.85014	0.997815
74	cos12	20.7836	-0.107243	0.892757	7.64367	2.96065	0.0429409	-2.68635	0.996388
66	ygr051c	20.7656	-0.108018	0.891982	8.31407	2.69278	0.042821	-2.62568	0.995676
286	did2	20.7399	-0.109121	0.890879	6.45488	3.56537	0.0434253	-2.87649	0.997989
246	mnn1	20.724	-0.109805	0.890195	5.49157	4.26012	0.0438952	-3.00761	0.998683
132	yro2	20.7106	-0.110381	0.889619	8.34106	2.67512	0.0429252	-2.67984	0.996317
106	erv25	20.6468	-0.11312	0.88688	6.43194	3.56166	0.0436187	-2.98475	0.998581
127	dck1	20.6368	-0.113551	0.886449	8.36344	2.6565	0.0430689	-2.75402	0.997057
294	yor111w	20.6253	-0.114045	0.885955	7.73483	2.8969	0.043231	-2.84523	0.997781
178	rgs2	20.6045	-0.114938	0.885062	7.22714	3.12128	0.0434173	-2.93215	0.998317
193	gas4	20.5813	-0.115933	0.884067	8.84135	2.48912	0.0431056	-2.75109	0.99703
119	pet309	20.5365	-0.117858	0.882142	6.94039	3.25328	0.043648	-3.044	0.998833
198	skp2	20.5336	-0.117984	0.882016	6.06801	3.77628	0.0439998	-3.15958	0.99921
283	tos8	20.4776	-0.120388	0.879612	6.10167	3.74186	0.0440976	-3.21961	0.999358
204	tis11	20.4676	-0.12082	0.87918	5.48052	4.21136	0.0444156	-3.31068	0.999535
170	rpl21a	20.3722	-0.124914	0.875086	5.92243	3.8455	0.0443932	-3.36466	0.999617
137	pmt5	20.339	-0.12634	0.87366	6.48072	3.47345	0.0442196	-3.32684	0.999561
20	gtr1	20.284	-0.128706	0.871294	7.71154	2.85303	0.0439313	-3.2143	0.999346
24	mub1	20.1654	-0.1338	0.8662	7.51972	2.91524	0.0442284	-3.36996	0.999624
202	ypt6	20.1335	-0.135169	0.864831	10.0427	2.10696	0.0439901	-3.03376	0.998792
38	can1	20.1254	-0.135519	0.864481	11.0044	1.90254	0.0440899	-2.9079	0.998181
291	pex9	20.0529	-0.138629	0.861371	7.42433	2.93868	0.0444914	-3.50626	0.999773
190	rvs161	19.9315	-0.143845	0.856155	6.44602	3.4165	0.0450848	-3.79324	0.999926
297	alg12	19.8697	-0.146501	0.853499	7.80835	2.74948	0.0447843	-3.643	0.999865
213	rpp1a	19.8032	-0.149356	0.850644	5.63149	3.94049	0.0457315	-4.06905	0.999976
247	snf1	19.7913	-0.14987	0.85013	6.86542	3.16005	0.0452277	-3.88318	0.999948
168	mrpl40	19.7808	-0.150319	0.849681	7.12044	3.03236	0.0451653	-3.85249	0.999942
30	poc4	19.7659	-0.150958	0.849042	6.31564	3.46274	0.0454944	-4.00221	0.999969
151	vps24	19.7628	-0.151094	0.848906	7.87067	2.7088	0.045003	-3.7468	0.99991
296	spt8	19.7599	-0.151215	0.848785	7.03385	3.0704	0.0452385	-3.88995	0.99995
156	tom1	19.6062	-0.157821	0.842179	6.58397	3.2764	0.0457353	-4.13799	0.999982
176	sip2	19.4582	-0.164176	0.835824	4.6301	4.79547	0.0470727	-4.63901	0.999998
288	gpa2	19.3638	-0.168232	0.831768	6.41568	3.32583	0.0463426	-4.44189	0.999996
284	bre5	19.3429	-0.169127	0.830873	6.80186	3.11248	0.0462428	-4.394	0.999994
295	caf40	19.2144	-0.174647	0.825353	6.73011	3.12617	0.0465617	-4.55118	0.999997
248	snf4	19.2116	-0.174769	0.825231	6.07568	3.50256	0.0468354	-4.67884	0.999999
125	lhs1	19.0813	-0.180366	0.819634	9.51102	2.10864	0.0464156	-4.14964	0.999983
121	nop12	19.0757	-0.180608	0.819392	7.372	2.8013	0.0466808	-4.57847	0.999998
150	lin1	18.6365	-0.199473	0.800527	7.97152	2.50111	0.0476095	-4.92423	1
185	rtn1	18.4529	-0.20736	0.79264	8.13404	2.41846	0.0480474	-5.08168	1
26	rpl43b	18.3026	-0.213815	0.786185	6.88675	2.88612	0.0487097	-5.535	1
114	chd1	18.1887	-0.218707	0.781293	7.44339	2.62779	0.0488488	-5.527	1
183	das2	18.1088	-0.222141	0.777859	8.26796	2.32538	0.0489286	-5.41108	1
293	kxd1	17.5463	-0.2463	0.7537	7.06843	2.67438	0.0506657	-6.32654	1
60	mrpl33	17.2567	-0.258742	0.741258	5.16043	3.72701	0.0523168	-7.17516	1
280	afg3	17.0925	-0.265793	0.734207	7.63464	2.38304	0.0518571	-6.66058	1
128	dss1	17.0668	-0.266901	0.733099	6.16724	3.01933	0.0523376	-7.11901	1
90	rom2	16.9127	-0.273519	0.726481	6.51195	2.8129	0.0526592	-7.1931	1
130	bxi1	16.9101	-0.27363	0.72637	7.76771	2.30967	0.0523923	-6.81663	1
289	eno1	16.7091	-0.282264	0.717736	5.33093	3.4685	0.053822	-7.77824	1
212	rpl6a	16.3675	-0.296937	0.703063	6.0148	2.96325	0.0545288	-7.96887	1
207	mtc4	16.3624	-0.297157	0.702843	6.12801	2.90121	0.0544973	-7.93862	1
101	mxr2	16.1729	-0.305295	0.694705	6.38923	2.73332	0.0550095	-8.06963	1
292	idh1	16.0409	-0.310966	0.689034	6.45159	2.67918	0.055424	-8.19838	1
123	opt2	15.9224	-0.316056	0.683944	7.39944	2.27994	0.0556343	-8.00252	1
253	rpl7a	15.8922	-0.317355	0.682645	5.08087	3.46048	0.0565819	-8.82611	1
252	dlt1	15.6589	-0.327374	0.672626	8.67706	1.87466	0.0566941	-7.82729	1
210	sdh2	15.6119	-0.329395	0.670605	5.03456	3.4274	0.0575688	-9.17632	1
242	rpl12b	15.3847	-0.339153	0.660847	6.74676	2.43241	0.0576362	-8.83188	1
239	gem1	15.1136	-0.350797	0.649203	5.43109	3.03816	0.0591177	-9.63051	1
102	nmd4	14.5962	-0.373023	0.626977	7.80983	1.94887	0.0607502	-9.27526	1
192	spt4	14.39	-0.381878	0.618122	7.19432	2.10158	0.0615487	-9.75588	1
129	bas1	14.3632	-0.383031	0.616969	5.33401	2.92871	0.062107	-10.5539	1
124	lag1	13.4845	-0.420774	0.579226	6.74969	2.09877	0.0656825	-10.956	1
109	yjl022w	12.4132	-0.466795	0.533205	4.81805	2.78777	0.0717226	-13.1045	1
199	rpl19b	12.2397	-0.474247	0.525753	6.59129	1.93498	0.07246	-12.4307	1
211	rps6a	7.97818	-0.657299	0.342701	4.26493	1.95083	0.111141	-18.7991	1
48	cth1	6.92531	-0.702525	0.297475	3.79598	1.89739	0.128139	-20.3854	1
255	sst2	4.53	-0.805415	0.194585	2.22419	2.14434	0.195499	-24.2804	1

## Sheet: this study vs yu
strain name	systematic name	This study RLS	Yu SEBYL Score
wt		23.2803	18.0333
rit1	YMR283C	27.1997	20.8483
mad3	YJL013C	22.5788	21.665
rpl34b	YIL052C	31.3504	18.5217
cka2	YOR061W	31.915	19.5567
mpd1	YOR288C	25.6723	22.4233
los1	YKL205W	25.0305	22.905
sgf73	YGL066W	35.5644	15.5933
sis2	YKR072C	36.2769	20.97
ykr073c	YKR073C	31.7024	20.6
rpl23a	YBL087C	29.0688	18.2833
fob1	YDR110W	27.6453	20.085
ubr2	YLR024C	25.8104	23.4133
rad34	YDR314C	28.2386	20.76
rpl21b	YPL079W	23.1654	19.225
sap185	YJL098W	27.9739	#N/A
rrd2	YPL152W	31.2802	20.1117
rpl22a	YLR061W	32.1843	#N/A
rpl13a	YDL082W	23.7342	24.0533
slm6	YBR266C	33.554	23.155
rei1	YBR267W	23.8917	#N/A
gtr1	YML121W	20.284	18.5033
lpd1	YFL018C	21.6988	#N/A
msw1	YDR268W	23.675	#N/A
rai1	YGL246C	20.8615	#N/A
dsk2	YMR276W	25.033	20.565
rpl43b	YJR094W-A	18.3026	19.4067
rpl31a	YDL075W	26.5628	#N/A
sds3	YIL084C	25.0988	#N/A
map2	YBL091C	29.7948	22.2533
poc4	YPL144W	19.7659	17.195
sgf11	YPL047W	32.4409	20.94
hbs1	YKR084C	25.0341	24.595
pmt3	YOR321W	30.0649	21.0583
aac3	YBR085W	27.9893	19.31
ugx2	YDL169C	24.5944	25.14
mrt4	YKL009W	28.6937	#N/A
yng1	YOR064C	25.9813	19.56
can1	YEL063C	20.1254	19.775
pxp1	YEL020C	24.9908	#N/A
eug1	YDR518W	27.1442	#N/A
kip2	YPL155C	23.2797	20.1133
ubp8	YMR223W	29.219	22.6767
ato2	YNR002C	25.0015	20.115
ybr238c	YBR238C	23.4137	#N/A
dom34	YNL001W	27.9406	19.2233
dsf2	YBR007C	24.2244	21.0167
sok1	YDR006C	25.8251	21.4633
cth1	YDR151C	6.92531	24.8725
tma19	YKL056C	25.2052	#N/A
rec8	YPR007C	21.6877	#N/A
vfa1	YER128W	29.3797	21.03
img1	YCR046C	27.7814	#N/A
ybr013c	YBR013C	23.7032	22.18
pml39	YML107C	28.7615	20.29
mrx14	YDR115W	31.7854	#N/A
ycr101c	YCR101C	22.6862	21.6433
sap155	YFR040W	25.288	18.8817
mrpl33	YMR286W	17.2567	#N/A
rps12	YOR369C	27.466	#N/A
bst1	YFL025C	27.1079	#N/A
alg6	YOR002W	31.2634	22.375
hse1	YHL002W	28.2838	23.0633
irc14	YOR135C	21.3176	23.335
ygr051c	YGR051C	20.7656	21.6883
rim1	YCR028C-A	30.3071	#N/A
suv3	YPL029W	23.3205	#N/A
rpl37b	YDR500C	24.5638	18.45
rpl19a	YBR084C-A	24.3525	15.84
rph1	YER169W	24.2697	#N/A
mig1	YGL035C	22.54	#N/A
rpl16b	YNL069C	26.4783	26.8525
cos12	YGL263W	20.7836	20.32
mtc2	YKL098W	32.5758	20.5775
paf1	YBR279W	21.2458	#N/A
rpl9a	YGL147C	26.5184	24.325
rfx1	YLR176C	26.7297	20.12
yvh1	YIR026C	22.558	#N/A
sas2	YMR127C	21.12	19.2733
cbp6	YBR120C	24.4484	18.1967
cgi121	YML036W	29.2517	#N/A
ypt52	YKR014C	28.2483	21.7333
abp1	YCR088W	22.3304	27.09
syh1	YPL105C	25.8825	20.4625
ure2	YNL229C	25.0677	19.19
hua1	YGR268C	22.4581	#N/A
rom2	YLR371W	16.9127	#N/A
ybr197c	YBR197C	25.3114	20.4
sam1	YLR180W	27.6464	20.575
aep1	YMR064W	22.1563	20.82
gad1	YMR250W	23.6916	#N/A
gcn4	YEL009C	22.4842	21.0267
inm1	YHR046C	21.2982	22.065
ipk1	YDR315C	26.4354	#N/A
lys12	YIL094C	23.5649	20.32
lys9	YNR050C	24.6109	20.18
mxr2	YCL033C	16.1729	21.67
nmd4	YLR363C	14.5962	#N/A
der1	YBR201W	25.8357	#N/A
crc1	YOR100C	26.5821	20.7867
cur1	YPR158W	25.0983	21.75
erv25	YML012W	20.6468	19.5933
yil089w	YIL089W	26.7762	20.98
pkh2	YOL100W	29.1148	16.785
yjl022w	YJL022W	12.4132	#N/A
ybr226c	YBR226C	26.1115	19
bul1	YMR275C	30.0207	21.095
ypr064w	YPR064W	28.6426	19.0733
sdh1	YKL148C	23.1624	20.8025
chd1	YER164W	18.1887	19.5017
hmt1	YBR034C	23.1569	29.68
elp4	YPL101W	23.9771	14.6883
sov1	YMR066W	23.6568	#N/A
pet127	YOR017W	21.9356	#N/A
pet309	YLR067C	20.5365	#N/A
phd1	YKL043W	23.7445	17.515
nop12	YOL041C	19.0757	21.3117
om45	YIL136W	24.9893	#N/A
opt2	YPR194C	15.9224	#N/A
fzf1	YGL254W	23.2917	19.98
dck1	YLR422W	20.6368	19.25
dss1	YMR287C	17.0668	#N/A
bas1	YKR099W	14.3632	20.8067
bxi1	YNL305C	16.9101	19.045
boi2	YER114C	24.4003	#N/A
yro2	YBR054W	20.7106	22.835
fmp42	YMR221C	31.164	21.23
img2	YCR071C	27.1923	21.3967
pmt1	YDL095W	25.6519	#N/A
pmt5	YDL093W	20.339	#N/A
cst26	YBR042C	22.0493	18.32
ynl034w	YNL034W	22.4646	20.6283
caf20	YOR276W	26.3102	22.18
yol014w	YOL014W	21.4311	20.895
rpl20b	YOR312C	27.0371	#N/A
fet3	YMR058W	22.7539	20.1925
tat2	YOL020W	23.9246	22.7133
erv41	YML067C	27.0637	21.1067
gpm2	YDL021W	28.7168	#N/A
isw2	YOR304W	30.2037	20.48
lyp1	YNL268W	28.6823	20.6
met3	YJR010W	24.8972	#N/A
lin1	YHR156C	18.6365	#N/A
vps24	YKL041W	19.7628	17.38
opi3	YJR073C	23.1625	#N/A
inp53	YOR109W	24.502	#N/A
msk1	YNL073W	22.384	20.4233
vps60	YDR486C	20.8004	#N/A
tom1	YDR457W	19.6062	24.145
atg1	YGL180W	23.5649	22.8367
mig2	YGL209W	21.7959	#N/A
irc21	YMR073C	32.5247	23.38
ost3	YOR085W	25.4171	24.1733
pmr1	YGL167C	23.4755	#N/A
pmt7	YDR307W	24.9675	#N/A
stb2	YMR053C	28.203	18.68
swi5	YDR146C	21.3987	#N/A
vhs1	YDR247W	27.7432	#N/A
ydr124w	YDR124W	23.7102	20.635
zds1	YMR273C	29.4452	19.11
mrpl40	YPL173W	19.7808	#N/A
yeh1	YLL012W	25.8292	20.3767
rpl21a	YBR191W	20.3722	#N/A
rpl2b	YIL018W	22.3701	17.3525
rpl34a	YER056C-A	26.6795	24.4
rps21a	YKR057W	27.6466	16.515
rps22b	YLR367W	28.8961	19.755
sec28	YIL076W	22.9997	19.9167
sip2	YGL208W	19.4582	21.52
rcr2	YDR003W	27.6303	20.5983
rgs2	YOR107W	20.6045	20.75
hxk2	YGL253W	31.3814	#N/A
psp2	YML017W	22.5988	20.8033
gsy1	YFR015C	24.8971	21.0375
das2	YDR020C	18.1088	21.555
loc1	YFR001W	30.4122	16.0125
rtn1	YDR233C	18.4529	21.0333
fre6	YLL051C	23.1089	20.58
ras1	YOR101W	24.7988	#N/A
spt23	YKL020C	22.6957	#N/A
rvs161	YCR009C	19.9315	19.3117
scp1	YOR367W	27.1342	21.8867
spt4	YGR063C	14.39	#N/A
gas4	YOL132W	20.5813	#N/A
fcy2	YER056C	24.6812	19.47
sps1	YDR523C	27.4554	#N/A
mef2	YJL102W	25.777	#N/A
skp2	YNL311C	20.5336	21.61
rpp1b	YDL130W	29.7733	22.92
mnn2	YBR015C	22.2754	#N/A
cbs1	YDL069C	21.2337	#N/A
yur1	YJL139C	25.1033	24.7167
cup9	YPL177C	25.1731	20.2867
mtc4	YBR255W	16.3624	19.2167
pgm2	YMR105C	24.5424	18.89
bmh2	YDR099W	28.2622	20.9433
sdh2	YLL041C	15.6119	#N/A
rps6a	YPL090C	7.97818	#N/A
rpp1a	YDL081C	19.8032	#N/A
rps1a	YLR441C	21.7733	#N/A
taf14	YPL129W	28.3235	#N/A
uga1	YGR019W	26.276	21.4183
uga3	YDL170W	25.8101	21.35
ydr248c	YDR248C	26.0467	20.7
ydr274c	YDR274C	25.0082	19.7833
yer186c	YER186C	24.6408	19.52
yer187w	YER187W	24.532	20.295
ygr130c	YGR130C	28	19.8467
yhr130c	YHR130C	24.145	16.3875
tif4631	YGR162W	24.542	23.1517
fit2	YOR382W	26.3378	20.11
gto3	YMR251W	22.4604	20.89
rts1	YOR014W	22.7584	17.005
tor1	YJR066W	28.2657	19.535
tpo3	YPR156C	24.5941	20.8617
atp17	YDR377W	25.1801	#N/A
inp51	YIL002C	26.9009	25.3933
urh1	YDR400W	22.628	21.285
uth1	YKR042W	28.5805	16.4667
vba5	YKR105C	28.2907	20.16
pex19	YDL065C	25.8292	19.51
pmc1	YGL006W	25.6519	23.5267
rmt2	YDR465C	27.1923	20.45
gem1	YAL048C	15.1136	19.62
hat2	YEL056W	22.8	20.2667
hrd1	YOL013C	23.6775	21.2633
rpl20a	YMR242C	27.117	18.24
ysc84	YHR016C	26.0397	20.8267
ybl053w	YBL053W	26.6216	22.61
mnn1	YER001W	20.724	20.8475
snf1	YDR477W	19.7913	#N/A
snf4	YGL115W	19.2116	#N/A
mrpl49	YJL096W	28.0743	#N/A
hor7	YMR251W-A	24.8858	19.3933
gpr1	YDL035C	26.7666	22.57
dlt1	YMR126C	15.6589	19.6933
rpl7a	YGL076C	15.8922	20.2017
ncs2	YNL119W	22.0059	18.3267
sst2	YLR452C	4.53	14.005
ygl165c	YGL165C	23.3247	20.92
ydl062w	YDL062W	35.673	20.98
eos1	YNL080C	27.0374	17.9283
ydl172c	YDL172C	28.359	21.11
bud8	YLR353W	26.6928	19.43
rpl29	YFR032C-A	32.0259	22.415
itr1	YDR497C	25.2838	20.5367
pib1	YDR313C	26.1924	21.39
sdh5	YOL071W	25.335	23.085
rrg9	YNL213C	25.3251	#N/A
pet130	YJL023C	24.9492	#N/A
sas3	YBL052C	23.2681	#N/A
syo1	YDL063C	32.833	20.21
sch9	YHR205W	22.6178	#N/A
tip41	YPR040W	27.707	30.17
idp1	YDL066W	24.3369	#N/A
rds1	YCR106W	25.6438	20.87
ssf1	YHR066W	22.0971	16.1725
dbp3	YGL078C	24.7073	20.4867
rpl6b	YLR448W	26.4227	#N/A
ltv1	YKL143W	22.7844	#N/A
afg3	YER017C	17.0925	#N/A
ydr048c	YDR048C	23.4402	19.66
dbf20	YPR111W	23.1026	18.5517
tos8	YGL096W	20.4776	21.365
bre5	YNR051C	19.3429	16.565
trk1	YJL129C	27.9116	20.6567
did2	YKR035W-A	20.7399	21.1033
rpl1b	YGL135W	23.1378	#N/A
gpa2	YER020W	19.3638	17.6
eno1	YGR254W	16.7091	#N/A
cyc1	YJR048W	24.5702	20.69
pex9	YMR018W	20.0529	20.6933
idh1	YNL037C	16.0409	19.875
kxd1	YGL079W	17.5463	21.1267
yor111w	YOR111W	20.6253	20.635
caf40	YNL288W	19.2144	20.62
spt8	YLR055C	19.7599	15.54
alg12	YNR030W	19.8697	23.0617
tif1	YKR059W	25.3714	19.645
rpl12a	YEL054C	20.8414	19.5725
kap120	YPL125W	22.3493	#N/A
ygl042c	YGL042C	23.7394	19.95
rpp2a	YOL039W	23.1456	21.58
trt2	YNCK0002C	24.0068	#N/A
mpc3	YGR243W	24.8655	20.0267
rpl26a	YLR344W	22.9423	#N/A
scw4	YGR279C	25.2593	20.8833
rpl13b	YMR142C	26.5779	#N/A
mub1	YMR100W	20.1654	19.4767
smy2	YBR172C	23.1969	21.035
atg8	YBL078C	21.5494	21.4067
lsb1	YGR136W	22.6726	19.03
alg3	YBL082C	29.2015	24.8933
lag1	YHL003C	13.4845	20.03
lhs1	YKL073W	19.0813	15.9933
dgk1	YOR311C	25.3778	#N/A
ybl083c	YBL083C	24.1471	17.9683
clb2	YPR119W	26.4286	21.725
mep2	YNL142W	23.7665	22.255
rpl19b	YBL027W	12.2397	#N/A
ypt6	YLR262C	20.1335	#N/A
tis11	YLR136C	20.4676	20.835
rpl6a	YML073C	16.3675	#N/A
mrpl25	YGR076C	21.1253	#N/A
rpl12b	YDR418W	15.3847	20.785
csr2	YPR030W	21.044	20.48
pho87	YCR037C	25.4828	24.19
rpl35a	YDL191W	23.28	21.65

## Sheet: this study vs mccormick
strain name	systematic name	This study RLS	McCormick RLS
wt		23.2803	26.3686
rit1	YMR283C	27.1997	38.75
mad3	YJL013C	22.5788	26.6
rpl34b	YIL052C	31.3504	36.6
cka2	YOR061W	31.915	33.95
mpd1	YOR288C	25.6723	34.45
los1	YKL205W	25.0305	35.15
sgf73	YGL066W	35.5644	35.4833
sis2	YKR072C	36.2769	35.9667
ykr073c	YKR073C	31.7024	36.9
rpl23a	YBL087C	29.0688	31.2
fob1	YDR110W	27.6453	30.5767
ubr2	YLR024C	25.8104	38.9587
rad34	YDR314C	28.2386	29.7
rpl21b	YPL079W	23.1654	35.3667
sap185	YJL098W	27.9739	36.075
rrd2	YPL152W	31.2802	32.375
rpl22a	YLR061W	32.1843	39.775
rpl13a	YDL082W	23.7342	37.25
slm6	YBR266C	33.554	36.35
rei1	YBR267W	23.8917	36.525
gtr1	YML121W	20.284	28.95
lpd1	YFL018C	21.6988	32.15
msw1	YDR268W	23.675	30.15
rai1	YGL246C	20.8615	35.1
dsk2	YMR276W	25.033	31.125
rpl43b	YJR094W-A	18.3026	29.5
rpl31a	YDL075W	26.5628	35.8616
sds3	YIL084C	25.0988	35.6667
map2	YBL091C	29.7948	28.55
poc4	YPL144W	19.7659	33.75
sgf11	YPL047W	32.4409	37.975
hbs1	YKR084C	25.0341	34.65
pmt3	YOR321W	30.0649	31.45
aac3	YBR085W	27.9893	32.9833
ugx2	YDL169C	24.5944	31.8
mrt4	YKL009W	28.6937	39.95
yng1	YOR064C	25.9813	29.8
can1	YEL063C	20.1254	37.275
pxp1	YEL020C	24.9908	31.15
eug1	YDR518W	27.1442	34.95
kip2	YPL155C	23.2797	37.2
ubp8	YMR223W	29.219	39.0333
ato2	YNR002C	25.0015	38.15
ybr238c	YBR238C	23.4137	33.6744
dom34	YNL001W	27.9406	31.5833
dsf2	YBR007C	24.2244	31.1
sok1	YDR006C	25.8251	35.9591
cth1	YDR151C	6.92531	30.475
tma19	YKL056C	25.2052	37.3667
rec8	YPR007C	21.6877	30.65
vfa1	YER128W	29.3797	30.15
img1	YCR046C	27.7814	32.85
ybr013c	YBR013C	23.7032	31.35
pml39	YML107C	28.7615	30.6
mrx14	YDR115W	31.7854	31.85
ycr101c	YCR101C	22.6862	29.95
sap155	YFR040W	25.288	35.2
mrpl33	YMR286W	17.2567	34.5
rps12	YOR369C	27.466	32.5
bst1	YFL025C	27.1079	41.9
alg6	YOR002W	31.2634	29.2
hse1	YHL002W	28.2838	28.8833
irc14	YOR135C	21.3176	29.525
ygr051c	YGR051C	20.7656	30.5
rim1	YCR028C-A	30.3071	33.94
suv3	YPL029W	23.3205	33.8
rpl37b	YDR500C	24.5638	29.6625
rpl19a	YBR084C-A	24.3525	33.7
rph1	YER169W	24.2697	34.4833
mig1	YGL035C	22.54	30.9
rpl16b	YNL069C	26.4783	36.3
cos12	YGL263W	20.7836	34.05
mtc2	YKL098W	32.5758	28
paf1	YBR279W	21.2458	37.65
rpl9a	YGL147C	26.5184	28.6167
rfx1	YLR176C	26.7297	27.9636
yvh1	YIR026C	22.558	26.675
sas2	YMR127C	21.12	30.3232
cbp6	YBR120C	24.4484	#N/A
cgi121	YML036W	29.2517	#N/A
ypt52	YKR014C	28.2483	36.25
abp1	YCR088W	22.3304	#N/A
syh1	YPL105C	25.8825	29.975
ure2	YNL229C	25.0677	30.55
hua1	YGR268C	22.4581	29.8
rom2	YLR371W	16.9127	31.2167
ybr197c	YBR197C	25.3114	31.8
sam1	YLR180W	27.6464	33.925
aep1	YMR064W	22.1563	#N/A
gad1	YMR250W	23.6916	#N/A
gcn4	YEL009C	22.4842	#N/A
inm1	YHR046C	21.2982	#N/A
ipk1	YDR315C	26.4354	#N/A
lys12	YIL094C	23.5649	#N/A
lys9	YNR050C	24.6109	#N/A
mxr2	YCL033C	16.1729	#N/A
nmd4	YLR363C	14.5962	#N/A
der1	YBR201W	25.8357	#N/A
crc1	YOR100C	26.5821	#N/A
cur1	YPR158W	25.0983	25.8
erv25	YML012W	20.6468	33.65
yil089w	YIL089W	26.7762	34
pkh2	YOL100W	29.1148	34.2667
yjl022w	YJL022W	12.4132	29
ybr226c	YBR226C	26.1115	27.5
bul1	YMR275C	30.0207	30.775
ypr064w	YPR064W	28.6426	28.05
sdh1	YKL148C	23.1624	31.1
chd1	YER164W	18.1887	29.3
hmt1	YBR034C	23.1569	23.2
elp4	YPL101W	23.9771	31
sov1	YMR066W	23.6568	30.6667
pet127	YOR017W	21.9356	#N/A
pet309	YLR067C	20.5365	#N/A
phd1	YKL043W	23.7445	#N/A
nop12	YOL041C	19.0757	#N/A
om45	YIL136W	24.9893	#N/A
opt2	YPR194C	15.9224	#N/A
fzf1	YGL254W	23.2917	#N/A
dck1	YLR422W	20.6368	#N/A
dss1	YMR287C	17.0668	#N/A
bas1	YKR099W	14.3632	#N/A
bxi1	YNL305C	16.9101	#N/A
boi2	YER114C	24.4003	29.9
yro2	YBR054W	20.7106	30.775
fmp42	YMR221C	31.164	31.6
img2	YCR071C	27.1923	30.25
pmt1	YDL095W	25.6519	33.025
pmt5	YDL093W	20.339	27.8167
cst26	YBR042C	22.0493	31.95
ynl034w	YNL034W	22.4646	30.4
caf20	YOR276W	26.3102	28.325
yol014w	YOL014W	21.4311	28.85
rpl20b	YOR312C	27.0371	33.913
fet3	YMR058W	22.7539	30.75
tat2	YOL020W	23.9246	31.05
erv41	YML067C	27.0637	32.95
gpm2	YDL021W	28.7168	28.525
isw2	YOR304W	30.2037	39.35
lyp1	YNL268W	28.6823	36.15
met3	YJR010W	24.8972	33.6
lin1	YHR156C	18.6365	27.7
vps24	YKL041W	19.7628	29.3833
opi3	YJR073C	23.1625	28.8167
inp53	YOR109W	24.502	33.6917
msk1	YNL073W	22.384	29.8
vps60	YDR486C	20.8004	32.2833
tom1	YDR457W	19.6062	31.1857
atg1	YGL180W	23.5649	30.8875
mig2	YGL209W	21.7959	#N/A
irc21	YMR073C	32.5247	28.45
ost3	YOR085W	25.4171	#N/A
pmr1	YGL167C	23.4755	#N/A
pmt7	YDR307W	24.9675	#N/A
stb2	YMR053C	28.203	#N/A
swi5	YDR146C	21.3987	#N/A
vhs1	YDR247W	27.7432	#N/A
ydr124w	YDR124W	23.7102	#N/A
zds1	YMR273C	29.4452	#N/A
mrpl40	YPL173W	19.7808	33.95
yeh1	YLL012W	25.8292	31.1
rpl21a	YBR191W	20.3722	#N/A
rpl2b	YIL018W	22.3701	#N/A
rpl34a	YER056C-A	26.6795	#N/A
rps21a	YKR057W	27.6466	#N/A
rps22b	YLR367W	28.8961	#N/A
sec28	YIL076W	22.9997	#N/A
sip2	YGL208W	19.4582	#N/A
rcr2	YDR003W	27.6303	#N/A
rgs2	YOR107W	20.6045	#N/A
hxk2	YGL253W	31.3814	32.9833
psp2	YML017W	22.5988	34.525
gsy1	YFR015C	24.8971	28.3167
das2	YDR020C	18.1088	29.5833
loc1	YFR001W	30.4122	#N/A
rtn1	YDR233C	18.4529	#N/A
fre6	YLL051C	23.1089	#N/A
ras1	YOR101W	24.7988	#N/A
spt23	YKL020C	22.6957	30
rvs161	YCR009C	19.9315	#N/A
scp1	YOR367W	27.1342	#N/A
spt4	YGR063C	14.39	42.1
gas4	YOL132W	20.5813	32.4
fcy2	YER056C	24.6812	28.3833
sps1	YDR523C	27.4554	33.9
mef2	YJL102W	25.777	30.7
skp2	YNL311C	20.5336	30.57
rpp1b	YDL130W	29.7733	32.275
mnn2	YBR015C	22.2754	29.85
cbs1	YDL069C	21.2337	26.45
yur1	YJL139C	25.1033	30
cup9	YPL177C	25.1731	27.05
mtc4	YBR255W	16.3624	29.33
pgm2	YMR105C	24.5424	29.8
bmh2	YDR099W	28.2622	28.1
sdh2	YLL041C	15.6119	28.1
rps6a	YPL090C	7.97818	29.6833
rpp1a	YDL081C	19.8032	#N/A
rps1a	YLR441C	21.7733	#N/A
taf14	YPL129W	28.3235	#N/A
uga1	YGR019W	26.276	#N/A
uga3	YDL170W	25.8101	#N/A
ydr248c	YDR248C	26.0467	#N/A
ydr274c	YDR274C	25.0082	#N/A
yer186c	YER186C	24.6408	#N/A
yer187w	YER187W	24.532	#N/A
ygr130c	YGR130C	28	#N/A
yhr130c	YHR130C	24.145	#N/A
tif4631	YGR162W	24.542	33.07
fit2	YOR382W	26.3378	36.45
gto3	YMR251W	22.4604	31.475
rts1	YOR014W	22.7584	39.25
tor1	YJR066W	28.2657	32.135
tpo3	YPR156C	24.5941	30.7333
atp17	YDR377W	25.1801	32.4
inp51	YIL002C	26.9009	33.6
urh1	YDR400W	22.628	#N/A
uth1	YKR042W	28.5805	#N/A
vba5	YKR105C	28.2907	#N/A
pex19	YDL065C	25.8292	29.4333
pmc1	YGL006W	25.6519	30.4417
rmt2	YDR465C	27.1923	28.45
gem1	YAL048C	15.1136	#N/A
hat2	YEL056W	22.8	#N/A
hrd1	YOL013C	23.6775	#N/A
rpl20a	YMR242C	27.117	#N/A
ysc84	YHR016C	26.0397	#N/A
ybl053w	YBL053W	26.6216	28.5
mnn1	YER001W	20.724	30.7
snf1	YDR477W	19.7913	#N/A
snf4	YGL115W	19.2116	#N/A
mrpl49	YJL096W	28.0743	31.65
hor7	YMR251W-A	24.8858	33.675
gpr1	YDL035C	26.7666	37.8286
dlt1	YMR126C	15.6589	29.85
rpl7a	YGL076C	15.8922	26.5
ncs2	YNL119W	22.0059	34
sst2	YLR452C	4.53	#N/A
ygl165c	YGL165C	23.3247	28.02
ydl062w	YDL062W	35.673	33.6333
eos1	YNL080C	27.0374	34.6
ydl172c	YDL172C	28.359	31.85
bud8	YLR353W	26.6928	30.45
rpl29	YFR032C-A	32.0259	30.075
itr1	YDR497C	25.2838	29.6
pib1	YDR313C	26.1924	28.3
sdh5	YOL071W	25.335	30.4
rrg9	YNL213C	25.3251	33.25
pet130	YJL023C	24.9492	36.75
sas3	YBL052C	23.2681	30
syo1	YDL063C	32.833	33.5
sch9	YHR205W	22.6178	35.62
tip41	YPR040W	27.707	28
idp1	YDL066W	24.3369	27.7167
rds1	YCR106W	25.6438	28.3
ssf1	YHR066W	22.0971	27.425
dbp3	YGL078C	24.7073	31.8
rpl6b	YLR448W	26.4227	33.875
ltv1	YKL143W	22.7844	29.45
afg3	YER017C	17.0925	31.775
ydr048c	YDR048C	23.4402	29.65
dbf20	YPR111W	23.1026	29.55
tos8	YGL096W	20.4776	28.7625
bre5	YNR051C	19.3429	#N/A
trk1	YJL129C	27.9116	28.55
did2	YKR035W-A	20.7399	29.2
rpl1b	YGL135W	23.1378	26
gpa2	YER020W	19.3638	31.6167
eno1	YGR254W	16.7091	27.65
cyc1	YJR048W	24.5702	29.45
pex9	YMR018W	20.0529	29.37
idh1	YNL037C	16.0409	32.4591
kxd1	YGL079W	17.5463	29.3375
yor111w	YOR111W	20.6253	33.4167
caf40	YNL288W	19.2144	23
spt8	YLR055C	19.7599	30.425
alg12	YNR030W	19.8697	30.0833
tif1	YKR059W	25.3714	27.6389
rpl12a	YEL054C	20.8414	27.6
kap120	YPL125W	22.3493	31.9333
ygl042c	YGL042C	23.7394	26.8
rpp2a	YOL039W	23.1456	23.9833
trt2	YNCK0002C	24.0068	#N/A
mpc3	YGR243W	24.8655	30.1
rpl26a	YLR344W	22.9423	29.5
scw4	YGR279C	25.2593	28.3
rpl13b	YMR142C	26.5779	#N/A
mub1	YMR100W	20.1654	37.9722
smy2	YBR172C	23.1969	30.2
atg8	YBL078C	21.5494	34.375
lsb1	YGR136W	22.6726	27.65
alg3	YBL082C	29.2015	#N/A
lag1	YHL003C	13.4845	#N/A
lhs1	YKL073W	19.0813	#N/A
dgk1	YOR311C	25.3778	28.1
ybl083c	YBL083C	24.1471	31.75
clb2	YPR119W	26.4286	#N/A
mep2	YNL142W	23.7665	30.55
rpl19b	YBL027W	12.2397	30.05
ypt6	YLR262C	20.1335	33.44
tis11	YLR136C	20.4676	32.8167
rpl6a	YML073C	16.3675	#N/A
mrpl25	YGR076C	21.1253	#N/A
rpl12b	YDR418W	15.3847	#N/A
csr2	YPR030W	21.044	#N/A
pho87	YCR037C	25.4828	29.875
rpl35a	YDL191W	23.28	#N/A

## Sheet: LL gene list
High RLS
Standart Name	Systematic Name	Extends CLS?*		*Source: 10.1371/journal.pgen.1004168
sis2	YKR072C	No
ydl062w	YDL062W	No
sgf73	YGL066W	No
slm6	YBR266C	Yes
syo1	YDL063C	No
mtc2	YKL098W	No
irc21	YMR073C	No
sgf11	YPL047W	Yes
rpl22a	YLR061W	No
rpl29	YFR032C-A	No
cka2	YOR061W	No
mrx14	YDR115W	No
ykr073c	YKR073C	No
hxk2	YGL253W	No
rpl34b	YIL052C	No
rrd2	YPL152W	No
alg6	YOR002W	No
fmp42	YMR221C	Yes
loc1	YFR001W	No
rim1	YCR028C-A	No
isw2	YOR304W	No
pmt3	YOR321W	No
bul1	YMR275C	No
map2	YBL091C	No
rpp1b	YDL130W	No
zds1	YMR273C	No
vfa1	YER128W	No
cgi121	YML036W	No
ubp8	YMR223W	Yes
alg3	YBL082C	Yes
pkh2	YOL100W	No
rpl23a	YBL087C	Yes
rps22b	YLR367W	No
pml39	YML107C	No
gpm2	YDL021W	No
mrt4	YKL009W	No
lyp1	YNL268W	No
ypr064w	YPR064W	No
uth1	YKR042W	No
ydl172c	YDL172C	No
taf14	YPL129W	No
vba5	YKR105C	No
hse1	YHL002W	No
tor1	YJR066W	No
bmh2	YDR099W	No
ypt52	YKR014C	No
rad34	YDR314C	No
stb2	YMR053C	No
mrpl49	YJL096W	No
ygr130c	YGR130C	No
aac3	YBR085W	No
sap185	YJL098W	No
dom34	YNL001W	No
trk1	YJL129C	No
img1	YCR046C	No
vhs1	YDR247W	No
tip41	YPR040W	No
rps21a	YKR057W	Yes
sam1	YLR180W	No
fob1	YDR110W	No
rcr2	YDR003W	No
rps12	YOR369C	No
sps1	YDR523C	No
rit1	YMR283C	No
img2	YCR071C	No
rmt2	YDR465C	No
eug1	YDR518W	No
scp1	YOR367W	No
rpl20a	YMR242C	No
bst1	YFL025C	No
erv41	YML067C	No
eos1	YNL080C	No
rpl20b	YOR312C	No
inp51	YIL002C	No
yil089w	YIL089W	Yes
gpr1	YDL035C	No
rfx1	YLR176C	No
bud8	YLR353W	No
rpl34a	YER056C-A	No
ybl053w	YBL053W	No
crc1	YOR100C	No
rpl13b	YMR142C	No
rpl31a	YDL075W	No
rpl9a	YGL147C	No
rpl16b	YNL069C	Yes
ipk1	YDR315C	No
clb2	YPR119W	No
rpl6b	YLR448W	Yes
fit2	YOR382W	No
caf20	YOR276W	No
uga1	YGR019W	No
pib1	YDR313C	No
ybr226c	YBR226C	No
ydr248c	YDR248C	No
ysc84	YHR016C	No
yng1	YOR064C	No
syh1	YPL105C	No
der1	YBR201W	No
yeh1	YLL012W	No
pex19	YDL065C	No
sok1	YDR006C	No
ubr2	YLR024C	No
uga3	YDL170W	No
mef2	YJL102W	No
mpd1	YOR288C	No
pmt1	YDL095W	No
pmc1	YGL006W	No
rds1	YCR106W	No
pho87	YCR037C	No
ost3	YOR085W	No
dgk1	YOR311C	No
tif1	YKR059W	No
sdh5	YOL071W	No
rrg9	YNL213C	No
ybr197c	YBR197C	No
sap155	YFR040W	No
itr1	YDR497C	No
scw4	YGR279C	No
tma19	YKL056C	No
atp17	YDR377W	No
cup9	YPL177C	Yes
yur1	YJL139C	No
sds3	YIL084C	No
cur1	YPR158W	No
hbs1	YKR084C	No
dsk2	YMR276W	No
los1	YKL205W	No
ydr274c	YDR274C	No
ato2	YNR002C	No
pxp1	YEL020C	No
om45	YIL136W	No
pmt7	YDR307W	Yes
pet130	YJL023C	No
met3	YJR010W	No
gsy1	YFR015C	No
hor7	YMR251W-A	No

## Sheet: LL GOSlim BP
High RLS
GOID	TERM	NUM_LIST_ANNOTATIONS	LIST_SIZE	CLUSTER_FREQUENCY	TOTAL_NUM_ANNOTATIONS	POPULATION_SIZE	GENOME_FREQUENCY	p-value	enrichment score	FDR	ANNOTATED_GENES
GO:0002181	cytoplasmic translation	18	133	0.1353	197	6485	0.0304	8.25019e-08	7.08354	6.435e-06	YBL087C	YDL075W	YDL130W	YER056C-A	YFR032C-A	YGL147C	YIL052C	YKL056C	YKR057W	YKR059W	YLR061W	YLR367W	YLR448W	YMR142C	YMR242C	YNL069C	YOR312C	YOR369C
GO:0006486	protein glycosylation	7	133	0.0526	64	6485	0.0099	0.000305826	3.51453	0.011934	YBL082C	YDL095W	YJL139C	YNL080C	YOR002W	YOR085W	YOR321W
GO:0006811	ion transport	10	133	0.0752	215	6485	0.0332	0.0125834	1.9002	0.321533	YBR085W	YCR037C	YFR040W	YGL006W	YHL002W	YJL098W	YKR105C	YMR275C	YNR002C	YOR382W
GO:0070647	protein modification by small protein conjugation or removal	8	133	0.0602	164	6485	0.0253	0.0191034	1.71889	0.321533	YDR099W	YDR313C	YGL066W	YLR024C	YMR223W	YMR275C	YNL229C	YPL047W
GO:0006281	DNA repair	1	133	0.0075	265	6485	0.0409	0.0249182	1.60348	0.321533	YDR314C
GO:0016570	histone modification	6	133	0.0451	110	6485	0.017	0.0250755	1.60075	0.321533	YGL066W	YIL084C	YMR223W	YOR064C	YPL047W	YPL129W
GO:0018193	peptidyl-amino acid modification	7	133	0.0526	148	6485	0.0228	0.0319946	1.49492	0.321533	YDR465C	YGL066W	YJR066W	YMR223W	YOL100W	YOR064C	YPL129W
GO:0031399	regulation of protein modification process	6	133	0.0451	118	6485	0.0182	0.0338373	1.4706	0.321533	YDL130W	YDR099W	YJR066W	YKR072C	YOL100W	YPR119W
GO:0048285	organelle fission	1	133	0.0075	243	6485	0.0375	0.0371059	1.43056	0.321533	YPR119W
GO:0007124	pseudohyphal growth	4	133	0.0301	76	6485	0.0117	0.070098	1.15429	0.4848	YDL035C	YDR099W	YDR497C	YLR353W
GO:0006974	cellular response to DNA damage stimulus	4	133	0.0301	78	6485	0.012	0.0755885	1.12154	0.4848	YDR099W	YJR066W	YMR073C	YOR061W
GO:0070925	organelle assembly	5	133	0.0376	112	6485	0.0173	0.079598	1.0991	0.4848	YKR014C	YLR180W	YOL100W	YOR276W	YPR119W
GO:0042221	response to chemical	14	133	0.1053	454	6485	0.07	0.0807851	1.09267	0.4848	YBR201W	YCR106W	YDL035C	YDL095W	YDL170W	YFL025C	YJR066W	YKL056C	YLR024C	YMR073C	YMR276W	YNL080C	YNL229C	YOR061W
GO:0042273	ribosomal large subunit biogenesis	5	133	0.0376	119	6485	0.0184	0.0970544	1.01298	0.532235	YDL063C	YFR001W	YKL009W	YLR448W	YNL069C
GO:0055085	transmembrane transport	9	133	0.0677	271	6485	0.0418	0.103842	0.983626	0.532235	YBR085W	YCR037C	YDR497C	YFR040W	YGL006W	YGL253W	YJL098W	YKR105C	YNR002C
GO:0006470	protein dephosphorylation	2	133	0.015	28	6485	0.0043	0.11173	0.95183	0.532235	YKR072C	YPR119W
GO:0006468	protein phosphorylation	5	133	0.0376	126	6485	0.0194	0.116292	0.934449	0.532235	YDL130W	YDR523C	YJR066W	YOL100W	YPR119W
GO:0051049	regulation of transport	4	133	0.0301	96	6485	0.0148	0.133987	0.872936	0.549805	YCR037C	YFR040W	YGL066W	YJL098W
GO:0006997	nucleus organization	4	133	0.0301	97	6485	0.015	0.137664	0.861179	0.549805	YDR110W	YIL084C	YOR304W	YPL105C
GO:0015931	nucleobase-containing compound transport	5	133	0.0376	139	6485	0.0214	0.156368	0.805853	0.549805	YGL066W	YHL002W	YKL205W	YMR273C	YMR275C
GO:0006897	endocytosis	4	133	0.0301	102	6485	0.0157	0.156643	0.805089	0.549805	YBR266C	YHR016C	YKR014C	YMR275C
GO:0006970	response to osmotic stress	3	133	0.0226	68	6485	0.0105	0.162865	0.788172	0.549805	YKR072C	YOR061W	YPL152W
GO:0043543	protein acylation	3	133	0.0226	70	6485	0.0108	0.172935	0.762116	0.549805	YGL066W	YOR064C	YPL129W
GO:0006364	rRNA processing	4	133	0.0301	328	6485	0.0506	0.189346	0.722745	0.549805	YFR001W	YKL009W	YKR057W	YNL069C
GO:0006401	RNA catabolic process	5	133	0.0376	152	6485	0.0234	0.201323	0.696106	0.549805	YDR315C	YKL009W	YKR084C	YNL001W	YOL100W
GO:0008380	RNA splicing	1	133	0.0075	140	6485	0.0216	0.212792	0.672045	0.549805	YMR223W
GO:0071554	cell wall organization or biogenesis	6	133	0.0451	197	6485	0.0304	0.217178	0.663184	0.549805	YDR099W	YDR523C	YJL139C	YJR066W	YKR042W	YOL100W
GO:0006091	generation of precursor metabolites and energy	3	133	0.0226	80	6485	0.0123	0.2256	0.64666	0.549805	YDR099W	YFR015C	YGL253W
GO:0007059	chromosome segregation	2	133	0.015	194	6485	0.0299	0.233791	0.631173	0.549805	YDR110W	YPR119W
GO:0006865	amino acid transport	2	133	0.015	46	6485	0.0071	0.2431	0.614216	0.549805	YKR105C	YNL268W
GO:0006310	DNA recombination	2	133	0.015	190	6485	0.0293	0.246293	0.608549	0.549805	YDR110W	YML036W
GO:0006417	regulation of translation	6	133	0.0451	206	6485	0.0318	0.247436	0.606536	0.549805	YFR001W	YKR059W	YKR084C	YNL001W	YOL100W	YOR276W
GO:0006325	chromatin organization	7	133	0.0526	251	6485	0.0387	0.25573	0.592218	0.549805	YDR110W	YGL066W	YIL084C	YMR273C	YOR064C	YOR304W	YPL129W
GO:0032543	mitochondrial translation	5	133	0.0376	167	6485	0.0258	0.257863	0.58861	0.549805	YCR046C	YCR071C	YDR115W	YJL096W	YJL102W
GO:0006605	protein targeting	3	133	0.0226	242	6485	0.0373	0.262052	0.581613	0.549805	YDL065C	YHL002W	YKR014C
GO:0032787	monocarboxylic acid metabolic process	4	133	0.0301	127	6485	0.0196	0.263185	0.579739	0.549805	YDL170W	YGL253W	YGR019W	YOR100C
GO:0006629	lipid metabolic process	8	133	0.0602	297	6485	0.0458	0.264206	0.578057	0.549805	YBL082C	YFL025C	YIL002C	YJR066W	YLL012W	YOR002W	YOR100C	YOR311C
GO:0045333	cellular respiration	3	133	0.0226	89	6485	0.0137	0.27529	0.56021	0.549805	YBR085W	YOL071W	YOR002W
GO:0051321	meiotic cell cycle	4	133	0.0301	291	6485	0.0449	0.280502	0.552064	0.549805	YDR099W	YDR523C	YJR066W	YOL071W
GO:0000054	ribosomal subunit export from nucleus	2	133	0.015	52	6485	0.008	0.288982	0.539129	0.549805	YFR001W	YKL009W
GO:0008213	protein alkylation	2	133	0.015	52	6485	0.008	0.288982	0.539129	0.549805	YDR465C	YMR223W
GO:0009408	response to heat	2	133	0.015	53	6485	0.0082	0.296616	0.527805	0.551442	YIL084C	YJR066W
GO:0001403	invasive growth in response to glucose limitation	2	133	0.015	54	6485	0.0083	0.304239	0.516785	0.551442	YDL035C	YIL084C
GO:0048308	organelle inheritance	2	133	0.015	55	6485	0.0085	0.311847	0.506058	0.553091	YDL065C	YMR275C
GO:0006457	protein folding	3	133	0.0226	98	6485	0.0151	0.325986	0.486801	0.565067	YDR518W	YOR288C	YPR158W
GO:0006413	translational initiation	2	133	0.015	61	6485	0.0094	0.357056	0.447264	0.585	YJR066W	YKR059W
GO:0006354	DNA-templated transcription, elongation	1	133	0.0075	105	6485	0.0162	0.360747	0.442797	0.585	YOR064C
GO:0005975	carbohydrate metabolic process	4	133	0.0301	148	6485	0.0228	0.360783	0.442754	0.585	YDR099W	YDR313C	YFR015C	YGL253W
GO:0006979	response to oxidative stress	3	133	0.0226	106	6485	0.0163	0.371108	0.4305	0.585	YJR066W	YKL056C	YNL080C
GO:0000278	mitotic cell cycle	8	133	0.0602	333	6485	0.0513	0.374822	0.426175	0.585	YDR247W	YFR040W	YJL098W	YKR072C	YLR353W	YMR273C	YPL152W	YPR119W
GO:0000910	cytokinesis	1	133	0.0075	96	6485	0.0148	0.409778	0.387451	0.592583	YLR353W
GO:0006366	transcription by RNA polymerase II	11	133	0.0827	486	6485	0.0749	0.412495	0.384582	0.592583	YDL170W	YGL066W	YIL084C	YLR176C	YML036W	YOL071W	YOR064C	YOR304W	YPL047W	YPL129W	YPL177C
GO:0007010	cytoskeleton organization	6	133	0.0451	254	6485	0.0392	0.421729	0.374966	0.592583	YDR523C	YHR016C	YMR276W	YOR367W	YPL152W	YPR119W
GO:0006360	transcription by RNA polymerase I	2	133	0.015	70	6485	0.0108	0.422719	0.373948	0.592583	YJR066W	YOR061W
GO:0051726	regulation of cell cycle	6	133	0.0451	255	6485	0.0393	0.425424	0.371178	0.592583	YDR099W	YDR523C	YJR066W	YKR072C	YMR273C	YPR119W
GO:0055086	nucleobase-containing small molecule metabolic process	4	133	0.0301	163	6485	0.0251	0.430816	0.365708	0.592583	YDR377W	YGL253W	YKR072C	YOR311C
GO:0008033	tRNA processing	3	133	0.0226	118	6485	0.0182	0.437615	0.358908	0.592583	YJL023C	YJL098W	YMR283C
GO:0048193	Golgi vesicle transport	3	133	0.0226	192	6485	0.0296	0.44104	0.355522	0.592583	YFL025C	YKR014C	YML067C
GO:0006352	DNA-templated transcription, initiation	2	133	0.015	75	6485	0.0116	0.457713	0.339406	0.592583	YGL066W	YPL129W
GO:0042274	ribosomal small subunit biogenesis	2	133	0.015	137	6485	0.0211	0.46312	0.334306	0.592583	YFR001W	YKR057W
GO:0051604	protein maturation	1	133	0.0075	86	6485	0.0133	0.469796	0.328091	0.592583	YBL091C
GO:0032200	telomere organization	2	133	0.015	134	6485	0.0207	0.478161	0.320426	0.592583	YML036W	YOR304W
GO:0051603	proteolysis involved in protein catabolic process	5	133	0.0376	224	6485	0.0345	0.488703	0.310955	0.592583	YBR201W	YDL095W	YFL025C	YLR024C	YMR276W
GO:0006873	cellular ion homeostasis	2	133	0.015	131	6485	0.0202	0.493459	0.306749	0.592583	YGL006W	YJL129C
GO:0009451	RNA modification	3	133	0.0226	177	6485	0.0273	0.505662	0.29614	0.592583	YJL098W	YJR066W	YMR283C
GO:0043934	sporulation	3	133	0.0226	131	6485	0.0202	0.506541	0.295385	0.592583	YDR099W	YDR523C	YOL071W
GO:0007005	mitochondrion organization	6	133	0.0451	282	6485	0.0435	0.523147	0.281376	0.592583	YCR028C-A	YJL102W	YKR042W	YMR275C	YNL213C	YOL071W
GO:0008643	carbohydrate transport	1	133	0.0075	36	6485	0.0056	0.526705	0.278432	0.592583	YGL253W
GO:0016197	endosomal transport	2	133	0.015	86	6485	0.0133	0.530204	0.275557	0.592583	YKR014C	YOL100W
GO:0033043	regulation of organelle organization	5	133	0.0376	237	6485	0.0365	0.539175	0.26827	0.592583	YCR028C-A	YLR180W	YOL100W	YOR276W	YPR119W
GO:0016050	vesicle organization	2	133	0.015	88	6485	0.0136	0.542669	0.265465	0.592583	YFL025C	YKR014C
GO:0006260	DNA replication	3	133	0.0226	139	6485	0.0214	0.546759	0.262204	0.592583	YCR028C-A	YDR099W	YDR110W
GO:0051052	regulation of DNA metabolic process	2	133	0.015	119	6485	0.0184	0.556949	0.254185	0.595151	YCR028C-A	YDR110W
GO:0006353	DNA-templated transcription, termination	1	133	0.0075	41	6485	0.0063	0.573552	0.241427	0.605027	YOR304W
GO:0006520	cellular amino acid metabolic process	3	133	0.0226	155	6485	0.0239	0.606394	0.217245	0.624	YDL170W	YGR019W	YLR180W
GO:0006383	transcription by RNA polymerase III	1	133	0.0075	45	6485	0.0069	0.607691	0.216317	0.624	YOR061W
GO:0042255	ribosome assembly	1	133	0.0075	64	6485	0.0099	0.620721	0.207104	0.629065	YLR448W
GO:0007031	peroxisome organization	1	133	0.0075	50	6485	0.0077	0.72631	0.138878	0.726	YDL065C
