# Supplementary material for: Sis2 regulates yeast replicative lifespan in a dose-dependent manner
Source: Nat Commun. 2023 Nov 27;14:7719. doi: 10.1038/s41467-023-43233-y (PMC10682402; doi:10.1038/s41467-023-43233-y)
Supplement: Supplementary file 6 — Supplementary Data 4 [file 41467_2023_43233_MOESM6_ESM.xlsx]

## Sheet: RLS Raw data 200 cells
						sis2Δ+…																								sis2Δ+…				MGY19		MGY23
BY4741		vhs3Δ		sis2Δ		empty		SIS2 wt		H378A		L405E		ppz1Δ		sis2Δppz1Δ		ppz1Δppz2Δ		sis2Δppz1Δppz2Δ		pTEF1-SIS2		pADH1-SIS2		pCYC1-SIS2		2xSIS2		HsPPCDC(Clone1)		HsPPCDC(Clone2)		CAB1W331R,CAB2-5		CAB1W331R,CAB2-5,SIS2260-495
19	0	23	0	43	0	28	0	11	0	11	0	32	1	32	0	17	0	28	0	26	0	15	0	15	0	44	1	23	0	30	1	21	0	12	0	16	1
16	0	25	0	45	0	15	0	32	0	17	0	21	0	19	0	30	0	17	0	27	0	12	0	16	0	46	1	15	0	16	0	15	0	38	1	20	1
27	0	19	0	28	0	16	0	20	0	17	0	20	1	13	1	52	1	16	0	15	0	3	0	19	1	23	1	30	0	32	0	17	0	13	0	17	0
14	0	17	0	35	0	42	0	19	0	27	0	29	0	37	0	19	0	5	0	36	0	23	0	11	0	21	1	13	0	12	0	17	0	18	0	27	1
28	0	16	0	22	0	36	0	21	0	20	0	23	0	21	0	20	0	17	0	23	0	6	1	20	1	46	1	16	0	23	0	23	0	14	0	23	1
34	1	27	0	35	0	46	0	17	0	17	0	27	0	2	0	35	0	10	0	17	1	2	0	9	0	20	0	26	0	14	0	36	0	14	1	19	1
38	1	41	0	34	0	10	0	29	1	27	0	28	0	12	0	30	0	5	0	34	0	18	0	2	0	35	0	19	0	34	1	11	0	21	0	18	1
30	0	18	0	26	0	34	0	20	0	17	0	13	0	24	0	38	0	16	0	28	1	8	0	2	0	24	0	26	0	34	1	11	0	11	1	23	1
25	0	36	1	35	0	29	0	17	0	14	0	11	0	5	0	32	0	11	0	27	0	14	0	12	0	40	1	16	0	17	1	19	0	30	0	13	1
34	1	25	0	32	0	22	0	16	0	27	0	19	0	17	0	40	0	11	0	41	1	2	0	5	0	22	0	15	0	23	0	8	0	26	0	21	1
10	0	4	0	36	1	19	0	24	0	7	0	49	0	9	0	39	0	19	0	28	0	7	0	12	0	33	0	32	0	26	1	29	0	23	0	21	1
33	0	23	0	21	0	18	0	38	0	33	0	20	0	11	0	31	0	7	0	59	1	11	0	3	0	47	1	14	0	9	0	10	0	11	1	25	1
28	0	31	0	24	0	39	0	31	0	24	0	27	0	6	0	20	0	14	0	31	0	14	0	11	0	33	1	26	0	21	0	25	0	16	1	4	0
6	0	16	0	33	0	38	0	19	0	8	0	15	0	34	0	19	0	10	0	31	0	10	0	13	0	37	1	13	0	36	0	29	0	16	0	21	1
9	0	20	0	16	0	31	0	17	0	5	0	18	0	10	0	29	0	12	0	25	0	14	0	15	0	25	0	14	0	23	0	13	0	10	0	9	0
17	0	20	0	33	0	11	0	17	0	34	0	25	0	38	0	14	0	19	0	7	0	3	0	15	1	14	0	14	0	29	1	32	0	33	0	17	0
25	0	27	0	20	0	24	0	28	0	3	0	7	0	4	0	18	0	11	0	33	0	16	0	10	0	23	0	5	0	21	1	15	0	20	0	3	0
30	0	23	0	42	0	36	0	23	0	11	0	20	1	18	0	31	0	10	0	44	0	13	0	15	0	28	0	21	0	22	1	26	0	17	0	20	0
39	0	26	0	38	0	21	0	33	1	24	1	10	0	15	1	23	0	11	0	25	0	6	0	7	0	35	1	25	0	15	0	7	0	10	0	19	1
8	0	11	0	36	0	26	0	15	0	18	0	15	0	2	0	28	0	11	0	36	0	4	1	7	1	30	0	19	0	42	1	27	0	5	0	27	1
21	0	20	0	21	0	19	0	17	0	23	0	25	0	25	0	35	0	10	0	19	0	2	0	6	0	44	0	6	0	28	0	21	0	24	1	15	1
7	0	19	0	41	1	22	0	31	0	5	0	25	0	18	0	43	0	4	0	14	0	11	0	22	1	48	0	32	0	24	0	42	0	23	1	19	1
45	0	17	0	34	0	43	0	34	0	30	0	34	0	12	0	23	0	2	0	40	0	20	0	19	1	40	1	15	0	6	0	17	0	13	1	21	1
31	0	24	1	36	1	38	0	16	0	28	0	32	1	7	0	28	0	4	0	3	0	2	1	16	1	42	1	15	0	24	0	33	0	17	0	15	1
15	0	16	0	47	1	27	0	31	1	20	0	21	0	15	0	50	0	3	0	17	0	12	0	5	0	3	0	15	0	32	0	14	0	13	0	21	1
20	0	25	0	30	0	23	0	29	0	26	1	39	0	14	0	39	0	17	0	19	0	12	0	2	0	36	1	13	0	16	0	5	0	10	0	19	0
16	0	19	0	35	0	34	1	17	0	18	0	27	0	9	0	21	0	10	0	43	0	12	0	7	1	35	0	18	0	12	0	14	0	11	0	9	1
22	0	23	0	25	0	42	1	18	0	34	0	13	0	5	0	33	1	16	0	19	0	17	1	16	0	38	1	14	0	30	1	10	0	18	0	28	1
18	0	30	1	44	1	34	0	19	0	20	0	20	0	18	0	28	0	20	0	35	0	15	0	14	0	42	1	11	0	37	1	28	0	9	0	23	1
8	0	20	0	20	0	16	0	19	0	31	0	7	0	30	1	16	0	15	0	28	0	14	0	16	0	33	0	15	0	18	0	20	0	12	0	19	1
34	1	24	0	21	0	27	0	6	0	22	0	28	0	9	0	33	1	9	0	33	0	16	0	17	1	30	0	30	0	36	1	23	0	18	0	28	1
29	0	23	0	37	0	46	0	18	0	35	1	13	0	7	0	13	0	5	0	23	0	11	0	5	1	18	0	25	0	39	1	36	1	14	1	20	0
33	0	11	0	35	0	17	0	17	0	32	1	3	0	25	0	18	0	20	0	23	0	5	0	14	0	26	0	30	0	25	1	35	0	20	0	24	1
3	0	15	0	45	1	9	0	22	0	33	1	13	0	17	0	26	0	18	0	9	0	6	0	18	1	15	0	16	0	16	0	28	1	15	0	22	1
24	0	22	0	6	0	30	0	13	0	22	1	29	0	35	0	26	0	16	0	25	0	5	0	8	0	32	1	11	0	20	0	22	0	22	0	21	1
30	1	4	0	35	0	22	0	18	0	26	1	22	0	22	0	19	0	8	1	23	0	10	0	13	1	22	0	2	0	19	0	40	1	24	0	21	1
27	0	17	0	46	0	51	0	20	0	15	0	21	0	10	0	34	0	17	0	27	0	10	0	5	0	18	0	5	0	21	0	20	0	14	0	18	0
5	0	33	0	5	0	52	0	36	0	39	0	20	0	9	0	11	0	15	0	26	0	3	0	10	0	28	0	22	0	36	1	17	1	17	0	13	1
37	0	18	0	30	0	19	0	27	0	36	1	14	0	16	0	32	0	15	0	49	1	11	0	13	1	34	1	22	0	41	1	32	0	13	0	22	1
40	0	12	0	25	0	15	0	37	0	3	0	27	0	12	0	19	0	14	0	17	0	2	0	4	0	20	1	35	1	15	0	33	1	12	0	28	1
22	0	3	0	38	0	56	0	19	0	25	0	22	1	21	0	42	0	2	0	17	0	19	0	14	1	29	1	27	0	29	0	11	0	15	0	17	1
32	0	22	0	52	1	53	0	32	0	47	0	14	0	16	0	23	0	17	0	18	0	14	0	12	0	20	0	7	0	24	1	36	1	3	1	8	0
23	0	19	0	35	0	29	0	29	0	19	0	36	0	19	0	30	0	14	0	20	0	6	0	13	0	38	1	17	0	41	1	27	0	14	1	28	1
18	0	23	0	18	0	21	0	17	0	17	0	7	0	29	0	43	0	14	0	10	0	14	0	12	0	35	1	20	0	5	0	13	0	28	0	12	1
6	0	30	0	50	0	36	0	7	0	43	0	28	0	21	0	36	0	9	0	7	0	12	0	2	1	9	0	15	0	25	1	18	0	17	0	23	1
21	0	26	0	42	0	27	0	23	0	17	1	14	0	20	0	19	0	5	0	7	0	11	0	11	0	29	0	31	0	16	0	34	1	12	0	16	0
9	0	23	0	41	0	23	0	9	0	22	0	36	1	21	0	18	0	19	0	7	0	5	0	3	1	35	0	21	0	14	0	17	0	20	0	8	0
3	0	20	0	28	0	44	0	39	0	21	0	27	0	7	0	48	1	11	0	28	0	21	1	18	1	40	0	30	1	32	0	27	0	9	1	22	1
14	0	12	0	34	0	46	0	16	0	22	0	15	0	18	1	41	0	19	0	54	0	17	0	20	0	25	1	22	0	33	1	42	0	15	1	22	0
19	0	28	0	34	0	43	0	14	0	23	0	30	1	29	0	18	0	18	1	38	0	2	0	18	0	32	1	24	0	35	1	16	0	18	0	18	1
12	0	21	0	55	0	22	0	30	0	12	0	25	0	16	0	11	0	9	0	25	0	2	0	18	1	40	1	34	0	22	0	33	1	14	0	11	1
19	0	34	0	26	0	25	0	30	0	14	0	26	0	7	0	27	1	16	0	27	0	12	0	19	0	45	1	31	1	10	0	30	1	28	0	17	1
24	0	21	1	41	1	27	0	7	0	15	0	26	0	14	0	23	0	5	0	25	0	21	1	13	0	35	0	19	0	26	0	20	1	19	1	27	1
9	0	8	0	53	1	57	0	23	0	14	0	19	1	28	0	47	0	16	0	12	0	16	1	9	0	34	0	8	0	26	1	16	1	13	0	24	1
19	0	17	0	24	0	55	0	28	0	17	0	8	0	16	0	36	0	14	0	36	0	6	0	15	0	28	0	13	0	24	1	30	1	18	0	7	1
29	0	22	1	42	0	39	0	16	0	21	0	20	0	16	0	22	0	15	0	33	0	13	1	16	1	23	0	28	0	23	0	19	0	17	0	19	1
27	0	30	1	42	0	44	0	20	0	16	0	26	0	34	0	21	0	26	0	14	0	11	0	16	0	12	1	18	0	35	1	22	0	5	0	9	0
27	0	11	0	37	0	46	0	31	0	31	0	22	1	31	0	33	0	14	0	18	0	12	0	10	1	33	1	15	0	19	1	16	0	13	0	11	1
31	0	25	1	37	1	34	0	11	0	21	1	13	0	15	0	36	0	8	0	40	0	9	1	7	0	24	0	27	0	27	1	22	0	12	1	19	0
34	1	20	0	34	0	29	0	18	0	7	0	6	0	14	0	17	0	14	0	46	1	11	0	3	0	25	0	24	1	25	0	14	1	13	0	4	1
16	0	15	0	21	0	43	0	44	0	6	0	15	0	23	0	28	0	21	0	18	0	20	0	11	1	20	0	18	0	31	1	26	0	17	0	12	1
33	0	17	0	29	0	45	0	33	0	11	0	19	0	9	0	38	0	14	0	13	0	11	1	10	1	41	0	5	0	30	1	26	0	19	0	12	0
8	0	21	0	33	0	49	0	16	0	10	0	16	0	15	0	24	1	4	0	16	0	18	1	17	0	16	0	18	0	26	0	16	0	17	1	22	0
38	0	29	1	13	0	19	0	34	0	34	1	13	1	25	0	35	1	8	0	12	1	10	1	3	0	11	1	21	0	6	0	22	0	24	1	22	1
24	0	14	0	33	1	32	0	29	0	17	0	15	0	12	0	31	0	4	0	29	0	10	0	2	0	39	1	23	0	45	1	26	0	19	0	22	1
10	0	17	0	48	0	43	0	29	1	29	1	20	0	28	0	26	0	16	0	26	0	8	0	13	1	23	0	16	0	23	0	23	0	14	0	5	0
23	0	24	0	47	1	25	0	13	0	15	0	24	0	20	0	36	1	8	0	25	0	5	0	2	0	31	0	20	0	14	0	37	1	19	0	14	0
16	0	19	0	57	0	40	0	22	0	5	0	23	1	13	0	7	0	16	0	23	0	9	0	8	0	9	0	18	1	18	0	4	0	29	1	14	1
23	0	22	0	46	0	47	0	10	0	20	0	31	0	20	0	12	0	12	0	36	0	11	0	5	0	32	0	22	0	17	1	14	1	15	1	17	1
21	0	27	0	37	0	48	0	36	0	11	0	20	0	31	0	29	0	12	0	31	0	17	0	2	0	25	0	25	0	31	0	33	0	17	0	21	0
35	0	15	0	38	1	25	0	33	0	8	0	33	0	14	0	24	0	9	0	33	0	12	1	20	0	8	0	21	0	21	0	7	0	29	0	4	0
20	0	25	1	43	0	53	0	36	0	3	0	24	0	15	0	39	0	16	0	31	0	3	0	10	0	24	0	16	0	20	0	22	0	21	1	5	0
18	0	3	0	34	0	30	0	28	0	29	0	27	1	26	0	27	0	5	0	36	0	5	0	21	0	23	0	15	0	26	0	26	0	17	0	17	1
30	0	13	0	40	0	39	0	18	0	26	0	2	0	26	0	34	0	7	1	8	0	7	0	13	0	38	0	18	0	23	0	24	0	19	0	18	1
25	0	21	0	47	0	33	0	31	0	31	1	26	0	18	0	18	0	15	0	18	0	21	0	15	0	36	1	20	0	9	0	18	0	17	1	14	0
19	0	12	0	23	0	13	0	33	0	32	0	33	1	19	0	26	0	17	0	41	0	18	0	15	1	42	1	28	1	39	1	32	0	18	0	25	1
4	0	22	0	54	0	47	0	24	0	17	0	34	0	16	0	24	0	21	0	27	0	17	1	7	0	26	1	14	0	32	0	18	0	6	1	27	1
39	0	22	0	43	0	17	0	17	0	18	0	8	0	25	0	32	0	11	0	43	0	14	1	11	0	11	0	23	0	7	0	29	0	15	1	20	1
11	0	26	0	31	1	28	0	18	0	27	0	17	0	14	0	34	1	8	0	6	0	3	0	10	0	19	0	24	0	33	1	23	0	22	1	25	0
34	0	31	0	27	0	10	0	11	0	26	0	31	0	22	0	9	0	12	0	36	0	4	0	3	1	35	1	15	0	16	0	25	0	20	0	5	0
18	0	22	0	24	0	10	0	35	0	17	0	17	0	20	0	36	0	8	0	29	0	11	0	15	0	24	1	26	0	29	1	35	0	19	0	12	0
20	0	22	0	53	0	23	0	16	0	21	1	27	0	23	0	4	0	3	0	18	0	4	0	14	0	36	1	18	0	30	0	36	0	22	1	17	1
51	0	27	1	30	0	27	0	23	0	9	0	23	0	33	0	27	0	18	0	36	0	10	0	6	1	5	0	26	0	42	0	32	0	17	0	7	0
32	1	26	1	42	1	43	0	26	0	14	0	13	0	8	1	40	0	3	0	16	0	18	0	14	1	29	1	16	0	33	1	13	0	7	0	24	1
10	0	17	0	56	1	39	0	29	0	5	0	20	0	12	0	8	1	6	0	30	0	3	0	14	1	24	0	10	0	38	0	28	0	16	0	11	0
27	0	29	0	49	0	30	0	16	0	28	0	18	0	16	0	14	0	5	0	29	0	13	0	7	0	31	0	18	0	20	0	18	0	16	0	23	1
34	1	28	0	44	1	35	0	35	1	27	0	29	0	22	0	31	0	3	0	14	0	20	1	19	0	12	0	6	0	32	1	22	0	13	1	30	0
39	0	15	1	60	0	32	0	53	0	12	0	2	0	18	0	18	0	7	0	15	0	17	0	13	0	22	0	22	0	40	1	24	0	24	1	19	1
14	0	26	0	22	0	45	0	24	0	17	0	25	0	20	0	24	0	12	0	40	0	9	1	12	1	38	0	22	0	27	0	37	0	14	0	30	1
30	0	24	1	35	0	35	0	12	0	24	0	15	0	19	0	52	1	8	0	15	0	25	0	2	0	17	0	2	0	17	0	23	0	21	0	13	0
3	1	25	0	56	1	30	0	18	0	22	1	22	0	21	0	40	0	5	0	27	0	14	0	7	0	40	1	4	0	4	0	6	0	12	0	19	1
17	0	21	0	26	0	39	0	26	1	21	0	15	0	13	0	21	0	4	0	24	0	7	0	5	0	33	1	34	0	15	0	13	0	12	0	17	0
8	0	15	0	37	0	44	0	38	0	28	0	36	1	13	0	23	1	13	0	14	0	19	0	13	1	36	0	7	0	32	0	26	0	11	0	24	1
8	0	21	0	42	0	41	0	23	0	19	0	28	0	13	0	43	0	13	0	27	0	19	0	12	0	28	0	22	0	22	1	31	0	19	0	15	0
26	0	17	0	44	0	31	0	37	0	14	0	16	0	28	0	45	0	10	0	19	0	4	0	2	1	29	1	22	0	41	1	17	0	9	1	7	1
42	0	16	0	47	1	27	0	14	0	27	0	21	0	27	0	39	0	19	0	12	0	19	0	12	0	27	0	23	0	40	1	9	0	19	1	15	1
29	0	17	0	48	0	22	0	24	0	25	0	24	1	13	0	38	0	16	0	31	0	9	1	2	1	31	0	23	0	27	1	21	0	22	0	4	0
27	0	28	1	29	0	38	0	25	1	20	0	13	0	18	0	30	0	14	0	19	0	2	0	15	0	8	0	26	0	16	0	24	0	16	1	13	1
24	0	21	0	17	0	40	0	18	0	16	0	18	0	22	1	27	0	18	0	21	0	6	0	4	1	35	0	18	0	39	1	17	0	16	1	16	1
9	0	14	0	12	0	53	0	18	0	20	0	12	0	15	0	23	0	19	0	22	0	10	0	11	1	33	0	32	0	32	0	4	0	25	1	20	1
31	0	18	0	26	0	27	0	20	0	35	0	14	0	9	0	29	0	17	0	34	0	14	0	26	1	28	0	12	0	30	0	21	0	34	1	14	0
28	0	21	0	38	1	7	0	27	0	20	0	30	0	22	0	25	0	10	0	38	0	2	0	13	0	20	0	5	0	31	1	9	0	4	0	3	0
23	0	30	0	27	0	56	0	37	0	7	0	17	1	20	0	17	0	3	0	25	0	5	1	15	0	12	0	2	0	18	0	35	0	26	1	11	1
25	0	40	1	42	0	30	0	35	0	32	0	17	0	2	0	33	1	21	0	40	0	5	0	6	0	26	1	17	0	41	1	27	0	19	1	22	1
29	0	24	0	17	0	25	0	16	0	18	0	21	0	19	0	6	0	17	0	30	0	10	0	21	1	21	0	12	1	8	0	24	1	25	1	13	0
23	0	19	0	36	0	32	0	31	1	19	0	24	0	3	0	28	0	15	0	24	0	16	0	11	1	17	0	13	0	35	1	8	0	5	0	17	0
15	0	37	0	20	0	61	1	23	0	24	0	17	0	17	0	27	0	18	0	16	0	11	0	14	0	30	0	2	0	29	0	25	1	10	0	19	0
30	1	28	0	34	0	20	0	18	0	33	0	29	0	15	0	47	0	15	0	43	0	10	0	12	0	34	1	13	0	34	1	28	1	36	1	6	0
4	0	18	0	41	1	57	0	25	0	4	0	30	1	9	0	22	1	18	0	46	0	9	0	6	0	34	1	30	0	9	0	18	1	26	1	23	1
12	0	22	0	31	0	42	0	29	0	25	1	26	0	12	0	37	1	18	0	45	1	4	0	13	1	19	0	14	0	37	1	32	1	15	1	24	1
24	1	14	0	38	1	35	0	29	0	15	0	22	0	11	0	22	0	19	0	3	0	26	1	12	1	33	0	23	0	37	1	14	0	15	0	29	1
32	0	16	0	28	0	45	0	30	0	27	0	6	0	24	0	16	0	16	0	36	0	7	0	5	0	36	1	1	0	17	0	5	0	14	1	20	0
30	0	13	0	33	0	19	0	29	0	18	0	26	0	15	0	17	0	16	0	22	0	17	1	10	0	18	0	10	0	26	0	28	0	5	0	19	0
13	0	16	0	39	0	39	0	4	0	28	0	18	0	10	0	38	0	6	0	15	0	17	0	20	0	7	0	15	0	33	0	37	1	24	0	15	0
9	0	18	0	35	0	61	0	26	0	33	0	30	0	16	0	31	0	13	0	40	0	9	1	11	1	19	1	3	0	26	0	25	0	30	1	18	0
2	0	5	0	32	0	49	0	11	0	34	0	26	0	10	0	22	1	20	0	19	0	17	0	18	0	6	0	30	0	26	1	29	1	15	1	25	0
17	0	26	0	43	0	47	0	5	0	10	0	21	1	21	0	46	1	13	0	37	0	6	0	6	1	29	0	13	1	32	0	15	1	11	0	18	0
17	0	27	0	46	0	42	0	11	0	8	0	19	0	2	0	16	0	3	0	25	0	5	0	2	0	32	1	4	0	13	0	36	1	18	1	26	1
16	0	29	0	50	1	30	0	17	0	25	0	28	0	14	1	25	0	13	0	10	0	2	0	19	0	35	1	19	1	9	0	5	0	13	1	18	0
35	0	24	0	42	1	34	0	20	0	29	0	19	0	24	0	16	0	10	0	48	0	12	0	11	1	39	0	11	0	19	0	3	0	17	0	22	1
24	0	25	0	29	0	14	0	15	0	38	0	23	0	20	0	27	0	21	0	28	0	10	0	12	0	41	1	16	0	13	0	31	1	18	1	16	0
19	0	19	0	18	0	27	0	9	0	15	0	21	0	18	0	28	0	18	0	31	0	12	0	10	0	14	0	23	0	27	0	10	0	13	1	17	0
17	0	19	0	40	0	48	0	3	0	19	0	4	0	20	0	34	0	20	0	31	0	14	0	2	1	10	0	25	1	13	0	43	1	13	0	13	1
7	0	26	0	16	0	18	0	22	0	25	0	17	0	17	0	22	0	17	0	32	0	4	0	15	0	48	1	22	0	28	1	31	1	20	0	24	1
27	0	30	0	8	0	38	0	14	0	15	0	28	1	16	0	39	0	9	0	5	1	13	1	13	0	29	1	10	1	18	1	32	1	17	0	22	0
17	0	23	0	34	0	47	0	24	0	22	0	3	0	17	0	16	0	12	0	36	0	10	1	7	0	22	0	19	0	36	1	25	1	9	0	16	0
22	0	8	0	43	0	44	0	5	0	18	0	17	0	9	0	35	0	15	0	37	0	2	0	15	1	31	1	21	0	25	0	32	0	20	0	28	0
33	0	25	0	34	0	10	0	20	0	34	0	10	0	12	0	18	0	9	0	34	0	13	0	10	0	37	0	18	0	18	0	30	1	46	1	13	0
13	0	25	0	45	1	30	0	29	0	29	0	30	1	26	0	17	0	12	0	22	0	9	0	15	0	16	0	13	0	20	0	20	0	13	1	26	1
35	0	16	0	18	0	29	0	28	0	23	0	10	0	19	0	39	0	16	0	37	0	6	1	11	0	21	1	17	0	44	1	14	0	13	0	17	0
40	0	20	0	26	0	34	0	24	0	37	1	14	0	14	1	40	1	10	0	12	0	8	0	14	1	30	0	25	0	16	0	9	0	13	0	16	0
40	1	27	0	23	0	22	0	17	0	20	0	46	1	10	0	38	0	7	0	3	0	4	1	5	0	35	0	23	0	33	1	14	0	18	0	28	1
1	0	26	0	34	0	53	0	26	0	16	1	17	0	15	0	40	0	22	0	17	0	15	0	4	1	22	0	15	0	23	1	24	0	12	0	26	1
32	1	23	0	51	1	41	0	15	0	22	1	10	0	5	0	26	0	16	0	3	0	11	1	13	1	25	0	14	0	30	0	35	1	16	1	20	1
1	0	15	0	39	1	35	0	10	0	25	0	20	1	19	1	15	0	12	0	28	0	4	0	15	0	11	0	22	0	37	0	23	1	7	0	23	0
32	0	33	1	42	1	31	0	10	0	23	0	11	0	11	0	29	0	11	0	20	0	15	0	10	1	40	0	18	0	33	1	30	0	22	1	15	0
14	0	15	0	21	0	30	0	31	0	25	0	11	0	20	0	28	0	12	0	33	0	11	1	8	0	32	0	1	0	14	0	4	0	12	0	26	1
29	0	32	0	27	0	9	0	15	0	17	0	28	0	20	0	46	1	9	0	34	0	20	0	6	0	13	0	28	0	25	1	29	1	16	1	16	1
7	0	17	0	52	1	35	0	14	0	33	0	19	0	12	0	34	0	23	0	14	0	7	0	10	1	43	1	17	0	8	0	37	0	9	0	17	0
27	0	28	0	32	1	30	0	15	0	32	0	17	0	9	1	28	1	5	0	21	0	2	0	11	0	26	0	24	0	35	1	36	1	21	0	8	0
23	0	21	0	27	1	32	0	34	0	17	0	29	0	19	0	16	0	21	0	10	0	4	0	12	0	34	0	22	0	41	0	18	1	29	0	22	0
8	0	45	1	19	0	34	0	17	0	26	0	15	0	12	0	32	0	15	0	7	0	8	0	2	0	34	0	23	0	38	1	26	0	19	1	14	0
22	1	18	0	32	0	39	0	28	0	8	0	25	0	14	0	41	0	9	0	16	0	8	0	9	0	31	0	29	0	33	1	19	0	12	0	18	0
6	0	18	0	31	1	30	0	46	0	10	0	18	1	8	0	39	0	6	0	19	0	11	0	2	0	24	0	25	0	46	1	17	0	18	1	24	0
7	0	25	0	24	0	47	0	16	0	34	0	32	1	2	0	32	0	10	0	11	0	10	0	5	0	31	1	23	0	31	0	37	1	24	1	28	0
23	0	20	1	52	1	23	0	26	0	43	0	14	0	19	0	42	1	10	0	13	0	10	1	11	0	30	0	15	0	25	1	34	1	12	0	17	1
25	1	27	0	45	1	44	0	7	0	20	0	35	1	19	0	39	0	8	0	27	0	2	0	6	0	25	0	5	0	41	1	26	1	27	1	20	0
31	0	19	0	19	0	27	0	27	0	3	0	20	0	3	0	38	1	20	0	40	0	14	0	13	0	24	0	20	0	39	1	24	0	15	0	16	0
35	0	19	0	25	0	43	0	8	1	42	1	26	1	8	0	40	1	12	0	33	0	12	0	5	0	28	0	11	0	20	1	13	0	26	1	14	1
31	0	19	0	39	1	44	0	14	0	33	0	28	0	18	0	43	1	21	0	27	0	11	0	2	0	24	0	22	0	3	0	24	0	19	1	27	1
10	0	23	0	21	0	11	0	46	0	28	0	22	0	6	0	19	0	5	0	10	0	5	0	12	0	35	1	7	0	40	1	23	0	18	0	17	1
33	0	2	0	39	0	52	0	35	0	6	0	31	0	2	0	50	1	12	0	34	0	17	0	14	0	48	0	16	0	18	1	26	0	20	1	21	0
18	0	18	0	33	1	35	0	34	0	25	0	22	0	25	0	31	0	18	0	4	0	5	1	13	0	41	1	19	0	35	1	19	0	22	0	22	1
23	1	38	1	39	1	47	0	16	0	12	0	30	0	20	0	35	0	10	0	26	0	6	0	12	0	33	0	22	0	32	1	20	0	26	1	21	1
25	0	21	0	51	0	41	0	12	0	17	0	21	0	31	1	55	1	11	0	42	0	23	1	21	1	20	0	18	0	40	1	23	0	13	0	18	0
7	0	31	0	42	1	50	0	35	0	25	0	26	0	10	0	19	0	8	0	40	0	8	0	16	0	30	1	24	0	17	0	26	1	24	0	15	0
12	0	30	0	39	0	26	0	29	0	21	0	24	0	14	0	7	0	13	1	30	0	13	0	13	0	43	1	19	0	23	0	10	0	10	1	20	1
18	0	21	0	49	1	34	0	32	0	31	0	21	0	11	0	31	0	13	0	26	0	13	0	20	1	33	1	21	0	15	0	24	1	23	0	19	1
23	0	23	0	53	1	20	0	27	0	27	0	18	0	18	0	20	0	12	0	6	0	5	0	5	0	29	0	19	0	39	1	35	1	19	1	18	0
21	0	28	0	53	0	35	0	17	0	12	1	23	0	8	0	48	0	4	0	28	0	11	0	13	0	21	0	19	0	22	1	13	0	13	1	19	0
20	0	15	0	48	0	38	0	27	0	21	0	30	0	24	0	16	0	4	0	40	0	8	1	7	0	45	0	14	0	34	0	27	1	13	0	20	0
19	0	24	0	45	0	20	0	38	0	38	0	10	0	28	0	22	0	15	0	21	0	18	0	4	1	25	0	5	0	26	0	30	0	4	1	24	1
22	0	36	0	33	0	37	0	26	0	15	0	27	0	17	0	34	0	16	0	28	0	8	1	19	0	49	1	18	0	22	0	16	0	12	1	19	0
22	0	23	0	49	1	39	0	51	0	21	0	27	0	17	0	40	0	8	0	10	0	8	1	9	0	33	1	15	0	43	1	20	1	22	0	21	1
37	0	9	0	58	1	24	0	15	0	28	0	12	0	17	1	44	0	15	0	18	0	12	1	8	1	23	0	21	0	42	0	33	1	6	1	14	1
35	0	22	0	35	1	30	0	42	0	18	0	23	0	13	0	27	0	21	0	9	0	18	1	2	0	33	0	14	0	28	1	34	1	22	0	23	0
13	0	25	0	29	0	32	0	17	0	11	0	20	0	14	0	33	0	10	0	48	0	2	0	6	0	20	0	22	0	5	0	25	1	15	0	17	0
40	0	16	0	37	0	42	0	25	0	11	0	20	0	17	0	27	0	16	0	45	0	6	1	13	1	35	1	17	0	33	1	32	0	30	1	22	1
21	0	19	0	43	0	48	0	18	0	9	0	23	0	6	0	23	0	3	0	39	0	8	0	14	1	26	0	15	0	15	0	14	0	28	0	18	0
21	0	29	0	49	0	4	0	12	0	23	0	22	1	5	0	39	0	13	0	37	0	3	1	22	1	38	0	18	0	13	1	21	1	17	0	10	0
15	0	24	0	22	0	28	0	28	0	29	1	26	0	3	0	6	0	6	0	11	0	7	0	10	0	27	0	22	0	37	0	31	1	12	0	10	1
5	0	22	0	58	1	43	0	15	0	21	0	17	0	18	0	19	0	13	0	4	0	7	0	9	0	12	0	13	0	29	1	30	1	25	1	15	0
30	1	15	0	53	1	21	0	22	0	20	0	21	0	15	0	43	0	12	0	24	0	2	0	14	0	18	0	24	0	44	1	34	1	15	0	20	0
16	0	26	0	15	0	21	0	9	1	32	0	17	0	14	0	33	0	14	0	12	0	12	0	11	1	23	0	20	0	20	1	12	0	18	1	20	0
30	0	25	0	16	0	52	0	15	0	36	0	27	1	18	0	45	0	12	0	30	0	14	1	11	0	25	0	23	0	44	1	12	0	13	0	22	1
36	0	18	0	38	0	7	0	28	0	37	0	6	1	24	0	37	1	18	0	39	0	18	0	14	1	29	1	22	0	15	1	11	0	9	1	14	0
6	0	24	0	32	0	59	0	14	0	20	0	26	0	17	0	41	0	21	0	26	0	15	0	3	0	27	0	19	0	21	0	24	1	21	1	20	0
32	0	39	0	17	0	37	0	35	0	28	0	24	0	13	0	28	0	9	0	49	0	16	0	17	1	51	1	22	0	34	1	31	0	16	0	21	0
23	0	24	0	24	0	41	0	24	0	27	0	31	1	8	0	34	0	13	0	29	0	8	0	23	0	24	0	21	0	29	1	33	1	22	0	19	0
21	0	19	0	26	0	37	0	32	0	27	0	25	0	19	0	23	0	9	0	22	0	2	0	17	0	27	0	9	0	23	0	17	0	21	1	19	0
18	0	23	0	31	0	62	0	24	0	29	0	23	0	19	0	21	0	11	0	34	0	6	1	19	0	12	0	19	0	17	0	13	0	23	0	20	0
11	0	33	0	45	1	56	0	37	0	15	0	26	0	15	0	50	0	13	0	6	0	12	0	12	0	14	0	19	0	31	0	24	0	23	1	18	0
14	0	17	0	41	0	55	0	31	1	23	0	21	0	14	1	26	0	10	0	10	0	17	1	13	1	25	0	21	0	25	1	27	0	14	1	25	1
27	0	25	0	33	1	43	0	20	1	17	0	25	0	15	1	26	0	9	0	11	0	15	0	4	0	34	0	19	0	33	1	28	0	19	1	20	0
32	0	26	0	45	0	34	0	24	0	30	1	13	0	26	0	31	0	15	0	29	0	2	0	4	0	23	1	13	0	38	1	37	0	6	0	21	0
25	0	17	0	11	0	36	0	12	0	31	1	22	0	19	1	13	0	12	0	30	0	17	1	19	1	9	0	2	0	24	0	26	1	16	0	15	0
19	0	11	0	34	0	62	0	38	0	17	0	22	0	23	0	45	1	4	0	31	0	17	0	4	0	37	0	17	0	37	1	24	0	21	0	17	0
20	0	16	0	33	1	38	0	12	0	26	0	19	0	16	0	28	0	6	0	20	0	9	0	7	0	18	1	20	0	30	0	23	0	16	1	27	1
26	0	17	1	13	0	32	0	12	0	10	0	17	0	19	0	28	0	12	0	12	0	15	0	5	0	33	0	22	0	28	0	23	1	16	1	28	1
32	0	23	1	51	0	27	0	20	1	7	0	26	0	23	0	49	1	8	1	10	0	10	0	10	0	27	0	11	0	14	0	18	0	22	1	23	1
42	1	20	0	20	0	37	0	9	0	33	0	21	0	19	0	31	0	19	0	15	0	17	0	15	0	39	1	13	0	33	0	21	0	15	0	17	1
32	0	24	0	22	0	40	0	35	0	22	0	46	0	16	0	32	0	12	0	18	0	10	0	14	0	26	1	19	0	40	1	27	0	19	1	17	0
36	1	8	0	39	0	18	0	20	0	22	0	26	0	14	0	39	0	17	0	28	0	19	0	19	0	26	0	14	0	24	0	23	0	11	0	9	0
12	0	31	0	38	0	64	0	10	0	23	0	20	0	21	0	25	0	9	0	42	0	19	0	13	0	6	0	24	0	44	1	9	0	18	0	16	0
27	0	23	0	47	0	17	0	24	0	20	0	19	0	14	1	27	0	21	0	52	1	14	0	16	0	27	0	12	0	22	1	18	0	29	1	18	0
20	1	21	0	28	0	41	0	24	0	37	0	24	1	15	0	19	1	15	0	34	0	13	0	15	0	39	0	18	0	14	0	35	1	17	0	26	1
21	1	15	0	10	0	28	0	22	0	16	0	5	0	15	0	31	0	12	0	24	0	7	0	15	1	35	0	15	0	43	1	37	1	16	1	27	0
7	0	16	1	26	0	29	0	14	0	41	0	14	0	29	0	45	1	18	0	9	0	6	0	7	0	29	1	20	0	14	0	34	1	13	1	24	1
5	0	24	0	43	1	35	0	8	0	13	0	27	0	18	0	16	0	15	0	11	0	14	1	5	1	28	0	25	0	23	0	18	0	6	1	20	1
9	0	21	0	28	0	44	0	40	0	11	0	5	0	10	0	16	0	21	0	49	0	13	1	15	0	40	0	27	0	26	0	29	0	20	0	23	0

## Sheet: RLS Fitted data
	BY4741	vhs3Δ	sis2Δ
mean	23.2803	22.1754	36.2769
SD	10.6922	6.45919	12.1894
alpha	2.31007	3.83722	3.27425
r	0.0380563	0.0407785	0.0247172
Z-test p-val vs wt	1	0.210996	8.7387e-30
	sis2Δ+…
	empty	SIS2 wt	SIS2H378A	SIS2L405E
mean	34.7968	23.5194	22.7017	22.235
SD	12.8091	9.80013	9.4199	7.67821
alpha	2.95761	2.57534	2.58742	3.17607
r	0.0256469	0.0377546	0.0391196	0.0402667
Z-test p-val vs wt	4.65932e-23	1	0.39498	0.144582
	BY4741	sis2Δ	ppz1Δ	sis2Δppz1Δ	ppz1Δppz2Δ	sis2Δppz1Δppz2Δ
mean	23.2803	36.2769	17.4252	30.2851	13.3007	26.481
SD	10.6922	12.1894	7.1074	10.9743	5.34941	12.1656
alpha	2.31007	3.27425	2.63751	3.00997	2.67923	2.30935
r	0.0380563	0.0247172	0.0509951	0.0294901	0.0668426	0.0334563
Z-test p-val vs wt	1	8.7387e-30	1.12316e-10	1.0098e-10	3.695e-32	0.00519378
		Z-test p-val vs ppz1Δ	1	5.53424e-44	5.48446e-11	9.94494e-20
				Z-test p-val vs ppz1Δppz2Δ	1	1.08614e-44
	BY4741	sis2Δ	2xSIS2	pCYC1-SIS2	pADH1-SIS2	pTEF1-SIS2
mean	23.2803	36.2769	19.1003	30.3116	12.8701	12.026
sdev	10.6922	12.1894	6.72299	10.2668	5.43527	5.83598
alpha	2.31007	3.27425	3.10915	3.24521	2.53698	2.17246
r	0.0380563	0.0247172	0.046828	0.0295685	0.068966	0.073641
Z-test p-val vs wt	1	8.7387e-30	2.86367e-06	1.97011e-11	1.24493e-34	5.14916e-39
			sis2Δ+…
	BY4741	sis2Δ	HsPPCDC (1)	HsPPCDC (2)
mean	23.2803	36.2769	28.8693	24.6766
sdev	10.6922	12.1894	11.3633	9.54827
alpha	2.31007	3.27425	2.74453	2.79746
r	0.0380563	0.0247172	0.0308214	0.0360836
Z-test p-val vs wt	1	8.7387e-30	4.06652e-07	0.16834
	BY4741	MGY19	MGY23
mean	23.2803	19.1106	20.7974
sdev	10.6922	6.43961	5.70862
alpha	2.31007	3.26392	4.09766
r	0.0380563	0.0469123	0.0436426
Z-test p-val vs wt	1	2.30862e-06	0.00376751

## Sheet: Cytometry data
	FITC-A (gated)
sample	Mean FL	desvest	n
BY4741	72.4448	30.5419	2700
BY4741	77.4855	34.9884	2011
SIS2-EGFP	182.87	42.0088	3128
SIS2-EGFP	185.844	41.5508	2897
pCYC1-SIS2-EGFP	78.4208	29.4511	3244
pCYC1-SIS2-EGFP	79.6716	30.8811	3238
pADH1-SIS2-EGFP	728.397	197.227	3111
pADH1-SIS2-EGFP	727.727	195.467	2869
pTEF1-SIS2-EGFP	1005.41	227.085	2596
pTEF1-SIS2-EGFP	1002.3	229.242	2460
