# Supplementary material for: Sis2 regulates yeast replicative lifespan in a dose-dependent manner
Source: Nat Commun. 2023 Nov 27;14:7719. doi: 10.1038/s41467-023-43233-y (PMC10682402; doi:10.1038/s41467-023-43233-y)
Supplement: Supplementary file 7 — Supplementary Data 5 [file 41467_2023_43233_MOESM7_ESM.xlsx]

## Sheet: limma-voom_sis2d-wt
GeneID	logFC	AveExpr	t	P.Value	adj.P.Val	B	-log10(padj)
YKR072C	-8.53742	2.75873	-19.0957	2.60007e-10	7.74691e-07	10.2039	6.11087
YOR384W	-3.40565	1.11617	-10.1496	2.84985e-07	8.49112e-05	6.60934	4.07104
YKR073C	-3.32114	-0.877657	-5.96867	6.67178e-05	0.00467731	1.80272	2.33
YOR382W	-3.05199	5.1859	-21.8971	5.29367e-11	3.1545e-07	15.4741	6.50107
YGL263W	-2.75603	1.12305	-8.62464	1.63369e-06	0.000347685	5.27961	3.45881
YOR049C	-2.51583	4.07947	-16.0116	1.68757e-09	2.01125e-06	12.1906	5.69653
YOR153W	-2.23954	9.69213	-13.1555	1.83402e-08	9.93539e-06	9.96788	5.00282
YOR383C	-2.21574	4.35311	-15.0461	3.92469e-09	3.89787e-06	11.4886	5.40917
YKL071W	-2.14819	3.83575	-12.555	3.0932e-08	1.41788e-05	9.47611	4.84836
YGL262W	-2.0401	-1.26671	-3.76987	0.00269715	0.0482799	-1.37276	1.31623
YEL065W	-2.02091	6.64021	-17.8504	5.66951e-10	8.44615e-07	13.4616	6.07334
YOL154W	-1.92316	4.35777	-12.0162	5.038e-08	2.14439e-05	9.03536	4.6687
YFL066C	-1.83157	-1.19598	-3.5022	0.00439824	0.0648741	-1.79753	1.18793
YER190W	-1.80173	-0.931764	-3.37673	0.00554082	0.07321	-2.00036	1.13543
YLR136C	-1.77884	5.35348	-14.232	7.55839e-09	6.43435e-06	10.912	5.1915
YBL043W	-1.76374	4.02751	-10.4011	2.45289e-07	7.69304e-05	7.47192	4.1139
YGL258W-A	-1.7634	1.29847	-5.06322	0.000283044	0.0136698	0.670813	1.86424
YDR406W	-1.66488	7.52078	-13.234	1.71553e-08	9.93539e-06	10.0889	5.00282
YNL037C	-1.63503	8.99692	-11.0524	1.26589e-07	4.55439e-05	8.12208	4.34157
YHL047C	-1.62233	6.06015	-13.1675	1.81528e-08	9.93539e-06	10.0231	5.00282
YJL047C-A	-1.59401	-0.0789418	-3.79383	0.00258237	0.0470591	-1.34071	1.32736
YHR214W	-1.56519	0.243367	-3.93272	0.00200906	0.0415695	-1.1238	1.38123
YLR346C	-1.56212	2.06698	-6.1676	4.8099e-05	0.00372236	2.34008	2.42918
YKR012C	-1.55477	0.320571	-4.19055	0.00123586	0.0304318	-0.684156	1.51667
YOR136W	-1.55069	9.87316	-9.11735	1.00329e-06	0.000229947	6.08503	3.63837
YGR035C	-1.51909	3.19653	-8.54078	1.81034e-06	0.00036172	5.50568	3.44163
YOR135C	-1.49825	-0.573155	-3.43748	0.00486475	0.0683703	-1.8974	1.16513
YML058W-A	-1.49427	2.77874	-6.5674	2.73179e-05	0.00246647	2.85349	2.60792
YNL117W	-1.43379	3.19428	-7.85599	4.38617e-06	0.000714366	4.63008	3.14608
YGL158W	-1.40816	5.95326	-11.0262	1.29929e-07	4.55439e-05	8.01334	4.34157
YBR296C	-1.40546	6.96345	-13.0883	1.818e-08	9.93539e-06	10.01	5.00282
YHR216W	-1.3846	5.53777	-11.5091	8.11426e-08	3.22352e-05	8.51181	4.49167
YAL047W-A	-1.3274	-1.02336	-2.82923	0.0150961	0.127599	-2.87369	0.894153
YOL158C	-1.32676	6.8334	-9.95929	3.91807e-07	0.00011118	6.86065	3.95397
YGL259W	-1.27251	2.49926	-5.60605	0.000117377	0.00713722	1.42858	2.14647
YAR035W	-1.249	1.23784	-3.73114	0.00289386	0.0501295	-1.55461	1.29991
YPR054W	-1.22929	-0.210583	-2.77169	0.0169837	0.134816	-3.03839	0.870259
YDR541C	-1.22029	4.81371	-9.14878	9.67529e-07	0.000229947	6.01833	3.63837
YMR307C-A	-1.21818	-0.875956	-2.61896	0.0223049	0.159754	-3.21983	0.79655
YAR073W	-1.19364	-0.948632	-2.42802	0.0318847	0.19376	-3.52107	0.712736
YDL241W	-1.18567	3.35849	-6.76086	2.00924e-05	0.00202933	3.08306	2.69265
YHL019W-A	-1.18203	-0.513361	-2.28234	0.0416132	0.221803	-3.7951	0.654032
YPR002W	-1.15948	6.72259	-10.817	1.60167e-07	5.30242e-05	7.78154	4.27553
YER188W	-1.1563	2.04351	-4.62673	0.000582771	0.0195097	-0.105189	1.70975
YIL142C-A	-1.15238	-1.20854	-2.12304	0.0553571	0.250378	-3.96982	0.601403
YGL168W	-1.15204	-0.800893	-2.14049	0.0536644	0.248603	-3.97883	0.604494
YLR304C	-1.14937	10.3948	-6.03166	6.05952e-05	0.00431911	1.99538	2.36461
YNL237W	-1.13727	3.72855	-7.30703	9.05222e-06	0.00107884	3.83752	2.96704
YHR214W-A	-1.13501	1.38814	-2.93108	0.0126427	0.115177	-2.98575	0.938635
YDR230W	-1.11978	-0.945699	-2.18339	0.0497097	0.24083	-3.89889	0.61829
YAR030C	-1.11794	0.326416	-2.90458	0.0132794	0.118461	-2.87516	0.926426
YDR011W	-1.10974	8.50949	-8.10962	3.38834e-06	0.000593857	4.73976	3.22632
YLR349W	-1.08721	-1.04599	-1.89475	0.0826032	0.300692	-4.31407	0.521878
YIL028W	-1.07676	2.48088	-4.705	0.000517429	0.0185744	-0.050407	1.73108
YKR106W	-1.07193	2.27568	-4.47918	0.000763568	0.0235086	-0.404146	1.62877
YLR112W	-1.07022	2.3118	-4.58272	0.000633848	0.0205435	-0.226956	1.68733
YBL077W	-1.06216	-0.00259949	-2.06462	0.061394	0.2632	-4.20312	0.579714
YJL211C	-1.06167	-0.431546	-2.28403	0.0414865	0.221522	-3.80464	0.654584
YGL255W	-1.05385	8.30564	-7.75009	5.37216e-06	0.000780798	4.24045	3.10746
YPL185W	-1.05152	1.03769	-2.92658	0.0127486	0.115455	-2.93619	0.937589
YMR251W	-1.04324	2.63998	-3.73996	0.00284783	0.0499125	-1.78171	1.30179
YEL069C	-1.03266	-0.897649	-2.1736	0.0503306	0.242469	-3.91763	0.615344
YMR120C	-1.02694	10.1341	-5.78802	8.82002e-05	0.00583984	1.58504	2.2336
YNR072W	-1.0205	-1.17236	-2.12052	0.0553088	0.250378	-3.97266	0.601403
YJL043W	-1.01525	-0.959592	-1.94912	0.0751738	0.290426	-4.24404	0.536964
YNR064C	-1.00896	0.626165	-2.52246	0.0268812	0.176552	-3.56412	0.753129
YLR174W	-1.00032	4.59812	-7.81044	4.68961e-06	0.000716548	4.40164	3.14475
YEL018C-A	-0.995314	-1.21754	-2.03726	0.0641193	0.268848	-4.0919	0.570493
YDR040C	-0.993583	3.83826	-6.39623	3.50874e-05	0.00307479	2.44357	2.51218
YGR213C	-0.991372	0.964372	-3.1365	0.00851371	0.0955427	-2.55122	1.0198
YPR064W	-0.982435	-1.06227	-2.00188	0.0683393	0.275084	-4.15703	0.560534
YLR081W	-0.977096	2.20142	-4.24617	0.00111567	0.0290317	-0.777421	1.53713
YBR302C	-0.954051	0.510616	-2.76453	0.017027	0.134816	-3.13363	0.870259
YDR019C	-0.94556	7.51393	-8.57835	1.82104e-06	0.00036172	5.28114	3.44163
YGR107W	-0.936379	-0.54676	-1.93519	0.0770162	0.293624	-4.31994	0.532208
YJR038C	-0.930972	-0.491283	-2.11603	0.0559043	0.251232	-4.05641	0.599925
YER187W	-0.928648	1.72892	-3.48286	0.00451777	0.0659839	-2.06279	1.18056
YHL040C	-0.920976	5.71905	-7.54138	7.06867e-06	0.000896217	3.87005	3.04759
YEL067C	-0.919025	2.17634	-4.00731	0.00171249	0.0370273	-1.19684	1.43148
YHR048W	-0.910838	3.37123	-4.85689	0.000399794	0.0165443	0.0379957	1.78135
YPR159C-A	-0.896661	-0.189911	-2.05883	0.0620239	0.264239	-4.18702	0.578002
YBR244W	-0.891797	5.91862	-7.65174	6.10991e-06	0.000827476	4.00858	3.08224
YKR080W	-0.869791	8.61958	-6.65383	2.34377e-05	0.00223098	2.74531	2.6515
YOR381W	-0.861323	4.8222	-6.72437	2.17897e-05	0.00212861	2.78962	2.6719
YIR039C	-0.851311	4.83614	-6.78501	1.99846e-05	0.00202933	2.87716	2.69265
YBR018C	-0.849792	2.91556	-4.56677	0.000634335	0.0205435	-0.348992	1.68733
YLR214W	-0.845753	6.14147	-7.22184	1.087e-05	0.00122216	3.39591	2.91287
YIR030C	-0.8445	2.21613	-3.11949	0.00891583	0.0971287	-2.81519	1.01265
YPR002C-A	-0.843647	-1.15082	-1.58547	0.138985	0.387377	-4.72097	0.411866
YLR377C	-0.83786	0.336568	-1.99071	0.0699123	0.278854	-4.37385	0.554624
YHR140W	-0.833465	2.76621	-4.19222	0.00123218	0.0304318	-0.984539	1.51667
YAR015W	-0.832576	8.93313	-5.73571	9.57061e-05	0.00612268	1.34032	2.21306
YNL220W	-0.831811	8.89043	-5.47028	0.000145716	0.00851298	0.900499	2.06992
YLR359W	-0.821131	10.0514	-4.62377	0.000594716	0.0197984	-0.368504	1.70337
YAL061W	-0.818605	7.52887	-6.86201	1.79187e-05	0.00190674	2.90429	2.71971
YMR244W	-0.81029	-0.361808	-1.86075	0.0874871	0.310319	-4.45596	0.508192
YHR096C	-0.799735	4.05162	-5.43542	0.000154102	0.00882977	0.884361	2.05405
YBR056W-A	-0.794126	3.15943	-4.55318	0.000649531	0.0209219	-0.423629	1.6794
YJR047C	-0.793245	2.74122	-3.8088	0.00251321	0.0465099	-1.68497	1.33245
YMR011W	-0.790255	10.9531	-3.78747	0.00261232	0.0474597	-1.73099	1.32367
YOL151W	-0.790165	7.58643	-6.96567	1.54895e-05	0.0017093	3.06006	2.76718
YMR034C	-0.788901	3.59976	-4.99521	0.00030584	0.0138068	0.254422	1.85991
YER189W	-0.777492	-1.12876	-1.60503	0.134265	0.380912	-4.69681	0.419175
YML116W	-0.774316	5.89991	-7.2946	9.34356e-06	0.00109173	3.55455	2.96188
YHR069C-A	-0.770744	0.501346	-2.10872	0.0567827	0.253649	-4.21899	0.595766
YNL097W-A	-0.77049	-0.878567	-1.57094	0.142318	0.393902	-4.77605	0.404612
YIL117C	-0.766622	7.10254	-7.25271	1.00819e-05	0.00115535	3.46991	2.93729
YCR022C	-0.765332	-0.293904	-1.81757	0.0940723	0.32088	-4.5277	0.493658
YGL258W	-0.764746	-0.313194	-1.66064	0.122809	0.362473	-4.74372	0.440724
YEL070W	-0.752531	3.1076	-4.14793	0.00135021	0.0325285	-1.14821	1.48774
YJL222W	-0.749213	1.08211	-2.10268	0.0573945	0.255218	-4.33284	0.593089
YHR209W	-0.74865	5.76697	-6.66911	2.35864e-05	0.00223098	2.60597	2.6515
YMR102C	-0.747759	6.67522	-7.49327	6.9699e-06	0.000896217	3.83609	3.04759
YDR009W	-0.746627	4.01712	-5.33524	0.000173131	0.00929448	0.759115	2.03177
YIL011W	-0.744874	2.63019	-3.65982	0.00322695	0.053267	-1.91727	1.27354
YER011W	-0.744284	2.37861	-3.46991	0.00458112	0.0665827	-2.20874	1.17664
YEL050W-A	-0.743482	-0.828204	-1.23504	0.240577	0.505856	-5.18452	0.295973
YGL236C	-0.741388	4.24612	-5.30781	0.000188498	0.00988517	0.640853	2.00502
YNR074C	-0.736303	5.55561	-6.79632	1.85164e-05	0.00193577	2.8632	2.71315
YKL070W	-0.736201	0.177255	-1.81318	0.0950131	0.322432	-4.61056	0.491562
YGR161W-B	-0.711118	0.624819	-1.69283	0.116404	0.353362	-4.86255	0.45178
YBL005W	-0.687955	6.13716	-6.35022	3.75549e-05	0.00315197	2.09764	2.50142
YMR189W	-0.684899	7.70055	-5.40471	0.00016191	0.00893355	0.624775	2.04898
YPR124W	-0.683112	6.80683	-6.60368	2.47786e-05	0.00230712	2.51673	2.63693
YDR059C	-0.681884	4.48486	-5.04501	0.000291737	0.0137106	0.1506	1.86294
YDR169C-A	-0.679388	-1.1662	-1.10838	0.289536	0.554959	-5.26344	0.255739
YBR085W	-0.676342	2.80274	-3.46292	0.00465023	0.0672983	-2.3193	1.172
YBR295W	-0.673469	5.42739	-6.23741	4.18661e-05	0.00339862	2.02309	2.4687
YLL005C	-0.673323	-0.56166	-1.44536	0.174099	0.431016	-4.98388	0.365507
YER185W	-0.670477	1.70579	-2.54723	0.0254892	0.173391	-3.7177	0.760975
YGR131W	-0.670188	2.35995	-2.87658	0.0139865	0.121642	-3.28787	0.914916
YPL156C	-0.669235	5.49347	-6.26416	4.02099e-05	0.00332793	2.05862	2.47783
YHR116W	-0.667	4.05687	-4.82697	0.000405016	0.0166448	-0.121518	1.77872
YKL169C	-0.663092	-0.446064	-1.46037	0.170007	0.426556	-4.98407	0.370024
YGL234W	-0.655219	9.18333	-3.90572	0.00210926	0.0427718	-1.79148	1.36884
YDR132C	-0.654755	5.31326	-5.91642	6.8479e-05	0.00474496	1.52316	2.32377
YIL089W	-0.653743	1.73782	-2.42563	0.0320368	0.19376	-3.93512	0.712736
YER081W	-0.64561	10.5018	-3.54654	0.00398449	0.0610375	-2.22383	1.2144
YBL098W	-0.641336	5.04656	-5.06023	0.000284453	0.0136698	0.0904655	1.86424
YGL104C	-0.640512	5.33769	-5.67884	0.000102311	0.0064176	1.10944	2.19263
YOR032W-A	-0.638815	-0.651154	-1.28967	0.221597	0.485477	-5.15355	0.313831
YDL196W	-0.637165	-1.01196	-1.34862	0.202171	0.461276	-5.02912	0.336039
YCR012W	-0.635243	12.2367	-2.25926	0.0433813	0.225772	-4.27287	0.64633
YPL135W	-0.634126	7.18267	-5.56954	0.000124374	0.00738671	0.856225	2.13155
YIL113W	-0.631224	4.88681	-5.20101	0.000221188	0.0113626	0.367988	1.94452
YGL010W	-0.626565	4.46156	-4.87962	0.000370991	0.015791	-0.103621	1.80159
YGR110W	-0.622064	3.64574	-3.4692	0.00467329	0.0672983	-2.51382	1.172
YDR406W-A	-0.618395	-0.956878	-1.28459	0.22317	0.487127	-5.11069	0.312358
YFL019C	-0.616608	0.153926	-1.29405	0.220127	0.483755	-5.28939	0.315375
YML007C-A	-0.615926	-0.46094	-1.29395	0.220162	0.483755	-5.17994	0.315375
YOR184W	-0.61388	8.93005	-4.0347	0.00167294	0.0366782	-1.59888	1.43559
YNL276C	-0.613114	0.965731	-1.58785	0.138445	0.386777	-5.07592	0.412539
YML133C	-0.612562	-0.540977	-1.38279	0.191899	0.450917	-5.06318	0.345903
YOR011W	-0.61184	5.61417	-4.7622	0.000469362	0.0178711	-0.494018	1.74785
YBR091C	-0.608809	3.20144	-3.37726	0.00553544	0.07321	-2.58264	1.13543
YKL161C	-0.608787	4.46645	-4.64504	0.000564546	0.019276	-0.531618	1.71498
YPR006C	-0.606792	5.52582	-5.71972	9.32356e-05	0.0061054	1.17951	2.21429
YAL053W	-0.604622	7.68455	-5.53829	0.000125198	0.00738671	0.878362	2.13155
YMR267W	-0.6019	6.36102	-6.01933	5.83942e-05	0.00427583	1.61671	2.36898
YLR123C	-0.600131	0.573014	-1.60216	0.135242	0.382308	-4.97909	0.417587
YER147C-A	-0.595412	-0.151984	-1.50236	0.158657	0.411646	-4.98063	0.385476
YHL044W	-0.592611	3.3535	-3.60355	0.00357907	0.0567226	-2.18992	1.24624
YBR196C-A	-0.590169	0.353927	-1.62755	0.129411	0.373391	-4.90383	0.427836
YGR201C	-0.584363	4.46571	-4.21779	0.00120766	0.0302371	-1.30684	1.51946
YDR367W	-0.584308	5.30736	-4.05585	0.00161081	0.0362221	-1.72958	1.44103
YKL053C-A	-0.583781	5.64268	-4.44791	0.000806249	0.0240222	-1.05538	1.61939
YOR150W	-0.580367	5.72488	-5.01757	0.000305365	0.0138068	-0.0593674	1.85991
YHR030C	-0.579609	7.18432	-5.12424	0.000255852	0.0127052	0.105868	1.89602
YDL024C	-0.57848	2.91329	-2.96198	0.0119389	0.112716	-3.27153	0.948013
YPR011C	-0.577803	5.48845	-4.2183	0.00120656	0.0302371	-1.45475	1.51946
YPR009W	-0.575284	4.98371	-4.38798	0.000895162	0.0252809	-1.08365	1.59721
YKR085C	-0.575036	4.96688	-4.80306	0.000430709	0.0169973	-0.332525	1.76962
YIL114C	-0.573799	4.71674	-4.68193	0.000521547	0.0186102	-0.496106	1.73025
YBR076W	-0.569697	0.98463	-1.78023	0.100338	0.329032	-4.80813	0.482762
YNL150W	-0.569025	0.420784	-1.43586	0.176732	0.434824	-5.16798	0.361686
YJR020W	-0.567998	-0.379877	-1.28407	0.223485	0.487127	-5.20631	0.312358
YLR402W	-0.566645	1.9888	-2.25642	0.0434842	0.225979	-4.27713	0.645932
YBR109W-A	-0.56555	1.53148	-1.92705	0.0781125	0.294417	-4.70207	0.531038
YIL134W	-0.56185	3.87094	-3.61648	0.00356713	0.0567202	-2.29128	1.24626
YPL172C	-0.559365	4.93003	-4.49152	0.000747373	0.0233173	-0.890733	1.63232
YDR050C	-0.556126	11.6004	-2.07829	0.0599286	0.260858	-4.66284	0.583596
YER096W	-0.555753	3.60067	-3.46515	0.0046706	0.0672983	-2.50782	1.172
YLR281C	-0.553759	0.647179	-1.54482	0.14848	0.400904	-5.07062	0.39696
YBR050C	-0.553126	5.31026	-5.08552	0.000261688	0.012782	0.131266	1.8934
YGL170C	-0.552015	-0.517873	-1.22108	0.245631	0.509584	-5.2524	0.292784
YHL035C	-0.549734	6.79208	-5.18337	0.000232109	0.0118217	0.191335	1.92732
YER145C	-0.549487	6.68886	-5.34932	0.000170036	0.0092113	0.503414	2.03568
YAL064W-B	-0.549139	1.46571	-2.01563	0.0666121	0.271771	-4.54937	0.565798
YLL024C	-0.548329	9.68105	-2.91872	0.0129357	0.116441	-3.52031	0.933895
YJL037W	-0.547176	0.489943	-1.52484	0.153199	0.406484	-5.06683	0.390956
YDR493W	-0.546784	4.17664	-3.89777	0.00211742	0.0427718	-1.82886	1.36884
YBR297W	-0.545476	4.57094	-4.40153	0.000847263	0.0246762	-0.971777	1.60772
YIL134C-A	-0.54506	-0.709703	-1.22847	0.24264	0.507687	-5.2127	0.294404
YBL042C	-0.544776	6.6711	-4.1568	0.00134559	0.0325285	-1.62666	1.48774
YDL221W	-0.542426	0.687708	-1.39351	0.188872	0.449296	-5.27384	0.347468
YBR145W	-0.54073	7.46815	-4.1296	0.00141226	0.0333865	-1.63801	1.47643
YOR286W	-0.540578	6.22692	-4.67176	0.000547701	0.0190863	-0.695897	1.71928
YDR270W	-0.538888	5.83831	-4.50886	0.000725228	0.0228658	-0.96353	1.64081
YCR073C	-0.538315	6.06529	-5.25161	0.000198626	0.0102923	0.351838	1.98749
YDL049C	-0.537787	5.31025	-4.84708	0.000392062	0.0163377	-0.286452	1.78681
YOR328W	-0.537179	5.60542	-4.75466	0.000475427	0.0178711	-0.507911	1.74785
YJL163C	-0.535377	5.60575	-5.08554	0.000261676	0.012782	0.0999077	1.8934
YGL072C	-0.535051	2.28808	-2.41851	0.0322608	0.194107	-4.07371	0.711959
YKR057W	-0.532159	8.35817	-2.78674	0.0165174	0.133563	-3.99409	0.874313
YDR399W	-0.531487	7.5095	-4.67184	0.00054763	0.0190863	-0.659516	1.71928
YGR209C	-0.531423	7.41592	-3.76306	0.00273072	0.0483526	-2.31601	1.31558
YLR012C	-0.530843	-0.416486	-1.15863	0.269264	0.533249	-5.33759	0.27307
YCR106W	-0.530481	5.29492	-4.67165	0.000539272	0.0190863	-0.608908	1.71928
YPR027C	-0.526325	-1.0192	-1.0574	0.311264	0.572264	-5.33752	0.242403
YDR111C	-0.522658	6.90748	-4.75734	0.000473262	0.0178711	-0.544677	1.74785
YBR047W	-0.521234	3.63133	-3.11286	0.00902606	0.097511	-3.16756	1.01095
YLR035C-A	-0.519599	1.63158	-1.95874	0.073607	0.28753	-4.67482	0.541316
YGL012W	-0.518743	8.1922	-3.70173	0.00305307	0.0519807	-2.33491	1.28416
YDR237W	-0.518011	6.32842	-4.65113	0.000567421	0.019276	-0.735495	1.71498
YML056C	-0.517105	8.48665	-3.02617	0.0105995	0.106155	-3.53432	0.97406
YHL050C	-0.516675	3.98137	-3.34922	0.00582928	0.0760103	-2.80813	1.11913
YOR133W	-0.51542	9.59944	-2.52166	0.0269205	0.176552	-4.24705	0.753129
YDR089W	-0.513691	7.15374	-4.95147	0.000329239	0.0144905	-0.167332	1.83892
YDR115W	-0.513308	5.47317	-4.40825	0.000864004	0.0246762	-1.11107	1.60772
YJR101W	-0.51237	6.21577	-4.16163	0.00133408	0.0324481	-1.61323	1.48881
YPL088W	-0.510898	4.72892	-4.23207	0.00114405	0.0295126	-1.30576	1.52999
YLR075W	-0.508676	11.1319	-2.1861	0.0494694	0.240141	-4.5593	0.619534
YJL106W	-0.508569	4.84026	-4.07446	0.00155815	0.035509	-1.63124	1.44966
YBR299W	-0.507377	2.45268	-2.30483	0.0398418	0.217017	-4.31062	0.663505
YDL174C	-0.506832	8.74386	-3.84334	0.00233626	0.0441961	-1.97364	1.35462
YJL094C	-0.505579	6.58463	-4.95497	0.0003273	0.0144905	-0.177268	1.83892
YDR467C	-0.50517	1.02185	-1.55973	0.144934	0.397294	-5.12589	0.400888
YKL068W-A	-0.505018	5.26002	-4.4441	0.000800171	0.0239609	-1.01114	1.6205
YOL122C	-0.504592	6.13468	-4.79315	0.00043804	0.0170607	-0.466136	1.768
YPR155C	-0.50414	6.54139	-5.01971	0.000292204	0.0137106	-0.0608471	1.86294
YJR122W	-0.503743	6.06175	-4.55788	0.000666226	0.0213443	-0.891634	1.67072
YNR071C	-0.503398	0.656457	-1.48587	0.162944	0.416968	-5.15055	0.379898
YJL180C	-0.50215	5.48871	-4.63049	0.00056932	0.019276	-0.691696	1.71498
YLL054C	-0.500605	5.62935	-4.80009	0.000424051	0.0169592	-0.402187	1.77059
YNL141W	-0.500216	7.4062	-3.75126	0.00278992	0.0491867	-2.33901	1.30815
YHR193C-A	-0.498819	0.0619743	-1.26528	0.229776	0.495119	-5.30628	0.305291
YBR203W	-0.49829	7.48061	-4.74877	0.000463041	0.0178017	-0.498688	1.74954
YOR019W	-0.496786	6.27838	-4.94627	0.000330711	0.0144905	-0.18584	1.83892
YMR186W	-0.496372	11.2075	-2.33842	0.037565	0.209207	-4.29135	0.679424
YOR079C	-0.49613	4.98204	-3.88379	0.00219437	0.0433584	-2.00203	1.36293
YJL088W	-0.495709	3.78534	-3.20774	0.00757149	0.0893436	-3.02799	1.04894
YNL315C	-0.494215	6.78019	-4.7909	0.00043566	0.0170607	-0.469449	1.768
YGR062C	-0.492346	4.63913	-3.12182	0.00887748	0.0971287	-3.35467	1.01265
YHL036W	-0.491906	5.15832	-3.94848	0.0019529	0.0409764	-1.90857	1.38747
YMR085W	-0.488553	4.89439	-3.85399	0.00231579	0.0439928	-2.04381	1.35662
YOR101W	-0.486966	6.64906	-4.22755	0.001187	0.0300339	-1.4987	1.52239
YLR432W	-0.486705	9.0886	-3.03928	0.010345	0.10491	-3.40409	0.979185
YGL143C	-0.486479	5.62779	-4.31988	0.00100869	0.0272004	-1.28623	1.56542
YNR036C	-0.485834	6.4419	-4.63671	0.000572961	0.0192897	-0.751712	1.71467
YPL113C	-0.485518	4.23501	-3.08464	0.00951073	0.100665	-3.34707	0.997121
YPL052W	-0.48434	4.50975	-3.85956	0.00223892	0.0436955	-1.95316	1.35956
YGR260W	-0.483853	8.519	-3.48439	0.0045446	0.0662134	-2.68232	1.17905
YDL086C-A	-0.48297	0.459689	-1.38254	0.191801	0.450917	-5.24265	0.345903
YJL199C	-0.481878	3.14814	-2.30164	0.040188	0.218106	-4.49989	0.661332
YKL086W	-0.481658	1.80779	-1.75299	0.105226	0.335681	-5.02782	0.474073
YAL044C	-0.481553	7.11462	-4.21039	0.00122358	0.0303805	-1.51596	1.5174
YGR288W	-0.481272	4.98409	-4.0823	0.00150816	0.0350141	-1.62553	1.45576
YPR202W	-0.480142	0.277115	-1.20456	0.251719	0.514249	-5.41556	0.288827
YKL218C	-0.47953	5.97211	-4.69199	0.000510579	0.0184396	-0.621264	1.73425
YKL008C	-0.478476	7.50122	-3.38076	0.00549979	0.07321	-3.0184	1.13543
YDR513W	-0.477865	7.63768	-3.27207	0.00672208	0.0831086	-3.20687	1.08035
YMR300C	-0.476132	7.5776	-4.05207	0.00162174	0.0363306	-1.77063	1.43973
YLR070C	-0.4753	2.99806	-2.3793	0.0349112	0.201001	-4.32839	0.696802
YLR027C	-0.47376	8.83464	-3.01162	0.0108893	0.10779	-3.49942	0.967423
YCR010C	-0.47304	3.67394	-3.09761	0.00916801	0.0982398	-3.19881	1.00771
YOR020C	-0.47294	7.67585	-3.82596	0.00243629	0.0455106	-2.1764	1.34189
YJR048W	-0.471485	5.47311	-4.00856	0.00175315	0.0375526	-1.83753	1.42536
YOR354C	-0.470862	7.0916	-4.37306	0.000918837	0.0258271	-1.22268	1.58792
YGR230W	-0.470238	4.00446	-3.24042	0.00707771	0.0857033	-3.00943	1.067
YMR145C	-0.469233	9.53857	-2.94347	0.0123558	0.114152	-3.50097	0.942516
YAL039C	-0.466426	5.76501	-3.89048	0.00216805	0.0432088	-2.08271	1.36443
YMR116C	-0.466292	10.6123	-2.06607	0.0612366	0.2632	-4.84174	0.579714
YCR101C	-0.46623	3.36226	-2.87163	0.01395	0.121532	-3.54076	0.915309
YAR050W	-0.465665	2.29929	-2.13586	0.0538145	0.248603	-4.55244	0.604494
YDL243C	-0.465002	4.15081	-3.45507	0.00470876	0.0676132	-2.63553	1.16997
YDL248W	-0.464984	4.6654	-2.83447	0.0151207	0.127599	-3.88628	0.894153
YLR460C	-0.464257	5.50137	-4.39062	0.00086372	0.0246762	-1.12328	1.60772
YLR443W	-0.464151	5.77022	-4.4753	0.000744252	0.0233173	-0.995123	1.63232
YCR107W	-0.464138	4.60047	-3.6195	0.00351611	0.0561728	-2.42239	1.25047
YNR001C	-0.462247	10.0547	-2.82746	0.0151458	0.127599	-3.61512	0.894153
YEL058W	-0.461851	7.27819	-3.38253	0.00548192	0.07321	-3.03309	1.13543
YML078W	-0.461662	7.05895	-2.612	0.0228042	0.161967	-4.45992	0.790574
YDR375C	-0.461106	5.85699	-4.31223	0.00100878	0.0272004	-1.30996	1.56542
YMR058W	-0.460981	8.80936	-3.44967	0.00480473	0.0681699	-2.69065	1.16641
YNL065W	-0.46053	4.17549	-3.44937	0.00475868	0.0678631	-2.65109	1.16837
YCR100C	-0.460475	4.20491	-3.44871	0.00476452	0.0678631	-2.65834	1.16837
YDR007W	-0.460408	5.55571	-3.43164	0.00500768	0.0693971	-2.91251	1.15866
YNL301C	-0.460034	6.9743	-3.36133	0.00570051	0.0748317	-3.0891	1.12591
YBL055C	-0.458193	6.14443	-4.33299	0.000973308	0.0266052	-1.29085	1.57503
YDR408C	-0.456593	6.27252	-4.57263	0.000627892	0.0205435	-0.848992	1.68733
YER066W	-0.456261	4.30703	-3.16633	0.0081749	0.092966	-3.21151	1.03168
YGR053C	-0.456054	4.10267	-2.67231	0.0204057	0.151429	-4.07026	0.819791
YGR282C	-0.455229	9.96024	-2.33908	0.0375549	0.209207	-4.50016	0.679424
YER061C	-0.455037	6.21237	-4.52309	0.00068454	0.0216977	-0.936355	1.66359
YJL063C	-0.45407	5.66577	-4.21512	0.00118946	0.0300339	-1.4655	1.52239
YML131W	-0.453841	7.06379	-4.13536	0.00139787	0.0331869	-1.65542	1.47903
YCR045C	-0.453518	-0.515667	-1.06057	0.309607	0.5719	-5.42029	0.24268
YCL026C-A	-0.452865	1.20591	-1.53199	0.151255	0.40382	-5.20241	0.393812
YBL100W-C	-0.451425	-0.279997	-0.816231	0.430358	0.6788	-5.67777	0.168258
YPR142C	-0.45076	0.961189	-1.32563	0.209777	0.470301	-5.41254	0.327624
YDR041W	-0.450303	6.35164	-4.30874	0.00101501	0.0272202	-1.34056	1.56511
YFL013W-A	-0.449027	0.72533	-1.29754	0.218965	0.48255	-5.39767	0.316458
YFL056C	-0.448969	4.42538	-3.38818	0.00538394	0.0729157	-2.81974	1.13718
YEL020W-A	-0.448043	5.32987	-4.11228	0.00141748	0.0333865	-1.61187	1.47643
YHR047C	-0.447249	7.02585	-4.15087	0.00135985	0.0325435	-1.6289	1.48754
YLR163C	-0.446809	6.77884	-4.44105	0.000790362	0.0237867	-1.08771	1.62367
YNR062C	-0.445778	-0.647833	-0.975409	0.348602	0.607086	-5.47734	0.21675
YBR122C	-0.44512	6.56818	-4.14789	0.00136706	0.0325853	-1.64441	1.48698
YDR345C	-0.443803	11.7547	-1.89686	0.0823025	0.300636	-4.92649	0.52196
YOR100C	-0.443321	3.62699	-2.75865	0.0173983	0.136957	-3.81286	0.863415
YMR191W	-0.441886	6.49635	-3.73183	0.00289022	0.0501295	-2.40953	1.29991
YPL173W	-0.441775	6.20558	-4.26055	0.00110425	0.0289877	-1.42383	1.53779
YGL068W	-0.441597	6.39524	-4.05752	0.00160602	0.0362221	-1.80862	1.44103
YBR182C	-0.441453	2.86706	-2.34885	0.0366376	0.20642	-4.34388	0.685248
YHL048W	-0.440764	6.03527	-4.22516	0.00116841	0.0299763	-1.47554	1.52322
YGL186C	-0.439546	7.42589	-3.80468	0.00253206	0.0465808	-2.23966	1.33179
YLR008C	-0.438474	6.27307	-3.78547	0.00262181	0.0474874	-2.30701	1.32342
YGL030W	-0.438058	9.7321	-2.05618	0.0623154	0.264486	-5.01474	0.577598
YMR175W-A	-0.437953	-1.63249	-0.626536	0.542762	0.759207	-5.59352	0.11964
YER095W	-0.436092	5.67011	-4.07624	0.00151677	0.0350141	-1.71672	1.45576
YCR031C	-0.435964	9.76725	-2.13651	0.0540462	0.248888	-4.87656	0.603996
YER044C-A	-0.435886	2.25872	-1.90602	0.0808555	0.298354	-4.9093	0.525268
YMR104C	-0.435498	7.85863	-3.62674	0.00350083	0.0560792	-2.52316	1.2512
YNR037C	-0.43504	5.01976	-3.67105	0.00319838	0.0532378	-2.39462	1.27378
YOL159C	-0.434934	4.47465	-3.47798	0.00451317	0.0659839	-2.65578	1.18056
YDL194W	-0.43456	6.46368	-4.32888	0.00096328	0.0264525	-1.29317	1.57753
YKL003C	-0.433126	5.31002	-3.69974	0.00306415	0.0520208	-2.38755	1.28382
YFL052W	-0.431911	5.03982	-3.75413	0.00271426	0.048342	-2.23508	1.31568
YER142C	-0.431245	5.72873	-3.90714	0.00210383	0.0427718	-2.04934	1.36884
YFR054C	-0.430454	0.431205	-1.0741	0.304014	0.567286	-5.58331	0.246198
YPL079W	-0.429778	9.02828	-2.30996	0.0395876	0.216424	-4.71799	0.664694
YOR105W	-0.428853	0.224985	-0.921323	0.37513	0.629691	-5.68742	0.200873
YDL146W	-0.427617	6.18451	-3.6479	0.00336804	0.054687	-2.55903	1.26212
YGL184C	-0.426476	7.51712	-3.89517	0.0021274	0.0428282	-2.05789	1.36827
YDR391C	-0.42569	6.19578	-3.85663	0.00230477	0.0439928	-2.17337	1.35662
YKL087C	-0.425278	5.93309	-3.55305	0.00400643	0.0611773	-2.72073	1.21341
YKL194C	-0.42478	5.68694	-3.67991	0.00317691	0.0530285	-2.46531	1.27549
YGR257C	-0.424657	6.21622	-4.01779	0.00171801	0.0370273	-1.87498	1.43148
YFL044C	-0.424396	5.65829	-3.07767	0.00963431	0.101433	-3.57912	0.993822
YHR171W	-0.423469	5.98075	-3.67136	0.00322689	0.053267	-2.50454	1.27354
YOR128C	-0.423288	8.71163	-3.12983	0.00874673	0.0965945	-3.30412	1.01505
YDR396W	-0.423256	-0.721995	-0.912392	0.379521	0.633491	-5.52024	0.198259
YNL093W	-0.422819	3.26943	-1.98495	0.07062	0.280887	-5.05431	0.551468
YLR030W	-0.422783	2.48274	-1.85045	0.0891463	0.312941	-5.05411	0.504538
YLL027W	-0.422317	6.57531	-3.97623	0.00185785	0.0395391	-1.95894	1.40297
YDR361C	-0.42219	6.72636	-3.80167	0.00254591	0.0465808	-2.27949	1.33179
YLL056C	-0.421283	3.53308	-2.68217	0.0198404	0.148876	-3.92366	0.827176
YLR108C	-0.420637	5.82907	-4.02382	0.0016622	0.0366782	-1.82499	1.43559
YBL003C	-0.420481	8.70443	-2.25349	0.0438341	0.22722	-4.873	0.643554
YNL083W	-0.418154	5.5134	-3.63285	0.00346197	0.05578	-2.53546	1.25352
YPL059W	-0.418152	6.23461	-3.552	0.00401415	0.0611773	-2.73887	1.21341
YLR312W-A	-0.416783	5.5067	-3.8436	0.00231093	0.0439928	-2.13058	1.35662
YMR035W	-0.415344	4.21731	-2.52642	0.0266866	0.176303	-4.35441	0.753741
YBR196C-B	-0.414001	0.555864	-1.14158	0.276017	0.54213	-5.5385	0.265896
YLL051C	-0.413963	6.83346	-4.06018	0.00156123	0.035509	-1.78487	1.44966
YLR130C	-0.413805	7.8466	-3.38416	0.00546543	0.07321	-2.97523	1.13543
YGR115C	-0.412423	-0.185044	-0.917848	0.376874	0.631193	-5.61172	0.199838
YAR027W	-0.410838	6.57122	-3.32585	0.00608621	0.0783321	-3.16351	1.10606
YPL189W	-0.410502	2.29088	-1.8512	0.0887032	0.311926	-5.00184	0.505949
YMR245W	-0.410407	-0.407715	-0.968538	0.351755	0.609157	-5.52626	0.21527
YLR168C	-0.410176	6.2893	-3.96564	0.00187154	0.0396887	-1.9674	1.40133
YHR122W	-0.40908	5.62596	-2.97834	0.0115822	0.110939	-3.75926	0.954918
YDR322W	-0.408788	6.39238	-3.63114	0.00347279	0.05578	-2.59553	1.25352
YGL135W	-0.408719	9.87828	-2.07043	0.0607665	0.26274	-4.965	0.580474
YNL178W	-0.408528	10.556	-1.78695	0.0993477	0.327814	-5.28876	0.484372
YJR112W-A	-0.407982	4.3195	-3.15931	0.00815936	0.092966	-3.21896	1.03168
YOL044W	-0.407169	5.10818	-3.39339	0.00537325	0.0729157	-2.92847	1.13718
YPL220W	-0.406832	9.58352	-2.07591	0.060181	0.26158	-5.00994	0.582395
YBR069C	-0.405537	7.98109	-3.30132	0.00636833	0.0804001	-3.1104	1.09474
YEL038W	-0.405288	5.29001	-3.1295	0.00875198	0.0965945	-3.44198	1.01505
YIL074C	-0.402713	7.99078	-3.04816	0.0101761	0.104531	-3.57713	0.980756
YOR285W	-0.402575	7.06293	-2.90199	0.0133431	0.118674	-3.93468	0.925645
YKR055W	-0.402271	5.01061	-3.35554	0.00574749	0.0751082	-2.98278	1.12431
YJR161C	-0.401702	4.43184	-2.69261	0.0196555	0.148828	-4.10125	0.827317
YGL107C	-0.401427	6.24497	-4.01007	0.00170398	0.0370273	-1.87462	1.43148
YMR103C	-0.401162	5.2859	-3.24729	0.00703721	0.0857033	-3.22367	1.067
YGR232W	-0.400916	5.50094	-3.02247	0.0106724	0.106374	-3.66508	0.973163
YOR369C	-0.400172	10.5434	-1.7698	0.102279	0.332684	-5.31673	0.477968
YBR070C	-0.399666	4.48946	-2.56458	0.0248815	0.172108	-4.34099	0.764198
YKR052C	-0.399117	6.19119	-3.68858	0.00312711	0.0526397	-2.48437	1.27869
YMR020W	-0.39756	6.42792	-3.7697	0.00269797	0.0482799	-2.33944	1.31623
YLL009C	-0.397298	5.34498	-3.58107	0.00373868	0.0581692	-2.60029	1.23531
YDR034W-B	-0.397109	2.6367	-1.79998	0.0971732	0.325495	-5.17311	0.487456
YMR238W	-0.394168	6.90263	-3.90961	0.0020441	0.0418584	-2.05935	1.37822
YEL073C	-0.393856	5.58638	-3.1342	0.0086761	0.0965945	-3.46809	1.01505
YOL120C	-0.393492	9.94969	-1.99882	0.068926	0.276455	-5.0678	0.558376
YPL224C	-0.391657	6.86367	-3.80074	0.00250211	0.0464488	-2.26536	1.33303
YNL320W	-0.390815	5.16295	-3.23177	0.00724215	0.087008	-3.23589	1.06044
YPR193C	-0.39031	1.42174	-1.31664	0.212683	0.475207	-5.52503	0.323117
YLR121C	-0.390222	3.59802	-2.06547	0.0613012	0.2632	-5.00534	0.579714
YPR071W	-0.38871	4.31756	-2.92134	0.0127467	0.115455	-3.65903	0.937589
YDL215C	-0.388647	8.11093	-3.09033	0.00941084	0.0999451	-3.48113	1.00024
YDR461C-A	-0.388277	3.94972	-2.66887	0.0204463	0.151541	-4.04311	0.819469
YDL210W	-0.386582	1.97981	-1.29567	0.219589	0.483502	-5.68474	0.315602
YPL132W	-0.386496	5.11527	-3.39315	0.00529145	0.0719903	-2.92009	1.14273
YPR145C-A	-0.386351	2.06995	-1.52985	0.152116	0.404713	-5.40897	0.392853
YIL070C	-0.386165	6.2036	-3.78862	0.0025483	0.0465808	-2.28407	1.33179
YNL174W	-0.385587	0.848768	-1.1869	0.258091	0.522229	-5.55009	0.282139
YPR016C	-0.384905	7.97218	-2.85869	0.0144576	0.12414	-3.92761	0.906089
YML125C	-0.384402	7.05014	-2.80475	0.0159761	0.131746	-4.11307	0.880262
YGR292W	-0.383387	2.98239	-1.72286	0.110699	0.343712	-5.3828	0.463806
YML022W	-0.382899	7.04406	-2.5044	0.0277855	0.179021	-4.65302	0.747097
YDR116C	-0.382697	5.89807	-3.73142	0.00282956	0.0497384	-2.37305	1.30331
YDR064W	-0.382188	9.50399	-1.96235	0.0734622	0.28753	-5.20786	0.541316
YPL171C	-0.381214	3.56947	-2.4231	0.0320175	0.19376	-4.39184	0.712736
YER074W	-0.380045	9.53867	-1.75511	0.10485	0.335552	-5.52171	0.47424
YOL033W	-0.379504	5.40113	-3.4272	0.00498563	0.0693971	-2.89647	1.15866
YMR084W	-0.379341	3.84783	-2.26686	0.0427913	0.224466	-4.72661	0.648849
YOR237W	-0.378547	1.78329	-1.48565	0.162967	0.416968	-5.39656	0.379898
YAR031W	-0.378258	3.6933	-2.42617	0.0319496	0.19376	-4.4162	0.712736
YKL107W	-0.377955	0.298449	-1.0039	0.335236	0.595735	-5.62669	0.224947
YLR367W	-0.377944	7.39376	-2.92552	0.0127738	0.115475	-3.87063	0.937513
YLR264W	-0.377836	5.84944	-3.13335	0.00868988	0.0965945	-3.49369	1.01505
YER036C	-0.377581	9.28999	-2.41423	0.0327611	0.194477	-4.49148	0.711132
YGL147C	-0.377047	10.1176	-1.93096	0.077584	0.294099	-5.1451	0.531507
YDR047W	-0.376851	7.35707	-3.5731	0.00379398	0.058723	-2.66281	1.23119
YPR058W	-0.376573	5.95183	-3.24667	0.00704531	0.0857033	-3.29142	1.067
YGR207C	-0.376184	7.41593	-3.45586	0.00477134	0.0678631	-2.88533	1.16837
YEL035C	-0.375276	0.350293	-0.977947	0.347508	0.606384	-5.66094	0.217253
YDR381C-A	-0.375255	5.22712	-2.69141	0.0196991	0.148876	-4.23522	0.827176
YPL053C	-0.375109	7.64454	-3.53323	0.00407488	0.06147	-2.71024	1.21134
YDL072C	-0.374861	7.70986	-3.35694	0.00570415	0.0748317	-3.03846	1.12591
YJL026W	-0.374281	9.41268	-2.38184	0.0347498	0.200757	-4.5257	0.697328
YOL097W-A	-0.373986	1.08405	-1.16903	0.265212	0.528867	-5.61945	0.276653
YBR008C	-0.37307	5.16221	-3.18441	0.0078899	0.0917001	-3.32252	1.03763
YGR191W	-0.373021	7.91697	-3.12942	0.00875332	0.0965945	-3.43799	1.01505
YJL161W	-0.373016	4.89459	-2.90214	0.0133395	0.118674	-3.8029	0.925645
YMR017W	-0.373004	1.45478	-1.30601	0.216018	0.479408	-5.54545	0.319294
YDR072C	-0.372455	6.69715	-3.58895	0.00371794	0.0579979	-2.66836	1.23659
YNL010W	-0.372422	8.10207	-2.32046	0.0388433	0.213817	-4.86585	0.669957
YMR002W	-0.372366	7.02971	-3.64992	0.00328625	0.054096	-2.5376	1.26683
YDL008W	-0.372263	4.61145	-2.90829	0.0131189	0.117381	-3.74091	0.930402
YDL182W	-0.371086	7.83439	-2.64343	0.0215217	0.156217	-4.33667	0.806272
YMR280C	-0.370956	6.26124	-3.59511	0.00365757	0.0575078	-2.65087	1.24027
YGR215W	-0.370539	5.55922	-3.24693	0.00704192	0.0857033	-3.25689	1.067
YCR004C	-0.369415	8.20453	-2.98569	0.0114257	0.110264	-3.65882	0.957565
YBR090C	-0.36931	0.738926	-0.971687	0.350488	0.608186	-5.74638	0.215964
YKR094C	-0.368904	9.28787	-2.19081	0.0490543	0.239912	-4.87359	0.619947
YLR204W	-0.366211	5.68298	-3.5079	0.00427019	0.0632986	-2.77227	1.19861
YOL113W	-0.365406	6.98605	-3.43635	0.00496442	0.0692809	-2.95011	1.15939
YBR179C	-0.364305	6.96662	-3.63005	0.00340859	0.0551951	-2.57737	1.2581
YHL030W	-0.364162	6.94963	-3.24993	0.00700294	0.0857033	-3.29777	1.067
YPL060W	-0.364071	5.10756	-3.1222	0.0088141	0.0969063	-3.4272	1.01365
YGL076C	-0.363747	10.142	-1.78062	0.10042	0.329032	-5.37223	0.482762
YJR104C	-0.363041	9.71913	-2.22293	0.0463091	0.232286	-4.74153	0.633977
YJL215C	-0.363002	2.02704	-1.46243	0.169353	0.425813	-5.48793	0.370782
YGR038W	-0.362896	5.67044	-3.41548	0.00507719	0.0700733	-2.945	1.15445
YDL133C-A	-0.362677	9.34069	-1.75526	0.104824	0.335552	-5.55804	0.47424
YGR165W	-0.361789	6.49122	-3.6389	0.00335354	0.0546004	-2.56845	1.2628
YGR029W	-0.361339	5.35062	-3.24734	0.00694302	0.0853061	-3.22396	1.06902
YER039C-A	-0.360804	0.690599	-0.959938	0.356131	0.611989	-5.74706	0.213256
YPL087W	-0.360768	7.18834	-2.99287	0.0112744	0.109599	-3.76133	0.960194
YCR018C-A	-0.360368	0.437143	-1.02357	0.326074	0.586459	-5.63561	0.231762
YLR267W	-0.360191	6.95171	-3.38004	0.00550716	0.07321	-3.05616	1.13543
YDL183C	-0.35903	4.79086	-2.94188	0.0123233	0.114079	-3.7103	0.942796
YDR194C	-0.358735	7.89105	-3.29477	0.00634053	0.0803898	-3.12541	1.0948
YKR091W	-0.358633	5.404	-2.72581	0.0184867	0.142883	-4.1963	0.84502
YIR021W	-0.358141	4.60048	-2.67667	0.0202424	0.150592	-4.16198	0.822197
YLR146C	-0.358077	5.41323	-3.16648	0.00815509	0.092966	-3.38834	1.03168
YDR185C	-0.358076	4.20794	-2.63349	0.0217355	0.156996	-4.15909	0.80411
YJL093C	-0.357678	6.79389	-2.96821	0.0118018	0.111661	-3.82329	0.9521
YPL003W	-0.357511	5.96836	-3.35603	0.00571379	0.0748317	-3.08516	1.12591
YNR022C	-0.356977	6.00402	-3.44239	0.0048303	0.0682075	-2.92138	1.16617
YJR133W	-0.356952	6.19085	-3.03008	0.010523	0.105617	-3.7059	0.976267
YLR312C	-0.356718	4.68377	-2.6416	0.0215945	0.156547	-4.23974	0.805356
YBR262C	-0.356418	5.11547	-3.13816	0.00848742	0.0954275	-3.394	1.02033
YOR158W	-0.356388	6.76453	-3.52917	0.00410556	0.06147	-2.77172	1.21134
YMR316W	-0.355861	6.03673	-3.52928	0.00410471	0.06147	-2.75988	1.21134
YGL123W	-0.355123	11.4296	-1.48133	0.16443	0.418527	-5.57718	0.378276
YKR006C	-0.354593	6.45958	-3.41902	0.00508444	0.0700733	-2.98549	1.15445
YDR045C	-0.353371	5.19376	-2.97521	0.0116498	0.111252	-3.71399	0.953694
YNL014W	-0.352194	4.93369	-2.99656	0.0110677	0.108833	-3.62973	0.963241
YHL018W	-0.35209	2.77997	-1.7912	0.0984857	0.326875	-5.22656	0.485618
YDR264C	-0.352009	7.96068	-2.82211	0.0154708	0.129118	-3.99629	0.889012
YBR146W	-0.351524	7.101	-3.38053	0.00541703	0.0731974	-3.03853	1.1355
YIL018W	-0.349883	10.4993	-1.67062	0.12079	0.359535	-5.4706	0.444259
YCR023C	-0.349727	6.62192	-2.98078	0.0115301	0.110826	-3.80247	0.955358
YIL094C	-0.349705	8.04999	-3.03996	0.0102092	0.104531	-3.57683	0.980756
YKL137W	-0.349399	5.46925	-3.17433	0.00799687	0.0923514	-3.3773	1.03456
YNR040W	-0.348681	4.16963	-2.47521	0.029288	0.185667	-4.4355	0.731265
YLL060C	-0.34853	4.54435	-2.74311	0.0177626	0.139273	-4.02805	0.856133
YNL067W	-0.348257	8.28804	-1.98373	0.0707704	0.281114	-5.39587	0.551117
YPR017C	-0.348224	4.4689	-2.50433	0.0277889	0.179021	-4.44447	0.747097
YLR197W	-0.348039	10.0778	-1.88054	0.0846523	0.304248	-5.23123	0.516772
YAR071W	-0.347647	5.88775	-3.15663	0.00832306	0.0941122	-3.45402	1.02635
YIL164C	-0.347455	4.32679	-2.58568	0.0238391	0.167255	-4.27097	0.776621
YJL096W	-0.347331	5.63992	-3.30173	0.00625901	0.0798661	-3.15324	1.09764
YFR052W	-0.347003	7.32001	-3.1762	0.00802679	0.0925154	-3.41421	1.03379
YNL209W	-0.345987	11.1161	-1.50361	0.158676	0.411646	-5.5986	0.385476
YJL062W-A	-0.345849	4.75477	-2.85538	0.0143969	0.123899	-3.86	0.906931
YHR198C	-0.345175	6.12009	-2.94915	0.0122263	0.114079	-3.85175	0.942796
YOL156W	-0.345122	0.257892	-0.954048	0.358739	0.613936	-5.66538	0.211877
YBR291C	-0.345107	4.14169	-2.20909	0.0474737	0.236103	-4.88779	0.626898
YGR287C	-0.345103	5.04314	-2.71431	0.0188839	0.144689	-4.16769	0.839564
YMR212C	-0.344849	7.25913	-3.36796	0.0055343	0.07321	-3.05162	1.13543
YPR004C	-0.344403	7.15701	-3.03922	0.0103461	0.10491	-3.67782	0.979185
YLR069C	-0.344266	7.38417	-3.32029	0.00604668	0.0780492	-3.13171	1.10763
YDR296W	-0.34422	5.91795	-3.3277	0.00596394	0.0772589	-3.12838	1.11205
YBR196C	-0.344071	11.3166	-1.56467	0.143776	0.395826	-5.4825	0.402496
YPR198W	-0.343925	6.27892	-3.12707	0.0087915	0.0968365	-3.52974	1.01396
YMR293C	-0.343486	5.01698	-2.89201	0.0135207	0.119756	-3.83799	0.921704
YIL083C	-0.343214	6.76315	-3.10391	0.00917694	0.0982398	-3.57375	1.00771
YOL157C	-0.342954	3.70711	-2.23544	0.0451563	0.23058	-4.74751	0.637179
YIL029C	-0.342461	4.28732	-2.43765	0.0313915	0.192649	-4.52585	0.715234
YNR073C	-0.342452	2.14104	-1.42773	0.178864	0.437721	-5.56329	0.358803
YER026C	-0.34212	9.27757	-2.33231	0.0379021	0.210689	-4.63423	0.676358
YHR139C	-0.341513	1.65953	-1.13621	0.278169	0.544035	-5.78758	0.264373
YPR080W	-0.341164	11.0606	-1.52409	0.153537	0.406633	-5.58012	0.390797
YPL072W	-0.340753	5.08238	-2.53286	0.0263733	0.175359	-4.49848	0.756071
YEL066W	-0.340421	4.53362	-2.27049	0.0425124	0.223541	-4.86268	0.650642
YPL149W	-0.340299	4.94756	-2.68696	0.0198617	0.148876	-4.2023	0.827176
YBL080C	-0.339968	5.15424	-2.87184	0.0141097	0.122387	-3.8979	0.912265
YIL120W	-0.339853	4.56905	-2.59189	0.0236636	0.166526	-4.3081	0.778517
YGL103W	-0.339728	10.0417	-1.75888	0.104185	0.335045	-5.42328	0.474896
YOL016C	-0.339489	8.2109	-2.96211	0.0117852	0.111661	-3.69395	0.9521
YDR450W	-0.339485	9.97041	-1.80943	0.0956222	0.323249	-5.36016	0.490463
YGL229C	-0.339341	6.15143	-3.24125	0.00706624	0.0857033	-3.30938	1.067
YDR374W-A	-0.339293	3.56939	-1.8968	0.0823114	0.300636	-5.26777	0.52196
YIL166C	-0.33915	3.2847	-1.97603	0.0715882	0.282326	-5.07336	0.54925
YBR005W	-0.338744	5.18821	-3.00817	0.0108224	0.107664	-3.64549	0.967929
YJL077C	-0.338558	-0.510587	-0.782845	0.448783	0.694083	-5.66249	0.158589
YJL003W	-0.338402	4.57486	-2.44682	0.0308702	0.190775	-4.56541	0.719479
YLR056W	-0.338205	8.40978	-2.60972	0.0229001	0.162297	-4.30548	0.789689
YJL160C	-0.338064	1.58782	-1.22593	0.243729	0.509071	-5.67075	0.293222
YLR414C	-0.337821	7.24545	-3.0489	0.0101621	0.104531	-3.65474	0.980756
YBL013W	-0.337719	2.27411	-1.49533	0.160495	0.414173	-5.50964	0.382818
YJR010C-A	-0.337597	4.43887	-2.3404	0.0374654	0.209207	-4.72474	0.679424
YJL225C	-0.336644	1.63849	-1.11158	0.28821	0.554658	-5.80949	0.255975
YJL108C	-0.33652	4.00919	-2.41441	0.0325038	0.194477	-4.50507	0.711132
YBR282W	-0.336116	5.43859	-2.71747	0.0187739	0.144353	-4.21552	0.840574
YNL287W	-0.335807	9.22438	-2.16577	0.0513	0.244838	-4.92719	0.611122
YJL077W-A	-0.335773	2.52844	-1.36955	0.196045	0.455631	-5.74312	0.341386
YIL133C	-0.335221	9.33035	-1.89937	0.0819467	0.300636	-5.33924	0.52196
YJR034W	-0.334975	4.44973	-2.54714	0.0255931	0.173686	-4.36356	0.760234
YOR096W	-0.334891	9.58313	-1.68824	0.117299	0.354919	-5.61263	0.449871
YDR352W	-0.334818	5.77707	-3.04684	0.0102011	0.104531	-3.64798	0.980756
YGR112W	-0.334777	6.06501	-3.16772	0.00810098	0.0928341	-3.44163	1.03229
YKL133C	-0.334702	5.19827	-3.01517	0.0106749	0.106374	-3.63364	0.973163
YFR024C-A	-0.334296	7.53956	-3.16325	0.0080996	0.0928341	-3.41121	1.03229
YHR174W	-0.333903	12.3037	-1.1448	0.274731	0.540482	-5.84909	0.267219
YMR060C	-0.333616	5.42941	-2.78164	0.0166741	0.134091	-4.09825	0.872602
YBL056W	-0.332626	8.80606	-2.20799	0.0475675	0.236103	-4.93187	0.626898
YGR001C	-0.331419	6.2964	-3.00103	0.0111053	0.108843	-3.76295	0.963201
YKL210W	-0.331347	9.7266	-2.07955	0.0596593	0.260256	-4.97753	0.584599
YDL083C	-0.331191	9.35002	-1.80599	0.0961845	0.323972	-5.47984	0.489492
YDR286C	-0.331038	3.92621	-2.20805	0.0475624	0.236103	-4.84345	0.626898
YMR318C	-0.330763	9.00911	-2.33262	0.037997	0.21102	-4.68314	0.675677
YKR097W	-0.3304	3.42967	-1.85433	0.0885556	0.311926	-5.30047	0.505949
YMR055C	-0.329988	3.76771	-2.25919	0.0431125	0.224941	-4.71957	0.647931
YML018C	-0.329828	6.05751	-2.5099	0.0275067	0.179021	-4.64246	0.747097
YDR347W	-0.329707	6.46844	-3.19212	0.00774073	0.0905944	-3.40796	1.0429
YCR099C	-0.329456	3.61811	-2.18196	0.0495498	0.24025	-4.81594	0.619337
YBR220C	-0.329426	6.14101	-2.81712	0.0156145	0.129772	-4.09454	0.886818
YKL147C	-0.329297	-0.630151	-0.637946	0.535557	0.757002	-5.74056	0.120903
YKL065C	-0.328715	7.99925	-2.79582	0.0162423	0.132223	-4.03866	0.878691
YLR198C	-0.328646	4.47659	-2.5427	0.0257972	0.173898	-4.37677	0.759706
YDR476C	-0.327115	4.46334	-2.32187	0.038744	0.213811	-4.76186	0.66997
YMR193W	-0.327055	6.19452	-3.10552	0.00909325	0.0978099	-3.56332	1.00962
YJR011C	-0.326635	5.12263	-2.84387	0.0147092	0.125731	-3.93903	0.900557
YFL041W	-0.326092	6.59115	-2.94802	0.0122519	0.114079	-3.86293	0.942796
YNL073W	-0.325914	6.95923	-3.17495	0.00793804	0.0920287	-3.42848	1.03608
YLR058C	-0.325409	9.89528	-1.90042	0.0817981	0.300636	-5.23371	0.52196
YPR147C	-0.325066	5.99465	-3.11081	0.00897037	0.097511	-3.54072	1.01095
YOL118C	-0.324766	-0.0503186	-0.698335	0.498349	0.729191	-5.80978	0.137159
YDR231C	-0.324542	5.81151	-2.92952	0.0126793	0.115177	-3.86686	0.938635
YLR213C	-0.324423	2.18767	-1.27661	0.226021	0.490458	-5.76326	0.309398
YBR293W	-0.324117	5.57553	-2.91684	0.0129707	0.11658	-3.86764	0.933377
YNL081C	-0.32355	6.14024	-3.02982	0.010528	0.105617	-3.70454	0.976267
YPL118W	-0.32343	7.59049	-3.04599	0.0100788	0.104531	-3.62411	0.980756
YOR275C	-0.323277	6.89667	-3.22916	0.0071638	0.0862405	-3.32882	1.06429
YLR453C	-0.322572	3.97232	-2.01737	0.0667195	0.271771	-5.16797	0.565798
YGL039W	-0.322485	5.29703	-2.73036	0.018332	0.142535	-4.17462	0.846078
YJL070C	-0.322142	6.78318	-3.09586	0.0092563	0.0986196	-3.58465	1.00604
YDR317W	-0.321714	2.0151	-1.33079	0.207837	0.468641	-5.6527	0.329159
YGR155W	-0.320538	10.2597	-1.84665	0.0894357	0.313267	-5.25	0.504085
YMR257C	-0.320349	5.40867	-2.85771	0.0144088	0.123899	-3.95462	0.906931
YNL293W	-0.319968	6.4221	-3.19716	0.00760378	0.0895473	-3.39317	1.04795
YNL122C	-0.319691	4.9348	-2.70023	0.0192281	0.146522	-4.17256	0.834097
YIL075C	-0.31962	9.8225	-2.0174	0.0664047	0.271771	-5.06014	0.565798
YLR007W	-0.319227	4.99888	-2.81412	0.0155265	0.129221	-3.97442	0.888666
YDL054C	-0.318801	6.13599	-3.18856	0.00772655	0.0905944	-3.40161	1.0429
YOR167C	-0.318704	8.82276	-1.5189	0.154826	0.408153	-5.99241	0.389177
YDR384C	-0.318546	6.54668	-2.37601	0.0351202	0.201814	-4.89	0.695048
YOR040W	-0.318283	5.12634	-2.86147	0.0142165	0.123134	-3.90672	0.909623
YLR297W	-0.317017	4.31234	-2.35824	0.0361578	0.204963	-4.66796	0.688324
YPL022W	-0.316496	7.42502	-3.04434	0.0101098	0.104531	-3.64216	0.980756
YKL138C	-0.316248	6.15102	-3.12363	0.00872035	0.0965945	-3.52318	1.01505
YJL185C	-0.316043	4.15827	-2.1344	0.0542492	0.248939	-5.01682	0.603906
YKL053W	-0.315153	-0.508965	-0.627428	0.542197	0.759207	-5.76921	0.11964
YJL155C	-0.315046	7.32763	-3.05376	0.00993375	0.103669	-3.63224	0.984349
YIL016W	-0.314609	5.5487	-2.46057	0.0301051	0.188767	-4.68666	0.724073
YBL102W	-0.314501	6.31872	-2.72259	0.0185971	0.143363	-4.27219	0.843562
YNR075W	-0.314192	3.41303	-1.82091	0.0937679	0.320376	-5.34798	0.494341
YLR260W	-0.314051	5.74992	-2.92095	0.0128119	0.115501	-3.87433	0.937413
YGR234W	-0.31351	9.89312	-1.95855	0.0736317	0.28753	-5.14153	0.541316
YOR108W	-0.313406	7.3257	-2.50849	0.0275782	0.179021	-4.62933	0.747097
YIR016W	-0.313376	5.19575	-2.45994	0.0301397	0.188767	-4.64372	0.724073
YLR029C	-0.31265	11.2243	-1.46996	0.167392	0.422665	-5.62579	0.374003
YGL213C	-0.312168	6.41064	-2.48923	0.0285679	0.182657	-4.69109	0.738364
YPL237W	-0.312041	9.2672	-1.89691	0.0822954	0.300636	-5.35473	0.52196
YGR061C	-0.311669	9.15775	-1.79527	0.0979544	0.32646	-5.53125	0.48617
YKL006W	-0.311308	9.03476	-1.76109	0.103795	0.334514	-5.60541	0.475585
YBR281C	-0.3103	7.11735	-3.00428	0.0109097	0.107812	-3.73782	0.967333
YPL257W	-0.310067	3.27163	-1.70171	0.114691	0.350219	-5.49055	0.45566
YLR050C	-0.309764	4.19513	-2.1935	0.0488186	0.239629	-4.92593	0.62046
YHR005C-A	-0.309611	7.4802	-2.65737	0.0209756	0.153744	-4.35146	0.813202
YGR281W	-0.309501	7.95263	-2.82619	0.0151817	0.127599	-3.98431	0.894153
YOR007C	-0.309486	8.97174	-2.27133	0.042206	0.222768	-4.79257	0.652146
YCR039C	-0.309024	0.00810966	-0.717383	0.486942	0.72218	-5.80779	0.141355
YLR441C	-0.308694	10.8552	-1.3902	0.189849	0.449682	-5.79148	0.347094
YJL139C	-0.308586	5.72418	-2.93855	0.0123144	0.114079	-3.83588	0.942796
YGR169C	-0.308519	5.23389	-2.75395	0.0173851	0.136957	-4.11878	0.863415
YMR130W	-0.308319	5.57539	-2.93576	0.0123786	0.114186	-3.8265	0.942387
YCR003W	-0.308067	5.38954	-2.38329	0.0346585	0.200709	-4.80332	0.697432
YDR155C	-0.307996	8.62134	-1.9605	0.0736993	0.287606	-5.37215	0.541202
YOR229W	-0.30787	5.41623	-2.84251	0.0147274	0.125731	-3.97988	0.900557
YCL041C	-0.307717	-0.157273	-0.723293	0.483435	0.720378	-5.77165	0.14244
YIR026C	-0.307676	6.65864	-2.98785	0.0113094	0.109599	-3.78585	0.960193
YLR289W	-0.307214	5.28851	-2.82385	0.0152479	0.127795	-3.9979	0.893486
YPL148C	-0.307211	3.29694	-1.71041	0.113033	0.346841	-5.48435	0.459869
YAL042C-A	-0.306155	-0.836581	-0.488742	0.633882	0.815585	-5.78517	0.0885308
YOL015W	-0.305793	4.05569	-1.97043	0.0724336	0.284717	-5.2623	0.545586
YML009C	-0.305615	5.35768	-2.5644	0.0248896	0.172108	-4.48051	0.764198
YER007W	-0.305205	4.43027	-2.40683	0.0329577	0.195224	-4.60525	0.709468
YPL249C-A	-0.304972	10.0693	-1.60145	0.135397	0.382567	-5.64723	0.417293
YOR365C	-0.303988	-0.203262	-0.730258	0.47924	0.717897	-5.75824	0.143938
YMR040W	-0.303824	2.99396	-1.6838	0.117832	0.355324	-5.44345	0.449375
YOL164W	-0.303664	5.06347	-2.66507	0.0204793	0.151597	-4.25501	0.819308
YOR187W	-0.303504	8.67907	-2.36064	0.0358868	0.204021	-4.69181	0.690325
YLR034C	-0.303476	6.87791	-2.88866	0.0136063	0.120118	-3.9645	0.920391
YML129C	-0.303026	5.82698	-2.85996	0.0143302	0.123837	-3.99218	0.907151
YHR024C	-0.302984	6.89393	-2.84499	0.0148292	0.126086	-4.04669	0.899334
YMR258C	-0.301808	6.54383	-2.92189	0.0127896	0.115475	-3.90802	0.937513
YLR167W	-0.301559	11.6012	-1.31045	0.214701	0.477568	-5.76759	0.320965
YPR159W	-0.301315	8.24851	-2.5251	0.026601	0.176247	-4.48188	0.753878
YLL039C	-0.301138	9.39237	-1.92333	0.0786187	0.295317	-5.29048	0.529712
YDL021W	-0.301055	6.21067	-2.68601	0.0198964	0.148948	-4.33538	0.826966
YKL072W	-0.301045	5.91227	-2.93964	0.0122893	0.114079	-3.84941	0.942796
YAL022C	-0.300959	6.35024	-2.87991	0.0138292	0.120833	-3.98371	0.917814
YOR306C	-0.300673	4.21675	-2.16524	0.0512762	0.244838	-4.97737	0.611122
YGR134W	-0.300539	5.98036	-2.59737	0.0234263	0.165596	-4.48228	0.780951
YPR123C	-0.299884	-0.3816	-0.636705	0.536338	0.757535	-5.7873	0.120597
YFR015C	-0.299712	10.4816	-1.63651	0.12766	0.370955	-5.52275	0.430679
YDR385W	-0.299006	10.192	-1.46819	0.16791	0.423777	-5.80748	0.372863
YMR009W	-0.298955	5.98858	-2.51081	0.0274612	0.179021	-4.63689	0.747097
YDR516C	-0.298698	9.91272	-1.8413	0.090261	0.31491	-5.32152	0.501814
YDR135C	-0.296827	8.77281	-2.20684	0.0476248	0.236103	-4.93966	0.626898
YER076C	-0.296352	4.03493	-1.99371	0.0695454	0.277948	-5.22032	0.556036
YIL057C	-0.296174	3.6268	-1.64283	0.126484	0.369155	-5.66331	0.432791
YBR185C	-0.295652	5.68755	-2.79528	0.0160821	0.13182	-4.09563	0.880019
YPL083C	-0.295527	5.58856	-2.53639	0.0262028	0.174656	-4.55707	0.757817
YKL079W	-0.295321	6.90836	-2.87338	0.0139223	0.121469	-3.98855	0.915535
YGR073C	-0.295264	1.47413	-1.05272	0.313076	0.573684	-5.83135	0.241328
YIL100C-A	-0.295219	-0.53684	-0.691743	0.502162	0.730206	-5.72277	0.136555
YNL146W	-0.295074	2.15397	-1.14624	0.274157	0.539709	-5.90389	0.26784
YOL083W	-0.29348	5.8044	-2.77643	0.016674	0.134091	-4.14096	0.872602
YOL162W	-0.29324	1.94926	-1.2002	0.253042	0.515458	-5.79009	0.287806
YDL016C	-0.293195	3.06507	-1.2898	0.221552	0.485477	-5.98948	0.313831
YER141W	-0.292584	7.90953	-2.63825	0.0215228	0.156217	-4.33201	0.806272
YPL013C	-0.292556	6.34158	-2.71412	0.0188904	0.144689	-4.28813	0.839564
YCR037C	-0.292196	6.79343	-2.79866	0.0160778	0.13182	-4.13128	0.880019
YMR083W	-0.291643	9.28206	-2.08618	0.0587959	0.257866	-5.04691	0.588607
YHL001W	-0.29164	7.24594	-2.23087	0.0456536	0.230746	-5.11682	0.636865
YOR022C	-0.291563	6.01368	-2.77106	0.016922	0.134816	-4.16893	0.870259
YDR333C	-0.291393	6.84331	-2.51369	0.0273168	0.178661	-4.64499	0.747969
YPR146C	-0.290982	2.11017	-1.23174	0.241491	0.506527	-5.79589	0.295397
YDR084C	-0.290219	5.78702	-1.89077	0.0831732	0.301483	-5.66361	0.520738
YBR052C	-0.290097	7.89084	-2.3311	0.0381018	0.211208	-4.88041	0.675289
YOL124C	-0.289507	6.42048	-2.88051	0.0137211	0.120551	-3.9799	0.918829
YPL183W-A	-0.289479	4.61691	-2.23569	0.0452599	0.230713	-4.93781	0.636928
YLR216C	-0.289416	7.85288	-2.38382	0.0346251	0.200709	-4.7943	0.697432
YCL001W-B	-0.289262	0.715347	-0.763695	0.459881	0.701813	-5.9182	0.153779
YMR135W-A	-0.289191	-1.13394	-0.470375	0.646566	0.822384	-5.74067	0.0849253
YNL064C	-0.28909	8.70551	-2.08508	0.0592126	0.259167	-5.1549	0.586421
YJR139C	-0.288565	9.09516	-1.72472	0.110353	0.34357	-5.64879	0.463984
YDR338C	-0.288185	5.92067	-2.54145	0.025961	0.174088	-4.57776	0.759232
YHL033C	-0.288131	9.07103	-1.77502	0.101379	0.330843	-5.57795	0.480378
YGL100W	-0.287955	6.66731	-2.78407	0.0165189	0.133563	-4.15979	0.874313
YNR059W	-0.287607	5.53729	-2.14112	0.0536046	0.248603	-5.23363	0.604494
YLR361C	-0.286875	5.81438	-2.64877	0.0212815	0.155327	-4.37696	0.808752
YER107C	-0.286647	6.37068	-2.65953	0.0208926	0.153405	-4.38713	0.81416
YGR065C	-0.286405	6.42499	-2.72659	0.0184331	0.142653	-4.26597	0.84572
YPR118W	-0.286157	7.54526	-2.56202	0.0249988	0.172217	-4.51626	0.763923
YOR185C	-0.286052	6.28289	-2.22309	0.0462965	0.232286	-5.15003	0.633977
YPR001W	-0.285643	4.21126	-1.83496	0.0915434	0.31734	-5.50767	0.498475
YDR226W	-0.285526	9.01718	-1.83707	0.0912145	0.316384	-5.49321	0.499786
YHL042W	-0.284578	1.78986	-1.05572	0.311997	0.572609	-5.90478	0.242142
YMR090W	-0.284454	5.95761	-2.61582	0.0226443	0.161409	-4.44782	0.792073
YHR068W	-0.284369	8.63499	-1.79405	0.0981571	0.326843	-5.62911	0.485661
YJL001W	-0.284224	7.68804	-2.21897	0.0466398	0.23316	-5.09813	0.632346
YKL181W	-0.284072	8.50953	-2.16814	0.0510829	0.244507	-5.05344	0.611708
YKL115C	-0.284038	1.05156	-0.919334	0.375918	0.630726	-5.86273	0.20016
YMR188C	-0.283788	6.57044	-2.35316	0.0366081	0.20642	-4.92995	0.685248
YIL165C	-0.283576	3.75636	-1.74107	0.107361	0.338903	-5.54967	0.469925
YPL234C	-0.283269	7.2193	-2.27257	0.0423534	0.223349	-5.04762	0.651017
YCL049C	-0.283137	5.74645	-2.69512	0.0193696	0.147398	-4.28326	0.831509
YNL087W	-0.283038	8.77888	-2.08915	0.0587879	0.257866	-5.13485	0.588607
YPL057C	-0.28272	7.88872	-2.60107	0.0230554	0.163168	-4.40168	0.787365
YDL120W	-0.282631	5.97346	-2.41773	0.0325525	0.194477	-4.7997	0.711132
YDL039C	-0.282456	5.10601	-1.89756	0.0822031	0.300636	-5.57225	0.52196
YFR045W	-0.282337	4.92181	-2.43385	0.0313672	0.192649	-4.64506	0.715234
YJR135W-A	-0.282205	5.91438	-1.83196	0.0920148	0.318049	-5.76554	0.497506
YJL082W	-0.281456	7.65854	-2.54487	0.0256989	0.173825	-4.53329	0.759887
YNL056W	-0.281308	6.04072	-2.55001	0.0255562	0.173648	-4.57073	0.76033
YDL089W	-0.281026	6.18788	-2.74918	0.0175398	0.137707	-4.21545	0.861045
YIL148W	-0.280908	9.57275	-1.48217	0.164212	0.418527	-5.90421	0.378276
YDR337W	-0.280605	6.17966	-2.72506	0.018343	0.142535	-4.25898	0.846078
YIL147C	-0.280373	7.20916	-2.76457	0.0170255	0.134816	-4.17248	0.870259
YHL030W-A	-0.280076	-0.785209	-0.535155	0.602371	0.793603	-5.77158	0.100396
YKL056C	-0.279713	10.4121	-1.34975	0.202142	0.461276	-5.92058	0.336039
YNR003C	-0.279592	6.22735	-2.68659	0.0197872	0.148876	-4.33288	0.827176
YGL040C	-0.279045	6.94374	-2.73847	0.0178716	0.139943	-4.23327	0.854049
YHL022C	-0.278836	2.82731	-1.35051	0.201903	0.461276	-5.85026	0.336039
YGL091C	-0.278805	5.92238	-2.55219	0.0254543	0.173351	-4.55894	0.761074
YOL014W	-0.278595	3.32213	-1.62724	0.129632	0.37372	-5.6117	0.427454
YDL100C	-0.278292	8.64443	-1.99421	0.0694844	0.277891	-5.31399	0.556126
YGR100W	-0.278194	7.42089	-2.60964	0.0227564	0.16182	-4.43918	0.790967
YBR251W	-0.27815	6.05368	-2.74946	0.0175104	0.137658	-4.20769	0.8612
YER093C-A	-0.277871	3.83885	-1.94019	0.0760296	0.291951	-5.26143	0.53469
YHR199C	-0.277619	5.76406	-2.42123	0.0323457	0.194107	-4.77718	0.711959
YOR347C	-0.277598	6.78216	-2.44724	0.030847	0.190775	-4.76364	0.719479
YLL058W	-0.277513	5.50046	-2.5042	0.027693	0.179021	-4.60299	0.747097
YDL137W	-0.277362	8.44591	-1.90882	0.0806188	0.298354	-5.48674	0.525268
YPL144W	-0.276708	3.47729	-1.4297	0.178456	0.43744	-5.92038	0.359081
YOL058W	-0.276607	8.2218	-2.13058	0.0546195	0.249449	-5.16804	0.603018
YLR301W	-0.276554	7.54594	-1.85758	0.0880621	0.3116	-5.70116	0.506403
YDR494W	-0.276436	6.65724	-2.66555	0.020572	0.152095	-4.37475	0.817885
YHR168W	-0.276354	4.79088	-2.26353	0.0429268	0.224584	-4.91997	0.648622
YMR243C	-0.276285	8.23124	-2.03799	0.0643448	0.268848	-5.31875	0.570493
YPL090C	-0.276146	10.0324	-1.42934	0.178555	0.437504	-5.8883	0.359018
YGL011C	-0.27594	8.2442	-2.20188	0.0480911	0.237737	-5.04487	0.623902
YMR316C-A	-0.275323	-0.531535	-0.570907	0.578654	0.782338	-5.79849	0.106606
YDR175C	-0.275293	6.24271	-2.66227	0.0206933	0.152424	-4.37723	0.816945
YKR079C	-0.275166	6.52759	-2.76118	0.0171333	0.135408	-4.19894	0.868357
YBR025C	-0.274641	9.6343	-1.56944	0.142664	0.394374	-5.77321	0.404091
YJL059W	-0.274614	4.60769	-1.92843	0.0779264	0.294273	-5.44042	0.531249
YBR181C	-0.274604	9.60118	-1.49869	0.159931	0.413642	-5.87668	0.383375
YKL208W	-0.274436	4.75865	-2.12374	0.0552884	0.250378	-5.1506	0.601403
YDR043C	-0.274244	6.07646	-2.26374	0.0430327	0.224743	-5.07255	0.648314
YDR430C	-0.274207	6.86017	-2.37725	0.0350411	0.201554	-4.88407	0.695608
YOR220W	-0.274036	7.29741	-2.64278	0.0213429	0.15548	-4.38753	0.808327
YDR012W	-0.273548	9.1398	-1.62085	0.131153	0.376466	-5.79192	0.424274
YCR028C	-0.27346	5.87606	-2.5235	0.0268297	0.176552	-4.60639	0.753129
YBR235W	-0.273424	7.07519	-2.42779	0.031961	0.19376	-4.78709	0.712736
YNL275W	-0.273012	4.9512	-2.30918	0.0394592	0.215921	-4.86749	0.665706
YOR182C	-0.272965	8.43887	-1.4904	0.162067	0.415814	-6.1031	0.381101
YGR094W	-0.272865	10.5021	-1.36925	0.196137	0.455631	-5.87991	0.341386
YLR037C	-0.272796	2.15628	-0.922971	0.374305	0.628836	-6.12944	0.201462
YER168C	-0.272793	6.49995	-2.62835	0.0220352	0.158584	-4.44214	0.799741
YKL219W	-0.272778	4.95557	-1.67871	0.119177	0.357252	-5.88089	0.447026
YOR162C	-0.272699	6.03109	-2.3796	0.0348921	0.201001	-4.87008	0.696802
YOR003W	-0.272274	4.69774	-1.98464	0.0706579	0.280887	-5.36707	0.551468
YOL013C	-0.272131	6.96012	-2.71868	0.0185407	0.143114	-4.26864	0.844317
YDR382W	-0.272118	9.82621	-1.25965	0.231873	0.497741	-6.1392	0.302997
YLR067C	-0.271929	5.35836	-2.52774	0.0263966	0.175359	-4.54198	0.756071
YJL218W	-0.271816	3.08243	-1.47789	0.165313	0.419906	-5.75545	0.376848
YPL229W	-0.271639	4.30632	-2.01701	0.0666235	0.271771	-5.23968	0.565798
YMR134W	-0.271511	5.28299	-2.42181	0.032093	0.19376	-4.71968	0.712736
YKR053C	-0.271386	2.76873	-1.41463	0.182403	0.44159	-5.75304	0.354981
YBL041W	-0.271128	7.86754	-2.44048	0.0310145	0.190925	-4.69044	0.719138
YGL211W	-0.270976	5.58007	-2.32022	0.0388596	0.213817	-4.9347	0.669957
YML110C	-0.270941	8.26017	-2.064	0.0614603	0.263294	-5.27119	0.579559
YCL057W	-0.270897	7.50688	-2.08717	0.0589935	0.258487	-5.33692	0.587562
YOR034C	-0.270893	6.30273	-2.42812	0.0319416	0.19376	-4.79708	0.712736
YDL055C	-0.270788	11.1777	-1.20859	0.25022	0.513094	-5.95735	0.289803
YPL125W	-0.270777	7.16197	-2.55148	0.0253898	0.173209	-4.56223	0.76143
YCL038C	-0.270238	6.11766	-2.05016	0.0629796	0.266716	-5.43189	0.57395
YMR158W	-0.270082	5.29801	-2.39166	0.0340233	0.198575	-4.77585	0.702076
YDR306C	-0.269939	6.65138	-2.53717	0.0261657	0.174656	-4.60664	0.757817
YOR334W	-0.269555	3.86524	-1.89435	0.0823355	0.300636	-5.33967	0.52196
YCL012C	-0.269262	4.86294	-2.18688	0.0493998	0.240141	-5.06297	0.619534
YMR142C	-0.269211	9.98882	-1.49624	0.160559	0.414173	-5.80752	0.382818
YML016C	-0.268547	7.4142	-2.52449	0.0266236	0.176247	-4.59186	0.753878
YGL136C	-0.268208	5.29511	-2.39783	0.0335318	0.197093	-4.76326	0.705328
YFR014C	-0.267736	7.64753	-2.54853	0.0254043	0.173209	-4.5259	0.76143
YJR105W	-0.267534	8.6451	-1.54142	0.149301	0.402097	-5.99464	0.39567
YPL214C	-0.267425	5.91935	-2.05054	0.0629375	0.266716	-5.41858	0.57395
YPR170W-B	-0.267276	5.04268	-2.08232	0.0595029	0.259954	-5.26547	0.585103
YHL032C	-0.267227	6.4957	-2.15376	0.0524107	0.245848	-5.26964	0.609334
YLR113W	-0.266864	8.26916	-2.3056	0.0396352	0.216486	-4.86132	0.66457
YDR268W	-0.266665	5.24178	-2.13701	0.0539984	0.248888	-5.20371	0.603996
YGL031C	-0.266611	9.99298	-1.3899	0.18994	0.449682	-5.94674	0.347094
YNL006W	-0.265912	5.94094	-2.55157	0.0252862	0.172879	-4.55783	0.762257
YDR213W	-0.265789	5.32636	-2.4084	0.0328756	0.194931	-4.74877	0.710119
YGL077C	-0.265764	8.69407	-1.85959	0.0877591	0.311099	-5.51757	0.507102
YIL101C	-0.265437	5.76513	-1.55745	0.145473	0.397294	-6.15771	0.400888
YNL284C	-0.265273	6.57457	-2.6685	0.0203498	0.151203	-4.36723	0.820441
YGR142W	-0.265098	5.66241	-2.55083	0.0252964	0.172879	-4.53507	0.762257
YPR133W-A	-0.265097	6.28898	-2.53914	0.0259715	0.174088	-4.59913	0.759232
YGR082W	-0.265089	6.71327	-2.28139	0.0416844	0.221981	-5.05265	0.653683
YMR150C	-0.264792	5.2491	-2.28405	0.041485	0.221522	-4.95647	0.654584
YER058W	-0.264752	4.35787	-1.87696	0.0851766	0.304541	-5.47331	0.516354
YEL004W	-0.264664	5.16574	-2.33968	0.0372827	0.208608	-4.84677	0.680669
YLR442C	-0.264615	6.61486	-2.6455	0.0212355	0.155266	-4.40855	0.808923
YOR362C	-0.264322	8.13187	-2.27538	0.0418977	0.222548	-4.93689	0.652576
YPR132W	-0.264234	10.2045	-1.4261	0.17947	0.438091	-5.8608	0.358435
YMR038C	-0.263891	7.34832	-2.53874	0.0258667	0.174072	-4.57046	0.759272
YDR437W	-0.263675	2.38308	-1.11809	0.285529	0.551708	-5.99752	0.258291
YOR002W	-0.263658	7.2611	-2.43862	0.0313361	0.192649	-4.75739	0.715234
YIL052C	-0.26351	9.25135	-1.45344	0.171887	0.429284	-6.0022	0.367255
YDR351W	-0.263163	6.93213	-2.59071	0.0235011	0.165928	-4.50075	0.780082
YDR435C	-0.262913	6.16149	-2.16113	0.0517263	0.244847	-5.25035	0.611105
YNL020C	-0.262798	5.6712	-2.4881	0.0283942	0.181966	-4.64745	0.74001
YOR117W	-0.262661	8.48225	-2.09732	0.0578083	0.255928	-5.17539	0.591882
YDL184C	-0.262281	9.92229	-1.35901	0.199271	0.459186	-5.99926	0.338011
YFR044C	-0.262013	8.23171	-1.63493	0.128145	0.371591	-5.93899	0.429935
YJR114W	-0.261911	-0.914129	-0.570088	0.579055	0.782497	-5.72956	0.106518
YDR066C	-0.261493	3.52814	-1.62148	0.130865	0.37582	-5.67072	0.42502
YPR113W	-0.261454	7.58537	-1.85587	0.0883219	0.311926	-5.70009	0.505949
YDL119C	-0.261212	4.90341	-2.18853	0.0491178	0.239912	-5.06584	0.619947
YDL113C	-0.260577	7.30539	-2.53228	0.0261768	0.174656	-4.58509	0.757817
YDR462W	-0.260344	5.25621	-2.32332	0.0384088	0.212514	-4.88754	0.672612
YNL212W	-0.260291	7.55933	-2.46652	0.0295424	0.186882	-4.68052	0.728431
YOL133W	-0.260246	5.0288	-2.07953	0.0597973	0.260667	-5.26801	0.583913
YER046W	-0.260095	3.64308	-1.66474	0.121824	0.361527	-5.63581	0.441859
YML121W	-0.259965	6.08175	-2.50492	0.0275989	0.179021	-4.65071	0.747097
YBR132C	-0.25988	7.37555	-2.18742	0.0493528	0.240141	-5.18119	0.619534
YJL008C	-0.25982	8.8475	-1.92387	0.0784003	0.294849	-5.38834	0.530401
YLR417W	-0.259729	5.89897	-2.53843	0.0258814	0.174072	-4.57767	0.759272
YGL038C	-0.259552	6.98709	-2.40512	0.0333088	0.196328	-4.831	0.707018
YKL127W	-0.259426	7.50699	-2.00502	0.0681818	0.274895	-5.47123	0.560833
YLL045C	-0.259373	10.6582	-1.27583	0.226287	0.490521	-5.96745	0.309342
YHL009W-B	-0.259243	1.06921	-0.849831	0.411926	0.66235	-5.92695	0.178913
YJL119C	-0.259076	1.97911	-1.00339	0.335582	0.595787	-6.00592	0.224909
YKR067W	-0.258713	7.54827	-2.16441	0.0514245	0.244838	-5.20475	0.611122
YOR353C	-0.258639	6.4222	-2.57215	0.0243205	0.169434	-4.5401	0.770999
YOL062C	-0.25856	6.99533	-2.29715	0.040515	0.219082	-5.01762	0.659393
YOL020W	-0.258422	6.83244	-2.16812	0.0510843	0.244507	-5.24233	0.611708
YDL202W	-0.257847	5.69601	-2.4605	0.029871	0.188361	-4.69868	0.725008
YLR137W	-0.257822	3.88256	-1.78297	0.0996862	0.327841	-5.51528	0.484337
YDR454C	-0.257784	7.78678	-1.84831	0.0894749	0.313267	-5.68875	0.504085
YDR284C	-0.257764	6.9046	-2.34391	0.0372274	0.208608	-4.94052	0.680669
YMR220W	-0.257751	6.70481	-2.29146	0.0409339	0.220328	-5.03558	0.65693
YDR428C	-0.257359	5.1545	-2.30501	0.039678	0.216522	-4.90478	0.664499
YJR046W	-0.257299	4.93039	-2.08486	0.0592356	0.259167	-5.24376	0.586421
YDR119W	-0.257088	7.29981	-2.36976	0.0355214	0.20323	-4.87496	0.692013
YGL254W	-0.256873	3.9506	-1.50551	0.158191	0.411646	-5.93021	0.385476
YLR004C	-0.25657	1.92097	-1.05032	0.314104	0.574332	-5.94411	0.240837
YOR021C	-0.256499	7.61716	-2.04535	0.0635161	0.267022	-5.39494	0.573454
YLL049W	-0.256261	4.49169	-1.93164	0.0774923	0.294099	-5.41378	0.531507
YBR189W	-0.256204	10.3066	-1.29551	0.219642	0.483502	-6.00674	0.315602
YHR022C	-0.256131	1.12585	-0.86594	0.403374	0.655318	-5.92607	0.183548
YBL090W	-0.254944	5.68046	-2.42155	0.0320819	0.19376	-4.76575	0.712736
YNL112W	-0.254761	9.19414	-1.69766	0.11547	0.351064	-5.67076	0.454614
YJR009C	-0.254653	11.8301	-1.05038	0.314346	0.574598	-6.02283	0.240636
YGR255C	-0.254578	6.95203	-2.47289	0.0292246	0.185533	-4.71029	0.731579
YMR184W	-0.254077	4.88382	-2.01599	0.0668818	0.271933	-5.34853	0.565537
YGL102C	-0.253965	3.24794	-1.22901	0.24275	0.507739	-6.11139	0.29436
YGR123C	-0.253726	7.10175	-2.22137	0.0464397	0.232652	-5.14168	0.633294
YOR207C	-0.253621	8.11058	-2.03046	0.0652029	0.269182	-5.35143	0.569953
YGL088W	-0.25356	2.84609	-1.35383	0.200548	0.460352	-5.85249	0.33691
YER043C	-0.253377	11.1661	-1.13674	0.277956	0.544035	-6.03985	0.264373
YDR090C	-0.253116	5.14039	-2.27312	0.0420396	0.222609	-4.95756	0.652458
YHR147C	-0.25248	6.34007	-2.29273	0.0408401	0.220241	-5.03281	0.657103
YBR121C	-0.252355	10.394	-1.37877	0.193211	0.453388	-5.88729	0.34353
YNL134C	-0.252317	9.3531	-1.6503	0.12493	0.366549	-5.71052	0.435869
YOR335C	-0.251913	9.83509	-1.42763	0.179039	0.437969	-5.92747	0.358557
YOR063W	-0.251543	11.8233	-0.990326	0.341668	0.600983	-6.08375	0.221138
YDR350C	-0.251456	6.47181	-2.46548	0.029625	0.187041	-4.73055	0.728062
YKL180W	-0.251183	9.91117	-1.23315	0.241255	0.506211	-6.15467	0.295669
YGL250W	-0.251037	4.90896	-1.88998	0.083286	0.30152	-5.55336	0.520684
YLR392C	-0.250379	6.30053	-2.51765	0.0268919	0.176552	-4.63548	0.753129
YDR119W-A	-0.250314	6.04917	-2.05832	0.0620801	0.264239	-5.4148	0.578002
YKL170W	-0.250271	6.19827	-2.34791	0.0369586	0.20754	-4.93377	0.682898
YLL012W	-0.250071	3.78081	-1.72075	0.110753	0.343712	-5.58544	0.463806
YNR002C	-0.24998	3.45551	-1.57227	0.141669	0.392653	-5.72281	0.405991
YLR031W	-0.24997	1.87778	-0.965268	0.35353	0.609838	-6.01636	0.214786
YDR418W	-0.249842	9.92257	-1.39077	0.189682	0.449682	-5.95886	0.347094
YPL086C	-0.249679	7.36488	-2.34576	0.0369873	0.20754	-4.91055	0.682898
YOL026C	-0.249611	4.04999	-1.76083	0.103691	0.334514	-5.58627	0.475585
YBR004C	-0.24961	5.87339	-2.44855	0.0305331	0.190329	-4.7351	0.720495
YBR268W	-0.249335	5.38264	-2.25914	0.0431462	0.224941	-5.01439	0.647931
YDR525W-A	-0.248784	4.41016	-1.94647	0.0752018	0.290426	-5.37336	0.536964
YJR123W	-0.248469	11.3999	-1.09684	0.294351	0.558611	-6.04403	0.25289
YJR005W	-0.248302	7.41567	-2.34778	0.0367374	0.206526	-4.90178	0.685024
YBR274W	-0.247924	6.08472	-2.41057	0.03276	0.194477	-4.81659	0.711132
YDR038C	-0.247829	3.90175	-1.75853	0.103909	0.334621	-5.55647	0.475447
YER094C	-0.247733	7.7917	-2.21142	0.04715	0.235316	-5.09767	0.628349
YMR073C	-0.247711	5.33114	-2.13661	0.0540367	0.248888	-5.21653	0.603996
YGR124W	-0.247549	9.62426	-1.61228	0.132711	0.378272	-5.71461	0.422196
YIL124W	-0.247523	7.15676	-2.22705	0.0459686	0.231945	-5.12907	0.634616
YBR176W	-0.247502	4.6108	-2.03582	0.0642824	0.268848	-5.26759	0.570493
YER018C	-0.247404	3.19662	-1.44971	0.172572	0.430109	-5.82398	0.366421
YMR225C	-0.247231	5.44711	-2.21962	0.0464601	0.232652	-5.09061	0.633294
YFR031C-A	-0.24708	10.0554	-1.40202	0.186378	0.446213	-5.91957	0.350457
YGL115W	-0.246973	7.40057	-2.16244	0.0516053	0.244838	-5.22135	0.611122
YPR128C	-0.246629	5.5596	-2.19394	0.0487799	0.239629	-5.14791	0.62046
YML026C	-0.246612	9.98787	-1.33015	0.208329	0.468641	-6.02315	0.329159
YDR073W	-0.246211	5.64413	-2.35453	0.0362604	0.2052	-4.87933	0.687822
YGR269W	-0.245613	0.833707	-0.692148	0.502089	0.730206	-5.99612	0.136555
YMR314W	-0.24559	7.91546	-2.16167	0.0515472	0.244838	-5.16444	0.611122
YBR229C	-0.245459	7.42208	-2.13239	0.054444	0.24918	-5.26976	0.603488
YGR066C	-0.245449	2.99312	-1.2574	0.232657	0.498886	-6.01024	0.301999
YOR045W	-0.245318	6.08953	-1.76283	0.103492	0.334514	-5.88303	0.475585
YBR044C	-0.245181	6.20953	-2.36194	0.0359151	0.204021	-4.90858	0.690325
YDR151C	-0.245105	6.20491	-2.25778	0.0434969	0.225979	-5.08894	0.645932
YJR145C	-0.244831	10.4224	-1.26275	0.230794	0.496019	-6.02514	0.304502
YDL168W	-0.244736	6.98893	-2.34019	0.0373637	0.208865	-4.94254	0.680134
YBR298C	-0.244607	7.06304	-2.15292	0.0524888	0.245848	-5.25884	0.609334
YDR258C	-0.244397	8.87293	-1.81135	0.0951606	0.322432	-5.5587	0.491562
YGL129C	-0.244298	6.59378	-2.42654	0.0317902	0.19376	-4.79888	0.712736
YNR055C	-0.244284	7.18931	-2.29334	0.0406784	0.219568	-5.01295	0.658431
YHR064C	-0.244247	9.99339	-1.28098	0.224532	0.488138	-6.08232	0.311458
YDL200C	-0.244231	4.41495	-1.92038	0.0786983	0.295317	-5.41578	0.529712
YMR018W	-0.244107	2.17516	-1.06037	0.309704	0.571901	-6.00112	0.242679
YOR151C	-0.244104	9.09531	-1.73903	0.10758	0.339244	-5.62742	0.469488
YDR312W	-0.24408	6.31066	-2.44374	0.0308036	0.190775	-4.76655	0.719479
YBR207W	-0.244075	7.0265	-2.36477	0.0356175	0.203494	-4.89681	0.691448
YIL157C	-0.243972	6.4213	-2.39077	0.0339672	0.198575	-4.86154	0.702076
YIL065C	-0.24395	5.02073	-2.06409	0.0613148	0.2632	-5.29162	0.579714
YGL013C	-0.243907	6.80074	-2.30027	0.0402876	0.218447	-5.01878	0.660653
YGR132C	-0.243839	7.87026	-2.19358	0.0485575	0.238938	-5.11614	0.621714
YOR071C	-0.243677	5.56338	-2.0282	0.0654619	0.269398	-5.42285	0.569606
YJL190C	-0.243522	9.54982	-1.41046	0.183932	0.443206	-6.00332	0.353394
YNR021W	-0.243502	8.41086	-1.63609	0.1279	0.37124	-5.90496	0.430345
YML087C	-0.242667	3.01643	-1.36143	0.198201	0.457959	-5.88982	0.339173
YBR034C	-0.242627	6.77952	-2.24269	0.0446946	0.229838	-5.11766	0.638579
YPL211W	-0.242351	6.77782	-1.84338	0.0902339	0.31491	-5.76833	0.501814
YKL119C	-0.242205	5.71162	-2.03694	0.0644635	0.268848	-5.42356	0.570493
YDR282C	-0.242137	5.29698	-2.19833	0.048114	0.237737	-5.10653	0.623902
YKL085W	-0.241725	8.57506	-1.81034	0.0954738	0.323071	-5.61557	0.490702
YER039C	-0.241624	2.53343	-1.1795	0.260882	0.523962	-5.97234	0.2807
YKL062W	-0.241465	8.2936	-2.06536	0.0610087	0.263158	-5.2615	0.579783
YIL098C	-0.241367	5.64884	-1.93766	0.0766874	0.293021	-5.5773	0.533101
YDR511W	-0.241302	4.96743	-1.98024	0.071203	0.281739	-5.41976	0.550154
YDR341C	-0.241285	9.57876	-1.58277	0.139297	0.388064	-5.76485	0.411097
YJR098C	-0.241269	5.03281	-2.0696	0.0606436	0.26274	-5.28407	0.580474
YHR182C-A	-0.241145	-0.227342	-0.546947	0.594494	0.789699	-5.86908	0.102538
YNL162W	-0.240907	8.70527	-1.28806	0.222138	0.485947	-6.31353	0.313411
YHR029C	-0.240822	5.79784	-2.09082	0.0586138	0.257866	-5.34301	0.588607
YOR152C	-0.240714	4.77972	-1.99001	0.069717	0.278448	-5.37186	0.555257
YPR073C	-0.240601	6.65502	-2.28627	0.0413017	0.221129	-5.04483	0.655354
YKL126W	-0.239514	8.29799	-1.89067	0.0831877	0.301483	-5.54239	0.520738
YAL016W	-0.239401	8.5936	-1.81217	0.0951766	0.322432	-5.60933	0.491562
YCR017C	-0.239086	8.54269	-1.934	0.0768543	0.293385	-5.42801	0.532562
YBR221C	-0.238922	9.29382	-1.48977	0.16223	0.415814	-5.94585	0.381101
YDR035W	-0.238921	8.97949	-1.78324	0.0996417	0.327841	-5.58171	0.484337
YOL039W	-0.23878	9.3348	-1.35642	0.20007	0.460139	-6.11251	0.337111
YAL058W	-0.238695	5.54378	-2.07857	0.0598989	0.260858	-5.33828	0.583596
YFR005C	-0.238396	5.67578	-2.15894	0.0519285	0.245199	-5.21865	0.61048
YGL064C	-0.238348	4.50034	-1.78087	0.100379	0.329032	-5.64928	0.482762
YKL167C	-0.238174	5.66007	-2.16276	0.0515763	0.244838	-5.21075	0.611122
YOR243C	-0.238074	8.16219	-2.05765	0.0618482	0.263897	-5.29692	0.578565
YAL003W	-0.237811	10.3523	-1.20956	0.249862	0.512892	-6.10026	0.289974
YDR335W	-0.237791	8.40907	-1.97234	0.0718753	0.282896	-5.39162	0.548373
YPL203W	-0.237774	7.73851	-2.09744	0.0579301	0.256277	-5.29584	0.59129
YJR113C	-0.237774	5.60271	-1.90008	0.0818469	0.300636	-5.63208	0.52196
YJR126C	-0.237671	7.61229	-2.26645	0.0425506	0.223541	-5.02358	0.650642
YNL096C	-0.237503	8.8994	-1.61763	0.131849	0.37776	-5.84059	0.422784
YLR170C	-0.237497	5.84735	-2.31691	0.0388294	0.213817	-4.96283	0.669957
YCL030C	-0.237243	9.6606	-1.35043	0.20193	0.461276	-6.05922	0.336039
YKL214C	-0.237189	5.76497	-2.28518	0.0411315	0.220813	-5.01064	0.655975
YOR270C	-0.237169	10.0597	-1.36632	0.197029	0.456749	-5.96444	0.340323
YKL195W	-0.237157	8.40183	-1.79965	0.0972282	0.325496	-5.66418	0.487454
YIL128W	-0.23701	6.91028	-2.26391	0.0428976	0.224584	-5.0768	0.648622
YBL038W	-0.236958	6.00633	-2.1281	0.0548607	0.249553	-5.29704	0.602837
YJL219W	-0.236862	0.727106	-0.670951	0.515027	0.740422	-5.98735	0.130521
YOL075C	-0.236651	5.88659	-2.20978	0.047293	0.235438	-5.15059	0.628124
YHL034W-A	-0.23655	0.859877	-0.682313	0.508068	0.73467	-6.00849	0.133907
YOR298C-A	-0.236332	9.19755	-1.69727	0.115207	0.3508	-5.67035	0.45494
YPR069C	-0.235761	8.25294	-1.70754	0.113579	0.347977	-5.82949	0.45845
YNL265C	-0.235755	6.4841	-1.92504	0.0783856	0.294849	-5.64262	0.530401
YFR007W	-0.235666	4.78005	-2.00408	0.0679806	0.27427	-5.34913	0.561822
YNL254C	-0.23555	4.77699	-1.90691	0.080742	0.298354	-5.50447	0.525268
YGR135W	-0.235457	8.42362	-1.8225	0.0935144	0.320376	-5.62522	0.494341
YNL306W	-0.235403	6.68257	-2.0717	0.06063	0.26274	-5.40522	0.580474
YIL013C	-0.235247	4.25421	-1.79807	0.0971553	0.325495	-5.57316	0.487456
YKR050W	-0.235187	5.16706	-1.62528	0.130199	0.374629	-5.99123	0.426398
YDR118W-A	-0.235075	-0.468495	-0.560364	0.585462	0.784521	-5.81623	0.105395
YIL003W	-0.234707	5.37721	-2.1245	0.05495	0.249669	-5.24094	0.602635
YFL021C-A	-0.234656	-0.263636	-0.569337	0.579563	0.782497	-5.85009	0.106518
YPR048W	-0.234349	5.23714	-1.95111	0.0749139	0.28969	-5.5064	0.538067
YLR100W	-0.233945	7.15248	-2.24275	0.0444718	0.229444	-5.10083	0.639324
YOL048C	-0.233558	6.84602	-2.23791	0.0449557	0.230044	-5.12322	0.638189
YKL176C	-0.233338	7.35012	-2.14247	0.0534755	0.248394	-5.25871	0.604859
YML095C	-0.233195	3.94535	-1.66297	0.121994	0.361854	-5.70749	0.441466
YOL056W	-0.232983	5.3951	-2.04768	0.0632559	0.267022	-5.37134	0.573454
YDR447C	-0.232424	8.84565	-1.44405	0.174459	0.431548	-6.08928	0.364971
YDR002W	-0.232326	9.17852	-1.50651	0.157937	0.411521	-5.94441	0.385608
YDR142C	-0.232311	5.31959	-1.79885	0.0973601	0.325554	-5.75513	0.487377
YDL057W	-0.2322	4.24481	-1.65976	0.122989	0.362638	-5.77755	0.440527
YGL048C	-0.232196	8.64796	-1.83619	0.0910205	0.316013	-5.5616	0.500295
YPR079W	-0.232194	5.66308	-2.11037	0.0566164	0.253096	-5.29838	0.596715
YMR278W	-0.232127	6.88226	-2.12282	0.0553782	0.250378	-5.31666	0.601403
YPR094W	-0.231967	3.86936	-1.19309	0.256014	0.518723	-6.30403	0.285065
YJL052W	-0.231935	11.0019	-1.0706	0.305521	0.568937	-6.13831	0.244936
YIL162W	-0.231865	7.58067	-1.97131	0.0723229	0.28447	-5.51861	0.545964
YNL231C	-0.23183	7.17124	-2.14692	0.0530535	0.247182	-5.26317	0.606983
YJL071W	-0.231766	5.30575	-1.72106	0.111033	0.343712	-5.87039	0.463806
YBR118W	-0.231597	10.9425	-1.01799	0.328877	0.589053	-6.2022	0.229846
YFR009W	-0.231177	8.82114	-1.73567	0.108185	0.339781	-5.68249	0.468802
YMR286W	-0.231131	5.56022	-1.95372	0.0745745	0.28969	-5.54245	0.538067
YDR104C	-0.23103	5.89491	-2.19563	0.0484339	0.238724	-5.17463	0.622103
YDR063W	-0.230924	6.45453	-2.15704	0.0521048	0.245305	-5.2642	0.610294
YHR038W	-0.230878	5.05847	-2.032	0.0647171	0.269058	-5.34901	0.570155
YBR191W	-0.230787	9.74972	-1.38949	0.190062	0.449794	-5.99298	0.346987
YJL171C	-0.230385	7.66645	-1.94588	0.0755987	0.291393	-5.55014	0.535522
YBR094W	-0.230348	6.97906	-2.29358	0.0405095	0.219082	-5.02195	0.659393
YBR061C	-0.230316	5.81415	-1.95587	0.0742954	0.288797	-5.56359	0.539407
YER139C	-0.2303	4.94153	-1.97496	0.0715462	0.282326	-5.42294	0.54925
YGR247W	-0.229885	5.84663	-2.24666	0.0441004	0.227922	-5.08348	0.642213
YGL146C	-0.229564	3.73221	-1.30645	0.216016	0.479408	-6.13852	0.319294
YER007C-A	-0.22906	7.13765	-2.09304	0.0583838	0.25752	-5.35456	0.589189
YMR053C	-0.228935	5.67543	-2.06582	0.061264	0.2632	-5.37303	0.579714
YDL084W	-0.228829	9.96945	-1.3014	0.217683	0.480969	-6.06204	0.317883
YPL109C	-0.228686	5.62667	-2.15497	0.0520064	0.245305	-5.21853	0.610294
YDR037W	-0.228629	10.3671	-1.24207	0.238063	0.503235	-6.0597	0.298229
YGR118W	-0.228605	9.81557	-1.23763	0.239648	0.505151	-6.16746	0.296578
YDR434W	-0.228575	7.15093	-2.22968	0.0454724	0.230746	-5.12269	0.636865
YHR190W	-0.228568	8.54873	-1.74536	0.106588	0.337491	-5.71882	0.471737
YLR065C	-0.228458	6.57293	-1.93349	0.0772441	0.293744	-5.62938	0.53203
YMR315W	-0.228288	8.06396	-1.9304	0.0776598	0.294199	-5.51983	0.531359
YBL087C	-0.228238	8.72019	-1.44596	0.173932	0.430808	-6.11	0.365716
YNL192W	-0.228132	8.58563	-1.85105	0.0887253	0.311926	-5.55017	0.505949
YGR253C	-0.228018	8.03914	-1.88286	0.0843159	0.303772	-5.59862	0.517453
YGL256W	-0.228008	6.13937	-2.22306	0.0460491	0.232095	-5.1432	0.634335
YDL191W	-0.227854	8.91414	-1.35968	0.199065	0.458897	-6.18592	0.338285
YHR067W	-0.227823	5.69857	-2.15787	0.0517391	0.244847	-5.22079	0.611105
YNL259C	-0.227592	4.61995	-1.39009	0.189884	0.449682	-6.22131	0.347094
YBR037C	-0.227496	5.32566	-2.10006	0.0573625	0.255218	-5.27484	0.593089
YNR015W	-0.227075	5.05109	-1.69086	0.116788	0.35412	-5.87886	0.45085
YDR279W	-0.226771	5.95662	-2.23983	0.0446477	0.229838	-5.10367	0.638579
YPL112C	-0.226615	6.31657	-2.25801	0.0432049	0.225051	-5.08938	0.64772
YLL014W	-0.226211	5.79761	-1.89674	0.0823201	0.300636	-5.65593	0.52196
YGL179C	-0.226065	4.35838	-1.71402	0.112116	0.345094	-5.72107	0.462063
YLR384C	-0.226041	8.31181	-1.89675	0.0820281	0.300636	-5.52952	0.52196
YPR066W	-0.225708	3.78543	-1.47645	0.165612	0.420128	-5.93205	0.376619
YGR161W-C	-0.225691	4.55797	-1.68414	0.118104	0.355625	-5.8044	0.449008
YNR061C	-0.225651	6.03984	-1.91831	0.0793058	0.295919	-5.63987	0.528827
YIL069C	-0.225306	8.97763	-1.33185	0.207785	0.468641	-6.20926	0.329159
YOL023W	-0.225265	5.33416	-2.04704	0.0630201	0.266716	-5.36328	0.57395
YOR031W	-0.22488	3.79145	-1.30226	0.217399	0.480875	-6.15693	0.317967
YIL156W-B	-0.224789	4.50426	-1.75979	0.103725	0.334514	-5.68132	0.475585
YBR147W	-0.224756	5.26195	-1.9327	0.0773511	0.293782	-5.53914	0.531975
YJL077W-B	-0.224522	2.34432	-1.03865	0.319289	0.580418	-6.06992	0.236259
YER064C	-0.224378	6.49748	-1.96353	0.0733103	0.287511	-5.58147	0.541346
YHR032W	-0.224321	6.13236	-2.13843	0.053731	0.248603	-5.28639	0.604494
YMR157C	-0.224079	5.58725	-2.05609	0.0621876	0.26432	-5.37935	0.577871
YGL027C	-0.224079	7.89574	-1.94504	0.0757095	0.291442	-5.52226	0.535447
YEL023C	-0.224064	4.857	-1.9226	0.0783953	0.294849	-5.49274	0.530401
YDL094C	-0.223796	0.465477	-0.602422	0.558165	0.767389	-5.97605	0.114984
YHR142W	-0.223736	6.13129	-2.09007	0.058692	0.257866	-5.36739	0.588607
YDR515W	-0.223618	5.94641	-1.55055	0.147109	0.399198	-6.18232	0.398812
YKR018C	-0.223492	8.6124	-1.77057	0.101846	0.332002	-5.6685	0.478859
YLL057C	-0.223443	2.30836	-0.974962	0.348875	0.607305	-6.1224	0.216593
YPL131W	-0.223182	11.3417	-1.02008	0.327925	0.588158	-6.13277	0.230506
YNL121C	-0.223086	9.00306	-1.63943	0.126893	0.3697	-5.79021	0.432151
YOR134W	-0.222978	4.56869	-1.81313	0.0946877	0.322057	-5.61248	0.492067
YHR194W	-0.222868	5.46808	-2.00723	0.0677775	0.273883	-5.44549	0.562436
YML007W	-0.22242	8.24613	-1.84133	0.090404	0.31504	-5.62812	0.501635
YHR109W	-0.222328	4.4486	-1.63143	0.128887	0.373089	-5.85985	0.428188
YGR231C	-0.222173	7.91074	-2.02791	0.0651855	0.269182	-5.38533	0.569953
YBR089C-A	-0.222044	5.75255	-1.48084	0.164559	0.418527	-6.26193	0.378276
YNL193W	-0.221787	6.05027	-2.16674	0.0509212	0.244315	-5.2334	0.61205
YDR300C	-0.221734	7.00716	-2.18444	0.0493299	0.240141	-5.20671	0.619534
YER038C	-0.22164	4.40479	-1.74952	0.105507	0.335681	-5.67737	0.474073
YJL039C	-0.221584	8.05935	-1.73918	0.107703	0.339331	-5.81524	0.469376
YIL048W	-0.221428	7.43469	-2.03166	0.0650213	0.269182	-5.43457	0.569953
YOR059C	-0.221334	6.59787	-2.18577	0.0492119	0.239986	-5.21404	0.619814
YBL058W	-0.221203	8.20512	-1.8812	0.0842657	0.303772	-5.57276	0.517453
YKL033W	-0.221143	5.93331	-2.11058	0.0563886	0.252508	-5.32009	0.597725
YGR052W	-0.221021	7.33072	-2.04506	0.0635046	0.267022	-5.42087	0.573454
YNL177C	-0.220801	7.01693	-2.17267	0.0503827	0.242469	-5.2261	0.615344
YAR003W	-0.220794	5.6995	-2.02152	0.0661713	0.27138	-5.4474	0.566422
YDR032C	-0.220781	7.99328	-1.82365	0.0933315	0.320376	-5.69755	0.494341
YEL068C	-0.220533	4.3915	-1.7453	0.106262	0.337457	-5.68103	0.471782
YGL253W	-0.220361	11.4528	-1.03434	0.321219	0.581736	-6.10037	0.235274
YHR138C	-0.219824	6.07838	-1.75139	0.105509	0.335681	-5.89981	0.474073
YML001W	-0.219762	6.69181	-1.45736	0.170822	0.427341	-6.32832	0.369225
YDR319C	-0.219734	5.48651	-2.02748	0.0652695	0.269182	-5.41417	0.569953
YBR109C	-0.219632	8.015	-1.722	0.110858	0.343712	-5.84786	0.463806
YHL006C	-0.21954	2.17879	-0.956901	0.357354	0.612149	-6.10439	0.213143
YDR016C	-0.219382	4.86717	-1.7664	0.102869	0.333298	-5.73679	0.477167
YGL003C	-0.219161	5.42954	-1.83287	0.0918715	0.318049	-5.71708	0.497506
YMR056C	-0.218982	3.73744	-1.24521	0.236949	0.502625	-6.21345	0.298756
YIL116W	-0.218591	7.60101	-1.9071	0.0808596	0.298354	-5.61879	0.525268
YBL072C	-0.218412	9.5966	-1.21319	0.248521	0.512351	-6.23732	0.290432
YBL092W	-0.218361	10.3393	-1.09518	0.295046	0.558818	-6.2296	0.25273
YMR012W	-0.218296	9.77671	-1.40685	0.184645	0.444027	-5.96561	0.352591
YGL243W	-0.218133	5.03576	-1.75702	0.104512	0.335514	-5.77817	0.47429
YKR051W	-0.217895	5.98405	-2.14901	0.0525642	0.245848	-5.25897	0.609334
YGR266W	-0.217732	6.80642	-2.01106	0.0674628	0.273477	-5.50217	0.563079
YGL006W	-0.217578	8.47549	-1.81127	0.0949904	0.322432	-5.63208	0.491562
YCR075C	-0.217549	4.12508	-1.49713	0.160331	0.414019	-5.98031	0.38298
YAL015C	-0.217225	5.63873	-2.0679	0.0607342	0.26274	-5.36447	0.580474
YNL085W	-0.217166	8.88381	-1.65866	0.122872	0.362473	-5.78414	0.440724
YML108W	-0.21701	4.80208	-1.83597	0.0910547	0.316013	-5.619	0.500295
YAR028W	-0.216979	5.18008	-1.87854	0.0847994	0.304324	-5.61274	0.516663
YNL049C	-0.216766	7.33008	-2.1176	0.055598	0.250411	-5.29992	0.601346
YHR021C	-0.216623	8.56981	-1.20973	0.249798	0.512892	-6.43223	0.289974
YML127W	-0.21658	6.699	-1.98199	0.0709864	0.281442	-5.551	0.550611
YGR028W	-0.216579	6.43822	-2.15109	0.0523693	0.245848	-5.27219	0.609334
YPL166W	-0.216451	5.46313	-1.95663	0.0740555	0.288338	-5.52631	0.540098
YKL110C	-0.216406	6.2778	-2.13032	0.0543498	0.248939	-5.30434	0.603906
YNL294C	-0.216254	7.0096	-2.04721	0.0631753	0.266994	-5.43569	0.573499
YBR107C	-0.216231	4.58215	-1.7447	0.106369	0.337457	-5.71878	0.471782
YPL230W	-0.216194	7.04658	-1.70886	0.113327	0.347384	-5.9628	0.45919
YER184C	-0.216023	4.80333	-1.76638	0.102722	0.333035	-5.72585	0.47751
YKR070W	-0.215925	6.35375	-1.60251	0.135162	0.382308	-6.12774	0.417587
YHL004W	-0.21588	6.26037	-1.779	0.100697	0.329589	-5.866	0.482028
YFL053W	-0.215686	0.88826	-0.599422	0.560099	0.768685	-6.0683	0.114252
YPL070W	-0.215099	7.13083	-2.02892	0.0652451	0.269182	-5.45947	0.569953
YGR149W	-0.214882	7.32	-1.93795	0.0766479	0.293021	-5.59443	0.533101
YNR050C	-0.214827	7.49836	-1.84003	0.0907532	0.315887	-5.73346	0.500468
YCR102C	-0.214767	4.23791	-1.55045	0.14709	0.399198	-5.93124	0.398812
YEL050C	-0.214597	6.48368	-2.11731	0.0556376	0.250411	-5.32893	0.601346
YGL001C	-0.213987	6.76015	-2.03712	0.0643887	0.268848	-5.46051	0.570493
YNL156C	-0.213893	7.13118	-2.00774	0.0677927	0.273883	-5.49418	0.562436
YJL054W	-0.213882	7.30896	-2.02478	0.0656407	0.269761	-5.45465	0.569021
YMR019W	-0.213738	6.45682	-2.12345	0.0550211	0.249669	-5.3185	0.602635
YBR077C	-0.213586	5.42104	-1.89249	0.0828802	0.301237	-5.62313	0.521091
YOR262W	-0.21354	6.01001	-2.05836	0.0618038	0.263897	-5.41119	0.578565
YGL171W	-0.2135	6.94969	-2.04803	0.0630802	0.266781	-5.43689	0.573844
YHR162W	-0.212905	8.53606	-1.61154	0.133176	0.379233	-5.91677	0.421093
YLR418C	-0.212687	6.72651	-1.91718	0.0794599	0.296309	-5.65403	0.528255
YOR348C	-0.212682	2.07343	-0.840199	0.417311	0.666952	-6.18002	0.175906
YPR116W	-0.212582	3.346	-1.31403	0.213215	0.476039	-6.03589	0.322358
YNR066C	-0.212542	3.99134	-1.53166	0.151337	0.403858	-5.90382	0.393771
YLL006W	-0.212535	6.12499	-1.87142	0.0859922	0.306476	-5.71842	0.513604
YLR138W	-0.212199	8.1144	-1.75281	0.105257	0.335681	-5.78578	0.474073
YFL036W	-0.212161	7.14138	-1.75234	0.105341	0.335681	-5.893	0.474073
YLR011W	-0.212055	4.49331	-1.63728	0.127497	0.370955	-5.85998	0.430679
YPL091W	-0.211664	8.75827	-1.53687	0.150403	0.403287	-5.98002	0.394385
YBL027W	-0.211657	10.44	-1.12597	0.282311	0.547977	-6.17811	0.261238
YGR192C	-0.211605	13.4925	-0.654074	0.525467	0.749464	-6.1113	0.125249
YMR010W	-0.211415	6.52919	-2.00934	0.0676672	0.273883	-5.5079	0.562436
YER171W	-0.211362	6.72754	-2.11476	0.0558804	0.251232	-5.33195	0.599925
YNR014W	-0.210618	5.03641	-1.10869	0.289404	0.554959	-6.62744	0.255739
YDL178W	-0.210549	7.25767	-2.03161	0.0647621	0.269058	-5.44659	0.570155
YBL076C	-0.210541	10.6839	-1.05369	0.312892	0.573523	-6.21111	0.241449
YPL245W	-0.210469	5.37338	-1.54897	0.147487	0.39965	-6.12698	0.39832
YOR087W	-0.210378	6.90366	-1.87637	0.0852636	0.304541	-5.71378	0.516354
YOR035C	-0.210229	7.05541	-2.01676	0.0666471	0.271771	-5.48308	0.565798
YOL126C	-0.210219	8.12465	-1.83606	0.0910402	0.316013	-5.6566	0.500295
YPL017C	-0.210117	3.67611	-1.35801	0.199436	0.459389	-6.06136	0.33782
YPR036W	-0.209956	9.15433	-1.34672	0.203086	0.462435	-6.15819	0.334949
YDL130W	-0.209664	8.78097	-1.24725	0.236226	0.501536	-6.34858	0.299698
YNL044W	-0.209295	6.87166	-1.70155	0.114722	0.350219	-5.98077	0.45566
YJL107C	-0.208529	4.47806	-1.61718	0.131783	0.37776	-5.88576	0.422784
YPR028W	-0.2083	7.91121	-1.49506	0.160863	0.414386	-6.18688	0.382595
YOR378W	-0.208233	-0.14789	-0.397158	0.698262	0.851352	-5.95515	0.069891
YFR020W	-0.208217	4.66014	-1.71625	0.111594	0.344375	-5.77558	0.462968
YDR358W	-0.207813	7.50823	-1.99362	0.069242	0.277107	-5.48862	0.557352
YLR078C	-0.207728	5.99769	-1.81143	0.0952974	0.322657	-5.8037	0.491258
YKL024C	-0.207706	6.17176	-1.56341	0.144071	0.395866	-6.17751	0.402452
YBL074C	-0.207686	4.26517	-1.52917	0.152132	0.404713	-5.96641	0.392853
YNL189W	-0.207442	8.52736	-1.60817	0.133915	0.38018	-5.92321	0.42001
YOL127W	-0.207422	9.96941	-1.08459	0.299527	0.563231	-6.30968	0.249313
YNL011C	-0.207375	5.89335	-1.85693	0.0881619	0.3116	-5.72609	0.506403
YHL021C	-0.207319	9.42936	-1.43583	0.176406	0.434383	-5.99273	0.362127
YMR233W	-0.20716	5.45453	-1.79563	0.0978939	0.326441	-5.77716	0.486196
YPL215W	-0.206561	6.56692	-2.07305	0.0601824	0.26158	-5.40231	0.582395
YBR106W	-0.20655	8.49553	-1.37814	0.193449	0.453665	-6.24058	0.343264
YAR033W	-0.206395	4.27923	-1.55937	0.144693	0.397156	-5.92745	0.401039
YNL253W	-0.206379	5.98771	-2.02675	0.0653193	0.269182	-5.46132	0.569953
YGL124C	-0.206269	6.05452	-2.0307	0.0648661	0.269176	-5.45915	0.569963
YBR126W-B	-0.206217	2.34529	-0.853805	0.410023	0.661252	-6.24344	0.179633
YPL218W	-0.206091	8.09293	-1.20143	0.252884	0.515458	-6.52835	0.287806
YER021W	-0.206034	8.91576	-1.54424	0.148294	0.400904	-5.94071	0.39696
YGL232W	-0.205778	6.68633	-2.05748	0.0618668	0.263897	-5.42709	0.578565
YML028W	-0.205747	9.92789	-1.16785	0.265667	0.528937	-6.22662	0.276596
YOR336W	-0.205639	6.92936	-1.89325	0.0828177	0.301237	-5.68643	0.521091
YFR010W	-0.205626	8.27178	-1.71133	0.112708	0.34645	-5.82044	0.460359
YDL159W	-0.205118	5.68936	-1.97242	0.0718661	0.282896	-5.52484	0.548373
YMR244C-A	-0.205103	5.59765	-1.59785	0.1362	0.38388	-6.08492	0.415804
YJL023C	-0.205058	5.15533	-1.80036	0.0968131	0.325086	-5.72976	0.488002
YDR364C	-0.20503	5.73836	-1.95458	0.0741434	0.288395	-5.5582	0.540013
YNR020C	-0.205023	4.34292	-1.50815	0.157523	0.411204	-6.01118	0.385942
YNL100W	-0.204994	6.57585	-2.04791	0.0629228	0.266716	-5.44357	0.57395
YDL029W	-0.204824	8.39138	-1.4848	0.163523	0.418033	-6.11975	0.378789
YML005W	-0.20426	5.15284	-1.69943	0.115129	0.3508	-5.8814	0.45494
YKR088C	-0.20421	6.28537	-2.02435	0.0655968	0.269761	-5.47934	0.569021
YDL190C	-0.204131	7.90936	-1.84747	0.089273	0.313112	-5.67274	0.5043
YPL222W	-0.204018	6.04825	-1.9618	0.0733106	0.287511	-5.57059	0.541346
YGL079W	-0.203825	4.89619	-1.75431	0.104655	0.335514	-5.75939	0.47429
YHR026W	-0.20374	7.64428	-1.50606	0.158052	0.41164	-6.20621	0.385483
YGR076C	-0.203234	5.9429	-2.00596	0.0677562	0.273883	-5.49216	0.562436
YOL096C	-0.203128	5.83625	-1.91821	0.0791636	0.295919	-5.62496	0.528827
YHL038C	-0.203011	5.79692	-1.83057	0.0922334	0.318495	-5.75911	0.496898
YHR111W	-0.202852	6.28938	-2.01886	0.0662345	0.271452	-5.48837	0.566307
YDL133W	-0.202687	5.8916	-1.82011	0.0938965	0.320464	-5.78285	0.494221
YGR034W	-0.202474	9.57778	-1.16272	0.267665	0.531318	-6.29848	0.274645
YIL102C-A	-0.202365	3.20877	-1.09801	0.293856	0.558264	-6.24872	0.253161
YHR170W	-0.20219	8.52746	-1.65895	0.122813	0.362473	-5.84985	0.440724
YGR048W	-0.20219	6.48087	-1.9952	0.0690624	0.276652	-5.52936	0.558067
YJL143W	-0.202129	6.3312	-1.89118	0.083114	0.301483	-5.69462	0.520738
YOL098C	-0.202112	8.2496	-1.64379	0.126284	0.368885	-5.92329	0.433109
YLR189C	-0.202099	7.64056	-1.91019	0.0801042	0.29778	-5.60879	0.526105
YJL177W	-0.201983	9.12189	-1.16295	0.267576	0.531318	-6.38315	0.274645
YER009W	-0.201973	8.06655	-1.43034	0.178274	0.437354	-6.24936	0.359167
YHR133C	-0.2019	6.52011	-1.66878	0.121161	0.359975	-6.03359	0.443728
YDL116W	-0.201528	7.29695	-1.91867	0.0789676	0.295769	-5.62578	0.529048
YPL240C	-0.201509	9.3477	-1.33596	0.206479	0.46677	-6.13593	0.330897
YHR132W-A	-0.201493	6.40646	-1.9181	0.0792879	0.295919	-5.65316	0.528827
YLR351C	-0.201401	7.0445	-1.86874	0.0863902	0.307526	-5.71986	0.512118
YGL131C	-0.201332	6.72842	-2.02613	0.0653913	0.269293	-5.47788	0.569775
YGR093W	-0.201308	6.11845	-1.90686	0.0807513	0.298354	-5.66218	0.525268
YOR213C	-0.200948	5.43549	-1.87603	0.0849859	0.30443	-5.64999	0.516513
YOR357C	-0.200899	5.48893	-1.60271	0.135118	0.382308	-6.06569	0.417587
YOL095C	-0.200853	4.39056	-1.49599	0.160623	0.414173	-6.03756	0.382818
YNL077W	-0.200608	5.62211	-1.8319	0.0918811	0.318049	-5.74016	0.497506
YDR242W	-0.200396	5.05498	-1.63715	0.127677	0.370955	-5.95767	0.430679
YGR096W	-0.200313	2.78929	-1.05508	0.312009	0.572609	-6.17945	0.242142
YPR182W	-0.200184	3.92405	-1.41392	0.182606	0.441797	-6.0466	0.354777
YOL061W	-0.200098	7.6821	-1.70887	0.113326	0.347384	-5.91313	0.45919
YNR012W	-0.199737	5.92285	-1.88939	0.0832252	0.301483	-5.67736	0.520738
YNL302C	-0.199602	9.20354	-1.23621	0.240157	0.505416	-6.28371	0.296351
YPR200C	-0.1996	2.15514	-0.860012	0.406531	0.657749	-6.18552	0.18194
YHR150W	-0.199404	5.48566	-1.78904	0.0988517	0.327017	-5.79069	0.48543
YLR247C	-0.198842	7.24241	-1.93708	0.0764429	0.293021	-5.59999	0.533101
YOL092W	-0.198675	6.99488	-1.5825	0.13966	0.388712	-6.14815	0.410372
YLR205C	-0.198453	4.92469	-1.70453	0.113813	0.348516	-5.83836	0.457778
YEL027W	-0.19814	9.13033	-1.35437	0.200704	0.460352	-6.15299	0.33691
YPL126W	-0.197907	8.28767	-1.67678	0.119219	0.357252	-5.86819	0.447026
YGL169W	-0.197902	5.97106	-1.79246	0.0984232	0.326875	-5.83104	0.485618
YDR378C	-0.197842	6.07521	-1.88679	0.0836008	0.302108	-5.69139	0.519837
YEL055C	-0.197826	8.20268	-1.69689	0.115279	0.350842	-5.85357	0.454888
YNR032W	-0.197766	5.78955	-1.8229	0.0934059	0.320376	-5.77022	0.494341
YPR176C	-0.197505	5.80659	-1.82937	0.0923041	0.318495	-5.76149	0.496898
YDR379W	-0.197468	6.92227	-1.90953	0.0802934	0.297787	-5.66039	0.526094
YGR154C	-0.197313	4.65897	-1.57262	0.141775	0.392766	-5.98301	0.405866
YPL103C	-0.197181	5.63849	-1.89294	0.082536	0.300692	-5.64624	0.521878
YNL005C	-0.197165	7.292	-1.93827	0.0762843	0.29271	-5.5949	0.533563
YER186C	-0.197138	5.90325	-1.76141	0.10374	0.334514	-5.87316	0.475585
YDR126W	-0.19712	4.09091	-1.42992	0.178063	0.437018	-6.06271	0.359501
YBL060W	-0.196734	5.46708	-1.8039	0.0962294	0.323972	-5.76549	0.489492
YIR038C	-0.196448	6.22848	-1.58184	0.139811	0.38895	-6.15389	0.410106
YGL159W	-0.196351	5.60645	-1.44958	0.172939	0.430109	-6.28966	0.366421
YOR179C	-0.196099	5.08198	-1.59551	0.136721	0.384302	-6.02119	0.415327
YLL061W	-0.196041	6.61447	-1.88846	0.0833592	0.301601	-5.69989	0.520567
YLR153C	-0.195802	9.25955	-1.22213	0.245246	0.509584	-6.28987	0.292784
YBR272C	-0.195424	6.46029	-1.79157	0.0985727	0.326875	-5.85017	0.485618
YDR519W	-0.195392	6.01315	-1.90781	0.080435	0.29808	-5.65393	0.525668
YOR173W	-0.195369	7.87965	-1.79152	0.0982462	0.326875	-5.76313	0.485618
YMR319C	-0.195221	7.26907	-1.91948	0.0788213	0.295454	-5.62632	0.52951
YKL077W	-0.195171	8.37543	-1.52577	0.153121	0.406484	-6.0669	0.390956
YML009W-B	-0.194873	1.42625	-0.689853	0.503328	0.731365	-6.13238	0.135866
YPL039W	-0.19467	4.83869	-1.65877	0.122851	0.362473	-5.89126	0.440724
YBR249C	-0.194511	9.36357	-1.20851	0.25025	0.513094	-6.28638	0.289803
YKR075W-A	-0.19425	0.627843	-0.583788	0.57009	0.776325	-6.02158	0.109956
YNR063W	-0.194048	3.99545	-1.40206	0.186038	0.445607	-6.07805	0.351048
YPR061C	-0.193801	4.58714	-1.53381	0.150991	0.403369	-6.02385	0.394297
YNL252C	-0.193668	6.16209	-1.82557	0.0930245	0.320054	-5.79125	0.494777
YGL002W	-0.193588	5.93571	-1.7708	0.102105	0.332458	-5.86148	0.478263
YMR158C-A	-0.193559	1.80283	-0.621347	0.546056	0.760038	-6.2712	0.119165
YLR107W	-0.193408	5.62099	-1.7999	0.096889	0.325091	-5.78891	0.487995
YCL032W	-0.19339	6.26998	-1.73046	0.109295	0.341676	-5.93938	0.466385
YNL223W	-0.193389	5.88516	-1.86765	0.0862243	0.307119	-5.70798	0.512693
YGL172W	-0.193329	6.42397	-1.82135	0.0936982	0.320376	-5.80439	0.494341
YOR165W	-0.193313	8.14681	-1.69939	0.114798	0.350235	-5.85947	0.45564
YKL094W	-0.193173	7.576	-1.81078	0.0951043	0.322432	-5.77052	0.491562
YPL274W	-0.193159	8.12194	-1.25322	0.234123	0.500224	-6.46263	0.300836
YJL038C	-0.193007	-0.204015	-0.417829	0.683491	0.843255	-5.93597	0.074041
YOL003C	-0.192683	5.54437	-1.78888	0.0987249	0.326905	-5.79732	0.485579
YNL191W	-0.19259	5.55282	-1.69064	0.116832	0.35412	-5.94588	0.45085
YMR123W	-0.192568	5.85262	-1.85943	0.0874546	0.310319	-5.71819	0.508192
YML011C	-0.192349	4.25709	-1.47474	0.165831	0.420327	-6.03884	0.376413
YHR002W	-0.192299	5.07699	-1.67111	0.120391	0.358933	-5.91148	0.444986
YDR446W	-0.192014	-0.377971	-0.40397	0.693379	0.848952	-5.90817	0.071117
YNL080C	-0.191943	5.55757	-1.731	0.109137	0.341391	-5.88657	0.466748
YPL119C-A	-0.191876	2.62825	-0.907221	0.382242	0.636075	-6.27688	0.196492
YIL039W	-0.191863	7.67398	-1.7306	0.109123	0.341391	-5.88158	0.466748
YDR069C	-0.191613	6.87611	-1.87576	0.0850606	0.30443	-5.71491	0.516513
YFL059W	-0.191572	1.91554	-0.694848	0.500455	0.730195	-6.25049	0.136561
YDL134C	-0.191398	7.60548	-1.74489	0.106522	0.337491	-5.86776	0.471737
YLR142W	-0.191359	5.41935	-1.65477	0.124009	0.364708	-5.98263	0.438054
YMR185W	-0.191283	5.97069	-1.79332	0.0981789	0.326843	-5.82956	0.485661
YDL143W	-0.191068	8.55316	-1.50865	0.157245	0.411204	-6.05706	0.385942
YDL230W	-0.191035	5.40005	-1.7231	0.110492	0.343661	-5.87953	0.46387
YPR109W	-0.191016	5.6123	-1.70091	0.114845	0.350235	-5.93723	0.45564
YGR036C	-0.190787	4.61755	-1.51954	0.154504	0.407925	-6.04906	0.38942
YFL045C	-0.190685	9.11031	-1.13121	0.280184	0.546571	-6.42056	0.262353
YGR070W	-0.190556	7.66738	-1.78736	0.0989447	0.327017	-5.79644	0.48543
YPR102C	-0.190334	9.3157	-1.21866	0.246514	0.510594	-6.28353	0.291924
YBR186W	-0.190289	1.61231	-0.567457	0.580921	0.782738	-6.2559	0.106384
YLL015W	-0.190191	7.94227	-1.6941	0.115857	0.35206	-5.90012	0.453383
YGL162W	-0.189866	4.80994	-1.2361	0.240198	0.505416	-6.44603	0.296351
YDL097C	-0.189855	8.64978	-1.49019	0.161822	0.415523	-6.06404	0.381404
YOR311C	-0.189758	6.24591	-1.74843	0.106038	0.337003	-5.91177	0.472367
YOR346W	-0.189588	7.49935	-1.75909	0.103997	0.334621	-5.85677	0.475447
YDR316W	-0.189496	6.60171	-1.62623	0.129996	0.374225	-6.095	0.426867
YDR188W	-0.189482	8.22095	-1.54064	0.149489	0.402097	-6.0742	0.39567
YDL125C	-0.189237	7.54269	-1.40826	0.184568	0.444022	-6.34725	0.352596
YLR023C	-0.189237	7.24481	-1.77735	0.100829	0.329589	-5.84882	0.482028
YLL055W	-0.189196	5.62806	-1.73753	0.107852	0.339508	-5.88422	0.46915
YLR431C	-0.189041	5.11704	-1.44628	0.173845	0.430808	-6.23139	0.365716
YGR125W	-0.188792	7.43309	-1.78508	0.0993668	0.327814	-5.82304	0.484372
YMR107W	-0.18872	5.11671	-1.68019	0.118543	0.356408	-5.90411	0.448053
YDL085C-A	-0.188719	5.19568	-1.37694	0.193809	0.45433	-6.33314	0.342629
YCR083W	-0.188704	5.40089	-1.74126	0.10699	0.338405	-5.85222	0.470564
YGR238C	-0.188638	5.90938	-1.64641	0.125737	0.36837	-6.04373	0.433716
YGL126W	-0.188517	4.67271	-1.46583	0.168538	0.42448	-6.13213	0.372142
YHR050W	-0.188465	6.59349	-1.88959	0.0830161	0.301458	-5.69776	0.520773
YBR074W	-0.188457	7.12402	-1.7447	0.106707	0.337689	-5.90564	0.471484
YAR023C	-0.188431	3.29536	-1.11795	0.285335	0.551511	-6.25046	0.258446
YHR010W	-0.188142	9.4525	-1.05653	0.311646	0.572403	-6.43675	0.242298
YBR255C-A	-0.1879	4.65976	-1.34954	0.202205	0.461276	-6.28073	0.336039
YPL006W	-0.18789	7.70764	-1.58887	0.138215	0.386777	-6.08398	0.412539
YPR166C	-0.18784	5.34104	-1.56591	0.143486	0.395591	-6.09933	0.402753
YBR287W	-0.187711	8.26045	-1.51922	0.154746	0.408153	-6.09684	0.389177
YLR248W	-0.187645	8.71015	-1.44941	0.17269	0.430109	-6.1074	0.366421
YGL063W	-0.187573	3.10448	-1.06333	0.308432	0.570528	-6.25833	0.243723
YPR105C	-0.187409	7.0364	-1.7197	0.111288	0.343965	-5.94739	0.463485
YJL212C	-0.187324	6.94892	-1.46447	0.168905	0.425224	-6.31248	0.371382
YJR051W	-0.187232	7.31786	-1.78905	0.0986969	0.326905	-5.8259	0.485579
YLR250W	-0.186645	7.42899	-1.80026	0.096793	0.325086	-5.80014	0.488002
YOR004W	-0.186493	6.33253	-1.54939	0.147388	0.399583	-6.20222	0.398393
YEL064C	-0.186395	4.64634	-1.54465	0.148184	0.400904	-6.01976	0.39696
YLR283W	-0.18626	5.17346	-1.51436	0.155959	0.40959	-6.14792	0.38765
YOR020W-A	-0.186153	5.69542	-1.67253	0.120407	0.358933	-5.98724	0.444986
YIL010W	-0.186072	5.94084	-1.67922	0.119076	0.357252	-5.99831	0.447026
YML002W	-0.186006	6.05934	-1.83633	0.0909991	0.316013	-5.76867	0.500295
YBR187W	-0.185848	6.52271	-1.50823	0.157504	0.411204	-6.26074	0.385942
YOL159C-A	-0.18583	3.06571	-0.967745	0.352374	0.609589	-6.34324	0.214963
YDR427W	-0.185546	8.17664	-1.58561	0.13865	0.387166	-6.01884	0.412103
YAL060W	-0.18551	8.71159	-1.3732	0.194937	0.455093	-6.20633	0.3419
YDR503C	-0.185495	4.56129	-1.25172	0.23465	0.500224	-6.38251	0.300836
YGR168C	-0.18538	5.22665	-1.48413	0.163697	0.418298	-6.19641	0.378514
YPL097W	-0.185366	5.55486	-1.68724	0.117344	0.354919	-5.95092	0.449871
YPL168W	-0.185144	5.13519	-1.63083	0.128711	0.372869	-5.97865	0.428444
YHR041C	-0.185045	4.21666	-1.30531	0.216392	0.479463	-6.24829	0.319245
YMR097C	-0.184809	6.21106	-1.85219	0.0885514	0.311926	-5.75137	0.505949
YML038C	-0.184736	6.21884	-1.82461	0.0928464	0.319626	-5.79434	0.495358
YJR013W	-0.184452	5.9381	-1.77013	0.101922	0.332069	-5.8622	0.478772
YNR069C	-0.184155	4.5443	-1.50174	0.158814	0.411646	-6.05979	0.385476
YPL175W	-0.183847	5.75047	-1.71917	0.111235	0.343965	-5.92365	0.463485
YCL052C	-0.183801	7.32884	-1.80057	0.0967417	0.325086	-5.80743	0.488002
YKL046C	-0.18327	7.69281	-1.46337	0.169201	0.425789	-6.2585	0.370805
YMR265C	-0.183206	6.0948	-1.82012	0.0935624	0.320376	-5.79572	0.494341
YKR062W	-0.182819	6.74273	-1.78484	0.099406	0.327814	-5.85849	0.484372
YOR316C-A	-0.182451	-0.0601088	-0.466688	0.649018	0.823708	-5.94276	0.0842268
YGR239C	-0.182433	4.28258	-1.38557	0.190898	0.450587	-6.16142	0.346221
YNL095C	-0.182311	4.1669	-1.22199	0.245298	0.509584	-6.33752	0.292784
YOR376W-A	-0.182177	4.12567	-1.21136	0.249198	0.512892	-6.3412	0.289974
YPL007C	-0.18216	5.90884	-1.72313	0.110497	0.343661	-5.93085	0.46387
YDR023W	-0.182157	10.1846	-0.999858	0.33722	0.597171	-6.35616	0.223901
YLR347C	-0.181796	7.04667	-1.65376	0.124216	0.364993	-6.04377	0.437715
YNL131W	-0.181775	7.93595	-1.58567	0.138788	0.387218	-6.05781	0.412045
YKR058W	-0.181682	7.7281	-1.58139	0.139913	0.389054	-6.09209	0.40999
YOL099C	-0.181671	0.383104	-0.450072	0.660724	0.829229	-6.04015	0.0813256
YER183C	-0.18164	4.7883	-1.53377	0.150821	0.403369	-6.05993	0.394297
YOR386W	-0.18155	7.06084	-1.80002	0.0968329	0.325086	-5.82448	0.488002
YPR012W	-0.181275	0.00902857	-0.453429	0.658327	0.827407	-5.96263	0.0822806
YNL155W	-0.181136	7.04054	-1.70992	0.113024	0.346841	-5.96157	0.459869
YGR111W	-0.180946	7.02733	-1.60469	0.134681	0.381809	-6.11525	0.418154
YGL017W	-0.180729	5.73409	-1.67367	0.120027	0.358518	-5.98922	0.445489
YDR332W	-0.180688	5.79483	-1.67627	0.119515	0.357704	-5.99083	0.446476
YHR032W-A	-0.180645	2.48084	-0.785731	0.447344	0.692576	-6.33826	0.159533
YGR147C	-0.18044	6.24025	-1.74921	0.105663	0.335992	-5.91007	0.473671
YFR050C	-0.180302	7.81135	-1.53614	0.150581	0.403287	-6.14479	0.394385
YMR307W	-0.180222	10.6828	-0.901212	0.385301	0.638668	-6.35882	0.194725
YJR115W	-0.180107	5.07082	-1.46651	0.168358	0.424462	-6.19762	0.372161
YGR060W	-0.179935	8.21664	-1.29042	0.221344	0.485477	-6.40148	0.313831
YIL163C	-0.179782	-0.300056	-0.394262	0.700342	0.851874	-5.92718	0.0696245
YOR034C-A	-0.179339	2.5545	-0.837905	0.418548	0.668447	-6.31645	0.174933
YGR264C	-0.179336	9.36578	-1.10628	0.290404	0.555171	-6.40032	0.255573
YML092C	-0.179148	7.59017	-1.41461	0.182737	0.441922	-6.33432	0.354654
YKL051W	-0.179098	5.86188	-1.3985	0.187408	0.447913	-6.38067	0.348806
YDR205W	-0.178743	5.73767	-1.66233	0.122314	0.362473	-6.00614	0.440724
YOR124C	-0.178559	8.33514	-1.50223	0.158688	0.411646	-6.10653	0.385476
YLR253W	-0.178462	6.65322	-1.78263	0.0997442	0.327841	-5.86286	0.484337
YML100W-A	-0.178341	0.792215	-0.475588	0.642954	0.819765	-6.1153	0.0863105
YDL085W	-0.178288	4.05998	-1.12378	0.283203	0.54886	-6.42535	0.260538
YNL183C	-0.177858	6.85661	-1.75173	0.105114	0.335681	-5.90596	0.474073
YFL048C	-0.177325	7.1743	-1.64402	0.126236	0.368885	-6.05106	0.433109
YKL149C	-0.177311	5.50518	-1.64788	0.125093	0.366846	-6.00259	0.435516
YHL015W	-0.177285	10.8485	-0.889905	0.391072	0.643402	-6.33986	0.191518
YJL183W	-0.177275	6.53599	-1.53078	0.151888	0.404713	-6.22981	0.392853
YBR149W	-0.177245	8.61488	-1.38844	0.190145	0.44981	-6.20501	0.346971
YLR194C	-0.17723	6.31763	-1.49788	0.160138	0.413996	-6.27283	0.383004
YNL048W	-0.176854	6.83236	-1.70432	0.11404	0.349032	-5.97769	0.457135
YDR211W	-0.176723	8.12186	-1.55774	0.145064	0.397294	-6.06736	0.400888
YNL092W	-0.176217	4.16334	-1.24811	0.235923	0.501273	-6.3061	0.299926
YOR067C	-0.17569	6.94575	-1.59665	0.136467	0.38399	-6.13028	0.41568
YGL033W	-0.175512	1.35598	-0.570819	0.578712	0.782338	-6.19191	0.106606
YKL018W	-0.175434	5.3182	-1.59786	0.135858	0.38314	-6.05121	0.416642
YOR142W	-0.175429	8.52367	-1.28141	0.224388	0.488002	-6.35594	0.311578
YJL113W	-0.175352	4.32339	-1.32704	0.20904	0.4695	-6.24395	0.328364
YMR149W	-0.175193	7.37767	-1.62895	0.129263	0.373391	-6.05888	0.427836
YKL135C	-0.174932	7.52219	-1.55691	0.145599	0.397446	-6.14864	0.400722
YPR047W	-0.174752	6.01127	-1.66858	0.121048	0.359975	-6.01844	0.443728
YPL266W	-0.174698	7.21226	-1.54557	0.1483	0.400904	-6.18833	0.39696
YMR074C	-0.174659	6.0716	-1.43456	0.177092	0.435351	-6.34802	0.361161
YJL053W	-0.174513	6.65451	-1.58796	0.138419	0.386777	-6.14926	0.412539
YKL206C	-0.174377	5.63942	-1.34584	0.203363	0.462535	-6.42758	0.334855
YNL140C	-0.174376	-0.791624	-0.365586	0.721071	0.865954	-5.84592	0.0625054
YOL119C	-0.174291	6.20405	-1.72638	0.109709	0.34264	-5.94288	0.465162
YNL325C	-0.17426	5.65656	-1.61491	0.132289	0.378224	-6.06668	0.422251
YGL252C	-0.174247	7.66776	-1.58562	0.138798	0.387218	-6.09318	0.412045
YBL040C	-0.174029	6.46992	-1.64038	0.126997	0.3697	-6.07477	0.432151
YGL053W	-0.174002	5.92182	-1.68525	0.117545	0.355199	-5.98772	0.449528
YGR116W	-0.173901	9.28579	-1.23602	0.23992	0.50521	-6.26899	0.296528
YLL050C	-0.173464	8.64676	-1.00428	0.335171	0.595735	-6.63979	0.224947
YKR065C	-0.173135	6.42918	-1.73317	0.10846	0.340345	-5.93766	0.468081
YOR094W	-0.173095	5.28449	-1.36479	0.197497	0.457357	-6.36107	0.339744
YAL026C	-0.173014	7.75967	-1.54809	0.147547	0.39965	-6.13492	0.39832
YLR389C	-0.172819	7.99062	-1.50128	0.159118	0.412075	-6.16662	0.385023
YDL199C	-0.172441	5.04268	-1.35013	0.202021	0.461276	-6.34476	0.336039
YER012W	-0.172422	8.19946	-1.49079	0.16163	0.415331	-6.1462	0.381605
YGR199W	-0.172358	6.49915	-1.59522	0.136786	0.384304	-6.13957	0.415325
YLR241W	-0.172273	7.93853	-1.52129	0.154063	0.407484	-6.14715	0.389889
YIL066C	-0.17224	3.61353	-1.03479	0.321278	0.581736	-6.41682	0.235274
YJL047C	-0.172076	6.29963	-1.65379	0.124058	0.364708	-6.05296	0.438054
YGL071W	-0.172052	6.09637	-1.33058	0.208191	0.468641	-6.4831	0.329159
YGR101W	-0.172042	5.37636	-1.55649	0.145396	0.397294	-6.11699	0.400888
YPL176C	-0.171898	7.14158	-1.66706	0.121203	0.359975	-6.01923	0.443728
YPL236C	-0.171868	5.32452	-1.50908	0.157167	0.411204	-6.17589	0.385942
YBR269C	-0.171815	5.81901	-1.50654	0.15793	0.411521	-6.2333	0.385608
YNR025C	-0.17165	1.93309	-0.62292	0.545056	0.759883	-6.30365	0.119253
YGL097W	-0.171616	7.38917	-1.45244	0.172157	0.42978	-6.3027	0.366754
YFL039C	-0.171461	11.3209	-0.764772	0.459262	0.70137	-6.36364	0.154053
YGL016W	-0.170979	6.40394	-1.56934	0.142687	0.394374	-6.17544	0.404091
YOR360C	-0.170952	6.31754	-1.64442	0.126	0.368779	-6.06696	0.433234
YOL146W	-0.170951	4.43665	-1.22226	0.245201	0.509584	-6.39312	0.292784
YMR092C	-0.170504	8.12897	-1.40035	0.186865	0.446842	-6.2783	0.349846
YMR167W	-0.170466	6.08482	-1.61038	0.133328	0.379236	-6.10704	0.421091
YKL080W	-0.170013	8.63686	-1.29084	0.221205	0.485477	-6.32319	0.313831
YBL101C	-0.169726	6.68766	-1.40962	0.184175	0.443257	-6.39159	0.353344
YGL006W-A	-0.169312	2.73614	-0.79257	0.443498	0.690569	-6.40547	0.160793
YLL033W	-0.169269	2.95954	-0.927276	0.371918	0.62677	-6.35232	0.202892
YPR029C	-0.169082	7.85711	-1.53673	0.150097	0.402897	-6.13761	0.394806
YMR259C	-0.169061	6.98314	-1.53953	0.149758	0.402347	-6.20889	0.395399
YLR218C	-0.168947	4.09882	-1.20596	0.251063	0.513917	-6.34168	0.289107
YDR336W	-0.168869	5.04309	-1.34557	0.203447	0.46255	-6.35055	0.334842
YKL142W	-0.168789	8.18428	-1.31802	0.212234	0.474382	-6.37321	0.323872
YAR007C	-0.168511	6.86957	-1.42694	0.179233	0.438084	-6.36511	0.358442
YBR143C	-0.168466	9.45517	-1.14915	0.272713	0.53829	-6.33693	0.268984
YKL152C	-0.168273	12.1385	-0.647465	0.529589	0.752999	-6.31546	0.123206
YER144C	-0.16809	6.01555	-1.38493	0.191416	0.450587	-6.40939	0.346221
YDR062W	-0.167995	8.80487	-1.22784	0.243172	0.508202	-6.36717	0.293964
YCL010C	-0.167994	5.51282	-1.28655	0.222647	0.486525	-6.48729	0.312895
YOR238W	-0.167717	5.22239	-1.43559	0.176805	0.434825	-6.26081	0.361686
YER056C	-0.167689	8.39223	-1.38657	0.190636	0.450437	-6.24921	0.346366
YLR229C	-0.167479	7.46064	-1.31857	0.212056	0.47434	-6.46919	0.32391
YHL039W	-0.167154	6.66863	-1.68286	0.118016	0.355539	-6.012	0.449112
YNR004W	-0.167024	2.96015	-0.851521	0.41124	0.662081	-6.41968	0.179089
YBR150C	-0.167015	6.17316	-1.3941	0.188699	0.449245	-6.40605	0.347517
YBL059C-A	-0.166881	5.24317	-1.44031	0.175494	0.432852	-6.25747	0.36366
YGR150C	-0.166764	6.55835	-1.63387	0.128067	0.371544	-6.08408	0.429989
YAL056W	-0.166591	7.54775	-1.58961	0.137709	0.386531	-6.10008	0.412816
YHR179W	-0.16657	9.96308	-0.957603	0.35726	0.612149	-6.43878	0.213143
YLR242C	-0.166529	4.3724	-1.28666	0.222294	0.486111	-6.30371	0.313265
YLR396C	-0.166446	5.65445	-1.5961	0.136249	0.38388	-6.0932	0.415804
YJL089W	-0.166147	2.68844	-0.848857	0.412447	0.662517	-6.34581	0.178803
YHL003C	-0.165927	7.76132	-1.49068	0.161844	0.415523	-6.21361	0.381404
YPL038W	-0.165883	3.95225	-1.17682	0.261907	0.525136	-6.34252	0.279728
YHR141C	-0.165632	9.45173	-0.995276	0.339353	0.599172	-6.49899	0.222448
YDR272W	-0.165557	7.36449	-1.53198	0.151495	0.4041	-6.19675	0.393511
YKR084C	-0.165245	7.36541	-1.42593	0.179517	0.438091	-6.33968	0.358435
YDL237W	-0.165119	7.22311	-1.48744	0.162835	0.416968	-6.26742	0.379898
YDL079C	-0.164952	7.68572	-1.46291	0.169323	0.425813	-6.26	0.370782
YNL326C	-0.164669	4.71093	-1.33023	0.208161	0.468641	-6.31457	0.329159
YMR231W	-0.164588	6.66889	-1.62089	0.130842	0.37582	-6.10205	0.42502
YKL145W	-0.164582	8.86071	-1.24396	0.237117	0.502625	-6.33797	0.298756
YDL192W	-0.164405	9.21853	-1.0303	0.323297	0.583442	-6.50741	0.234002
YOL042W	-0.164139	5.76933	-1.59902	0.135598	0.382589	-6.10018	0.417267
YLR178C	-0.164024	7.1436	-1.48009	0.164756	0.418711	-6.28222	0.378086
YER182W	-0.163995	6.31079	-1.54245	0.149051	0.401899	-6.21152	0.395883
YPL191C	-0.163878	4.68125	-1.24095	0.238464	0.503821	-6.41771	0.297723
YBR035C	-0.163793	7.29798	-1.41103	0.183768	0.443171	-6.36424	0.353429
YIL045W	-0.16369	7.41539	-1.55453	0.145862	0.397888	-6.16134	0.400239
YMR024W	-0.163614	6.24875	-1.53683	0.150411	0.403287	-6.21758	0.394385
YHR183W	-0.163324	9.5416	-0.967864	0.352317	0.609589	-6.50884	0.214963
YDR131C	-0.162979	5.46813	-1.5149	0.155486	0.408975	-6.18601	0.388303
YGR206W	-0.162954	4.18742	-1.03215	0.322466	0.582472	-6.5498	0.234725
YDL229W	-0.162878	11.3721	-0.693147	0.501484	0.730206	-6.40836	0.136555
YBR265W	-0.162865	5.98894	-1.43932	0.175768	0.43334	-6.33665	0.363171
YDL117W	-0.162859	6.5768	-1.62971	0.128912	0.373089	-6.08996	0.428188
YGR220C	-0.162784	6.3672	-1.59523	0.136481	0.38399	-6.13833	0.41568
YOR261C	-0.162499	8.83574	-1.25137	0.234464	0.500224	-6.33385	0.300836
YIL100W	-0.162026	1.63638	-0.612372	0.551632	0.763394	-6.23496	0.117252
YDR344C	-0.161867	1.81302	-0.635475	0.536974	0.757894	-6.26481	0.120392
YPR033C	-0.161826	8.83064	-1.0952	0.295037	0.558818	-6.51135	0.25273
YDR438W	-0.161777	4.06688	-1.11054	0.288638	0.554658	-6.44129	0.255975
YGR254W	-0.161716	11.6648	-0.657128	0.523569	0.74783	-6.385	0.126197
YML048W	-0.161682	8.77612	-1.23995	0.238547	0.503821	-6.35839	0.297723
YML104C	-0.161593	6.62588	-1.58706	0.138322	0.386777	-6.15062	0.412539
YGR148C	-0.161562	10.0238	-0.937729	0.366973	0.622132	-6.44614	0.206118
YNL003C	-0.16153	5.74939	-1.49402	0.160984	0.414386	-6.24441	0.382595
YDR330W	-0.161506	7.00136	-1.57316	0.141501	0.392552	-6.16099	0.406103
YLR239C	-0.161484	5.85948	-1.45486	0.1715	0.428678	-6.30648	0.367869
YBL022C	-0.161394	8.21505	-1.27676	0.225968	0.490458	-6.41836	0.309398
YGR085C	-0.161302	8.73088	-1.17377	0.26338	0.526684	-6.44329	0.27845
YPL189C-A	-0.161281	4.60099	-1.23462	0.24073	0.505965	-6.41039	0.295879
YJL131C	-0.161252	6.21758	-1.51161	0.156652	0.410866	-6.2513	0.3863
YPL026C	-0.161203	6.20773	-1.48974	0.162237	0.415814	-6.28071	0.381101
YDL059C	-0.161181	4.85305	-1.36151	0.198177	0.457959	-6.29984	0.339173
YCR024C	-0.161178	5.14632	-1.29527	0.219722	0.483502	-6.42865	0.315602
YGL196W	-0.161153	6.83811	-1.55342	0.146276	0.398597	-6.19459	0.399466
YJL099W	-0.161093	6.03614	-1.58852	0.137955	0.386626	-6.13514	0.412709
YGR171C	-0.160889	5.67749	-1.5487	0.147211	0.399287	-6.16223	0.398715
YBR056W	-0.16084	8.03563	-1.32772	0.209105	0.4695	-6.38614	0.328364
YKR076W	-0.160819	6.34654	-1.52459	0.153413	0.40658	-6.23695	0.390854
YDR091C	-0.160702	8.08647	-1.20171	0.252777	0.515458	-6.52922	0.287806
YJL198W	-0.160525	7.12431	-1.35995	0.19898	0.458897	-6.44068	0.338285
YFL057C	-0.160489	4.62452	-1.07741	0.302594	0.565952	-6.59085	0.247221
YJR094W-A	-0.160472	8.4423	-1.10694	0.29013	0.555171	-6.5717	0.255573
YLR388W	-0.160355	8.31703	-1.08471	0.299476	0.563231	-6.61897	0.249313
YAL027W	-0.16031	5.06489	-1.42471	0.17953	0.438091	-6.25219	0.358435
YLR185W	-0.159903	8.97026	-1.05824	0.310897	0.572264	-6.52458	0.242403
YFR004W	-0.159868	8.27822	-1.37418	0.194316	0.454803	-6.28612	0.342177
YOR201C	-0.159799	5.69018	-1.54372	0.148407	0.400904	-6.17042	0.39696
YPL119C	-0.159486	5.2269	-1.07849	0.302131	0.565629	-6.68817	0.247469
YKL140W	-0.159416	7.38196	-1.53907	0.149529	0.402097	-6.18552	0.39567
YLR053C	-0.159157	1.77954	-0.604469	0.556783	0.767012	-6.27571	0.115198
YDR092W	-0.158686	6.20821	-1.56167	0.14414	0.395866	-6.1815	0.402452
YCR060W	-0.158659	4.35845	-1.24163	0.237915	0.503235	-6.35497	0.298229
YJL148W	-0.158567	7.19101	-1.44661	0.173755	0.430808	-6.32418	0.365716
YJL035C	-0.158521	3.75699	-1.06696	0.306823	0.569228	-6.41772	0.244714
YCR013C	-0.158066	3.03645	-0.765836	0.458652	0.700686	-6.51108	0.154476
YPL196W	-0.157887	6.41498	-1.57868	0.140193	0.389468	-6.16228	0.409529
YPL106C	-0.157665	10.5586	-0.824863	0.425629	0.674374	-6.44736	0.171099
YOR125C	-0.157534	5.54642	-1.45999	0.169812	0.426253	-6.26943	0.370332
YKL060C	-0.157216	13.7574	-0.509016	0.619966	0.805753	-6.1693	0.0937979
YCR105W	-0.157063	1.22999	-0.535484	0.602023	0.793509	-6.18273	0.100448
YFR018C	-0.157018	5.38531	-1.17855	0.261543	0.524582	-6.5992	0.280187
YGL018C	-0.156966	4.97138	-1.28434	0.223393	0.487127	-6.41516	0.312358
YDL157C	-0.156861	5.8608	-1.51601	0.155208	0.408699	-6.22381	0.388597
YML075C	-0.156772	7.0141	-1.32841	0.208885	0.46936	-6.48594	0.328493
YOR161C	-0.15662	6.90185	-1.28341	0.223709	0.487127	-6.54597	0.312358
YLR083C	-0.15656	8.40979	-1.20062	0.253188	0.515458	-6.47303	0.287806
YJR015W	-0.156487	7.322	-1.50234	0.158662	0.411646	-6.24059	0.385476
YGR261C	-0.156361	7.60497	-1.48874	0.162162	0.415814	-6.2343	0.381101
YER014W	-0.156248	6.56591	-1.49648	0.160352	0.414019	-6.27676	0.38298
YBR166C	-0.156228	6.19531	-1.54142	0.148961	0.401837	-6.20925	0.39595
YMR138W	-0.156134	4.47029	-1.20536	0.251285	0.513972	-6.41971	0.28906
YGL166W	-0.155996	4.8221	-1.20175	0.252764	0.515458	-6.48836	0.287806
YOL114C	-0.155793	2.99587	-0.772413	0.454894	0.698126	-6.49562	0.156066
YBR022W	-0.155691	5.05274	-1.34497	0.203349	0.462535	-6.35293	0.334855
YDR206W	-0.155579	7.36352	-1.51892	0.154483	0.407925	-6.21478	0.38942
YLR220W	-0.155516	6.73676	-1.39581	0.188196	0.448942	-6.40886	0.34781
YKL171W	-0.155123	6.82088	-1.40476	0.185582	0.445027	-6.39551	0.351614
YOL165C	-0.155062	-0.682758	-0.320324	0.754261	0.883207	-5.88148	0.0539374
YER076W-A	-0.154901	0.777475	-0.482103	0.63834	0.817684	-6.10889	0.0874144
YAL004W	-0.154642	-0.436566	-0.352849	0.73032	0.870585	-5.91691	0.0601889
YLR005W	-0.154594	6.37857	-1.55255	0.146295	0.398597	-6.19861	0.399466
YML003W	-0.154583	4.46544	-1.05753	0.311204	0.572264	-6.58136	0.242403
YPL142C	-0.154576	1.44593	-0.522847	0.61065	0.79975	-6.24026	0.0970455
YCR032W	-0.154251	6.63685	-1.54342	0.148479	0.400904	-6.21176	0.39696
YOR361C	-0.154211	9.21598	-0.943397	0.364184	0.618882	-6.59315	0.208392
YBR288C	-0.153964	6.67091	-1.30797	0.215516	0.479023	-6.52086	0.319644
YPL161C	-0.153882	6.04416	-1.51799	0.154715	0.408153	-6.23407	0.389177
YBR211C	-0.153793	5.64412	-1.43721	0.176057	0.433702	-6.3103	0.362809
YPR023C	-0.153732	7.26993	-1.51048	0.156597	0.410866	-6.23307	0.3863
YDL064W	-0.153713	5.76758	-1.13786	0.277505	0.543614	-6.68689	0.264709
YER025W	-0.153702	9.44964	-1.05596	0.311623	0.572403	-6.43819	0.242298
YPR067W	-0.153468	5.75995	-1.4439	0.17427	0.431259	-6.31276	0.365262
YIL071W-A	-0.153448	0.00727219	-0.364824	0.721626	0.866153	-5.99879	0.0624052
YFL050C	-0.153368	5.68541	-1.44878	0.172861	0.430109	-6.29912	0.366421
YDR158W	-0.153253	9.14457	-1.01706	0.329301	0.589475	-6.53454	0.229535
YDL018C	-0.15323	5.68829	-1.40281	0.18605	0.445607	-6.3598	0.351048
YDL234C	-0.153146	7.60647	-1.4182	0.181418	0.44041	-6.32815	0.356143
YER175C	-0.153099	6.36738	-1.35466	0.200614	0.460352	-6.46211	0.33691
YDR212W	-0.153008	8.24682	-1.28263	0.223822	0.487127	-6.40576	0.312358
YDR489W	-0.152929	4.45438	-1.21662	0.246958	0.510836	-6.40362	0.291718
YGR276C	-0.152874	6.8421	-1.53296	0.151018	0.403369	-6.22285	0.394297
YDR214W	-0.152775	6.79074	-1.51932	0.154383	0.407925	-6.24293	0.38942
YER049W	-0.152667	7.82643	-1.24801	0.235958	0.501273	-6.51458	0.299926
YNL228W	-0.15264	0.591309	-0.383945	0.707772	0.856112	-6.11225	0.0674694
YJL207C	-0.152408	7.30833	-1.41188	0.18348	0.442835	-6.36244	0.353758
YJR008W	-0.152321	7.76975	-1.32581	0.20972	0.470301	-6.42722	0.327624
YIR014W	-0.152255	3.56412	-0.899786	0.386029	0.638842	-6.53505	0.194606
YJL112W	-0.151874	6.56055	-1.5135	0.155839	0.409456	-6.25352	0.387793
YGL130W	-0.151713	6.36752	-1.529	0.151989	0.404713	-6.23114	0.392853
YCL059C	-0.151625	8.0168	-1.35348	0.200656	0.460352	-6.35696	0.33691
YNL291C	-0.151449	6.0372	-1.41132	0.183685	0.44315	-6.3766	0.353449
YER102W	-0.150632	9.47143	-0.903782	0.383991	0.637204	-6.5821	0.195721
YPR165W	-0.150405	9.18959	-1.07223	0.304546	0.567832	-6.46967	0.24578
YKL047W	-0.150323	6.17568	-1.42932	0.178417	0.43744	-6.36026	0.359081
YDL218W	-0.15032	1.32643	-0.515125	0.615812	0.80263	-6.2161	0.0954846
YDR161W	-0.150281	7.22364	-1.44105	0.174991	0.431968	-6.32959	0.364548
YNL165W	-0.150272	4.87879	-1.11075	0.288554	0.554658	-6.59976	0.255975
YDR535C	-0.150231	0.302965	-0.333901	0.744248	0.878415	-6.07004	0.0563005
YPL051W	-0.150069	4.69022	-1.19286	0.255969	0.518723	-6.47565	0.285065
YJR064W	-0.150038	8.47777	-1.22236	0.244869	0.509584	-6.43522	0.292784
YPL208W	-0.149518	5.69904	-1.12318	0.283448	0.54908	-6.69655	0.260365
YLR329W	-0.149462	0.550726	-0.34374	0.737022	0.874877	-6.11868	0.0580532
YOR350C	-0.14945	5.60322	-1.42013	0.180832	0.439506	-6.32858	0.357036
YGR091W	-0.149387	5.22971	-1.30131	0.217573	0.480939	-6.4332	0.31791
YHR078W	-0.14912	6.92911	-1.47997	0.164452	0.418527	-6.29254	0.378276
YDR404C	-0.149021	6.85175	-1.3766	0.193911	0.454391	-6.43107	0.342571
YMR152W	-0.148975	6.75247	-1.49347	0.160936	0.414386	-6.27902	0.382595
YIR042C	-0.148845	3.39891	-0.803166	0.437582	0.685814	-6.57748	0.163794
YGL005C	-0.148397	6.10059	-1.48128	0.164109	0.418452	-6.28728	0.378354
YCR026C	-0.148318	6.92152	-1.38495	0.19141	0.450587	-6.41815	0.346221
YOR099W	-0.148248	8.0995	-1.28443	0.223082	0.487127	-6.42908	0.312358
YBL091C-A	-0.147888	4.85199	-1.2168	0.24706	0.510836	-6.47605	0.291718
YOL103W	-0.147864	7.46154	-1.39365	0.188538	0.449225	-6.37409	0.347536
YGL067W	-0.147762	6.23582	-1.41555	0.182321	0.44159	-6.38056	0.354981
YML035C	-0.147362	7.65915	-1.34299	0.204114	0.463008	-6.41891	0.334412
YGR250C	-0.147357	8.07071	-1.32219	0.210566	0.471715	-6.38745	0.326321
YNL330C	-0.147352	7.01537	-1.34422	0.203871	0.462982	-6.46609	0.334436
YML019W	-0.147209	6.08022	-1.36257	0.198178	0.457959	-6.44197	0.339173
YIL023C	-0.147112	5.15794	-1.26304	0.230557	0.496019	-6.46956	0.304502
YMR235C	-0.147008	8.20907	-1.23663	0.239872	0.50521	-6.46756	0.296528
YDR381W	-0.146947	8.61291	-1.08244	0.300442	0.563885	-6.56576	0.24881
YOR174W	-0.146797	5.73661	-1.42087	0.18062	0.439491	-6.34099	0.35705
YOR208W	-0.146781	5.98194	-1.14873	0.273169	0.538983	-6.69166	0.268425
YLR422W	-0.146766	7.06232	-1.40547	0.185227	0.444709	-6.38545	0.351924
YPL094C	-0.14671	7.22524	-1.38452	0.191391	0.450587	-6.40334	0.346221
YLR271W	-0.146595	5.97797	-1.20174	0.252769	0.515458	-6.63112	0.287806
YDR531W	-0.146485	6.60085	-1.45446	0.171275	0.428295	-6.33323	0.368257
YHR128W	-0.146438	7.18886	-1.36867	0.196266	0.455631	-6.42586	0.341386
YER005W	-0.146097	6.36783	-1.44585	0.173631	0.430808	-6.34384	0.365716
YLR090W	-0.146031	6.43795	-1.34704	0.202988	0.462388	-6.47254	0.334994
YMR297W	-0.145893	9.79794	-0.884338	0.39398	0.646815	-6.53777	0.18922
YNL101W	-0.145784	7.50041	-1.3302	0.208265	0.468641	-6.45116	0.329159
YDR253C	-0.145505	4.88328	-1.02239	0.326875	0.586879	-6.69334	0.231452
YOL129W	-0.145401	6.76129	-1.46467	0.168516	0.42448	-6.31778	0.372142
YDL212W	-0.145265	7.76329	-1.34272	0.204021	0.463008	-6.40702	0.334412
YER090W	-0.145263	8.29216	-1.14854	0.273245	0.538983	-6.55401	0.268425
YHR184W	-0.145017	2.12048	-0.614748	0.550128	0.762198	-6.35956	0.117932
YGR003W	-0.145006	5.58191	-1.3804	0.192443	0.451838	-6.37783	0.345017
YNL270C	-0.144971	1.79608	-0.545739	0.595299	0.790295	-6.31469	0.102211
YGR177C	-0.144868	5.13717	-1.13514	0.2786	0.544498	-6.61394	0.264003
YGL142C	-0.144809	6.41938	-1.39625	0.18792	0.448505	-6.40949	0.348233
YLR059C	-0.144726	6.07795	-1.33197	0.207746	0.468641	-6.48046	0.329159
YDR483W	-0.144564	8.97233	-1.09701	0.293998	0.558264	-6.48349	0.253161
YJR072C	-0.144525	7.30325	-1.40948	0.183886	0.443206	-6.36602	0.353394
YLR180W	-0.144098	8.78399	-0.90302	0.384379	0.637671	-6.7106	0.195403
YDR456W	-0.144073	7.22828	-1.22494	0.244226	0.509584	-6.59967	0.292784
YER087W	-0.144062	6.05053	-1.42605	0.179152	0.438066	-6.35819	0.35846
YMR209C	-0.143947	5.90334	-1.3666	0.196792	0.456559	-6.42524	0.340503
YLR454W	-0.1438	8.04203	-1.29061	0.220965	0.485341	-6.43111	0.313953
YEL052W	-0.143798	7.4371	-1.29905	0.218462	0.481976	-6.49543	0.316975
YLR172C	-0.143774	7.43386	-1.30517	0.216438	0.479463	-6.48815	0.319245
YBR076C-A	-0.143604	3.39152	-0.901767	0.384787	0.63817	-6.49082	0.195063
YER121W	-0.143435	4.44537	-1.04934	0.314808	0.575266	-6.58588	0.240131
YJL111W	-0.143417	8.65231	-1.12456	0.282632	0.548422	-6.51313	0.260885
YIL142W	-0.143336	8.22696	-1.18407	0.259343	0.523163	-6.52544	0.281363
YPL120W	-0.143246	5.63223	-1.35681	0.199624	0.459645	-6.41336	0.337577
YML118W	-0.14313	4.73417	-1.20965	0.249527	0.512892	-6.46416	0.289974
YOR338W	-0.143064	2.89877	-0.741185	0.472887	0.713651	-6.4921	0.146514
YMR198W	-0.142994	5.82014	-1.37458	0.194195	0.454803	-6.40838	0.342177
YMR282C	-0.142551	5.79278	-1.33063	0.208032	0.468641	-6.46165	0.329159
YIL068C	-0.142114	7.20592	-1.33101	0.207915	0.468641	-6.47248	0.329159
YLR249W	-0.142114	12.7749	-0.491117	0.63225	0.815129	-6.30884	0.0887736
YPL023C	-0.141934	7.12213	-1.16988	0.264882	0.528612	-6.66949	0.276863
YPR007C	-0.141919	2.8075	-0.743593	0.471322	0.712482	-6.46498	0.147226
YGR284C	-0.141881	7.30454	-1.29024	0.221406	0.485477	-6.5165	0.313831
YGL111W	-0.141763	7.25218	-1.36037	0.198562	0.458439	-6.43259	0.338718
YHR175W	-0.141646	5.61328	-1.24718	0.23625	0.501536	-6.54611	0.299698
YBR280C	-0.141641	6.05347	-1.25173	0.234645	0.500224	-6.5772	0.300836
YMR041C	-0.141601	5.21794	-1.20704	0.250796	0.513572	-6.54413	0.289398
YML041C	-0.141452	4.85645	-1.19741	0.254089	0.516059	-6.49946	0.2873
YLL013C	-0.141445	6.16232	-0.990176	0.341738	0.600983	-6.86886	0.221138
YJL116C	-0.141348	3.14468	-0.821946	0.427015	0.675672	-6.49614	0.170264
YKL091C	-0.14129	6.92963	-1.3044	0.216692	0.479847	-6.51939	0.318897
YML105C	-0.141154	6.87897	-1.13643	0.27808	0.544035	-6.7176	0.264373
YBR024W	-0.141013	6.17633	-1.30115	0.217767	0.480975	-6.52356	0.317877
YMR155W	-0.140948	5.90217	-1.2717	0.227701	0.492333	-6.54296	0.307741
YLR382C	-0.140448	5.88587	-1.15445	0.270908	0.535259	-6.6783	0.271436
YOL049W	-0.140339	7.9839	-1.26466	0.22982	0.495119	-6.47189	0.305291
YOR104W	-0.140277	4.63349	-1.09585	0.294764	0.558818	-6.57298	0.25273
YHR123W	-0.140274	6.36803	-1.3716	0.195131	0.455093	-6.44069	0.3419
YJL022W	-0.140091	-0.780461	-0.307132	0.763969	0.888985	-5.86762	0.0511054
YHR181W	-0.140046	5.99908	-1.26267	0.230821	0.496019	-6.5607	0.304502
YGL189C	-0.140043	10.2823	-0.740741	0.473173	0.713651	-6.56501	0.146514
YBL089W	-0.139921	5.50841	-1.20612	0.251137	0.513917	-6.58251	0.289107
YJL145W	-0.139899	6.9059	-1.26609	0.229636	0.49508	-6.56686	0.305325
YGR143W	-0.139851	7.61391	-1.32219	0.210565	0.471715	-6.4501	0.326321
YPL099C	-0.139752	5.52835	-1.31284	0.213604	0.476431	-6.45707	0.322
YER051W	-0.139729	5.33346	-1.29381	0.219893	0.4837	-6.4565	0.315424
YBR285W	-0.139485	4.79135	-1.08866	0.297797	0.561762	-6.60887	0.250447
YGR158C	-0.139458	5.37879	-1.29859	0.218298	0.481791	-6.45649	0.317141
YNL041C	-0.139433	7.23955	-1.35277	0.200876	0.460393	-6.44308	0.336871
YPR037C	-0.139372	5.78777	-1.31276	0.21379	0.476431	-6.48355	0.322
YDL075W	-0.139364	9.93958	-0.724774	0.482559	0.720378	-6.64148	0.14244
YNL098C	-0.139183	8.57735	-1.12816	0.281134	0.547297	-6.52333	0.261777
YFR055W	-0.139139	5.26885	-1.22839	0.242836	0.50774	-6.52636	0.294358
YGR010W	-0.13911	5.45064	-1.26978	0.228083	0.49298	-6.50057	0.30717
YGR263C	-0.138913	4.91604	-1.19822	0.253785	0.515793	-6.50844	0.287525
YGL085W	-0.138695	4.77948	-1.07169	0.305054	0.568424	-6.62468	0.245328
YOR327C	-0.138383	7.07747	-1.36104	0.198322	0.458063	-6.44198	0.339075
YGL007C-A	-0.138241	0.150727	-0.364212	0.721997	0.866192	-6.02823	0.0623856
YIL129C	-0.138212	7.3486	-1.19509	0.255258	0.517727	-6.62613	0.285899
YLL018C-A	-0.138083	4.26442	-0.864604	0.4043	0.656016	-6.72566	0.183086
YLR272C	-0.138054	6.29759	-1.38929	0.189792	0.449682	-6.41662	0.347094
YLR144C	-0.137768	6.07505	-1.29756	0.218913	0.48255	-6.52299	0.316458
YPL001W	-0.137616	4.7634	-1.15178	0.271671	0.536589	-6.53521	0.270358
YEL054C	-0.137384	9.50268	-0.88959	0.391235	0.643491	-6.58911	0.191457
YIL002W-A	-0.137378	5.84176	-1.10286	0.291831	0.556308	-6.7315	0.254685
YNL181W	-0.137376	6.98656	-1.37145	0.195143	0.455093	-6.43297	0.3419
YDR147W	-0.137276	5.67552	-1.28905	0.221524	0.485477	-6.50214	0.313831
YLR076C	-0.137109	2.53983	-0.567052	0.581188	0.782738	-6.50684	0.106384
YKL040C	-0.137107	6.74062	-1.35062	0.201561	0.461254	-6.46676	0.33606
YML024W	-0.137032	9.45552	-0.876691	0.397958	0.649677	-6.60941	0.187303
YOL063C	-0.136999	6.41108	-1.35005	0.201759	0.461276	-6.46863	0.336039
YDR353W	-0.136864	9.13893	-0.946608	0.362611	0.617545	-6.60446	0.209332
YBL001C	-0.136857	6.65669	-1.00295	0.335785	0.595863	-6.86263	0.224854
YHL011C	-0.136835	7.92328	-1.15565	0.270437	0.534682	-6.6075	0.271904
YBL039W-B	-0.136814	3.98651	-0.967592	0.352226	0.609589	-6.57022	0.214963
YPR003C	-0.136764	5.99969	-1.35103	0.20142	0.461107	-6.45192	0.336198
YGR050C	-0.136719	2.01954	-0.560147	0.585677	0.784634	-6.36533	0.105333
YHR124W	-0.136624	2.59077	-0.612024	0.552003	0.763583	-6.49395	0.117144
YDL126C	-0.136591	10.7477	-0.735198	0.476234	0.715377	-6.48503	0.145465
YPR108W	-0.136498	8.36208	-1.12373	0.283014	0.548806	-6.56862	0.260581
YBL064C	-0.136436	7.41666	-1.07412	0.304007	0.567286	-6.7545	0.246198
YLR266C	-0.136425	6.78942	-1.36813	0.196152	0.455631	-6.44362	0.341386
YGL161C	-0.136314	7.26459	-1.30498	0.216217	0.479463	-6.50119	0.319245
YOR377W	-0.136113	6.63831	-1.37423	0.194301	0.454803	-6.43797	0.342177
YJR124C	-0.136066	5.28649	-1.21296	0.248395	0.512351	-6.54685	0.290432
YOL089C	-0.135913	6.15522	-1.21501	0.247854	0.512124	-6.62595	0.290625
YAL063C-A	-0.135558	-0.347822	-0.30132	0.768356	0.89057	-5.95088	0.0503319
YBL004W	-0.135464	8.20582	-1.16515	0.266426	0.529917	-6.55082	0.275792
YGR095C	-0.135394	5.79742	-1.30822	0.215115	0.478311	-6.49006	0.32029
YJL132W	-0.135316	5.29634	-1.1961	0.254745	0.516862	-6.5677	0.286625
YPL145C	-0.135118	8.74937	-1.06487	0.307731	0.57012	-6.55885	0.244034
YKL084W	-0.135077	4.41802	-0.958502	0.356825	0.612149	-6.67092	0.213143
YBL106C	-0.135006	5.61455	-1.16759	0.26577	0.528966	-6.63864	0.276572
YKR098C	-0.134758	7.0148	-1.29032	0.221238	0.485477	-6.53312	0.313831
YNL090W	-0.13468	6.1079	-1.3031	0.216837	0.47999	-6.518	0.318768
YJR062C	-0.134555	6.78717	-1.3276	0.208825	0.46936	-6.49488	0.328493
YNL143C	-0.134547	1.35705	-0.454432	0.657658	0.827407	-6.25363	0.0822806
YDL063C	-0.134434	6.46053	-1.30248	0.217186	0.480582	-6.5284	0.318232
YLR354C	-0.134374	9.55159	-0.79676	0.441152	0.688175	-6.6592	0.162301
YPL252C	-0.134292	4.40304	-0.988842	0.342365	0.601637	-6.63858	0.220666
YOL140W	-0.13383	5.16324	-1.01561	0.32996	0.590283	-6.7441	0.228939
YOL038W	-0.133819	7.78906	-1.21942	0.245964	0.509987	-6.55348	0.292441
YNR035C	-0.133801	7.99691	-1.03529	0.321056	0.581736	-6.72561	0.235274
YNL240C	-0.133797	5.15268	-0.796763	0.441151	0.688175	-6.94259	0.162301
YHR086W	-0.133746	6.30968	-1.27456	0.226628	0.491081	-6.56048	0.308846
YGR084C	-0.133549	5.80197	-1.21394	0.248247	0.512314	-6.60346	0.290463
YBR216C	-0.133116	6.86088	-1.26329	0.23056	0.496019	-6.57165	0.304502
YOR341W	-0.132943	9.03279	-0.930047	0.370777	0.625201	-6.63965	0.20398
YMR308C	-0.132867	8.39171	-1.07798	0.302227	0.565631	-6.61227	0.247466
YGR180C	-0.132774	9.37069	-0.932536	0.369302	0.624101	-6.57479	0.204745
YIL078W	-0.132711	10.709	-0.698105	0.498405	0.729191	-6.51904	0.137159
YKL100C	-0.13261	8.42688	-1.10423	0.29098	0.555397	-6.57779	0.255397
YLR330W	-0.132594	9.17671	-0.963911	0.353968	0.609838	-6.58117	0.214786
YGR024C	-0.132581	6.48682	-1.22434	0.244442	0.509584	-6.62241	0.292784
YBR163W	-0.132344	5.93971	-1.22442	0.244412	0.509584	-6.60209	0.292784
YNL307C	-0.131934	8.16255	-1.10561	0.290564	0.555171	-6.62407	0.255573
YMR223W	-0.131885	5.7686	-1.23956	0.238813	0.503821	-6.57058	0.297723
YOR284W	-0.131795	4.46517	-0.991066	0.341322	0.600983	-6.64865	0.221138
YNR052C	-0.131587	6.44189	-1.27566	0.226204	0.49052	-6.561	0.309343
YFL007W	-0.131576	8.27947	-1.10241	0.291768	0.556308	-6.60703	0.254685
YKL055C	-0.130986	2.70533	-0.606761	0.555376	0.766164	-6.53022	0.115678
YNL138W-A	-0.130951	3.55836	-0.725932	0.481874	0.720225	-6.67712	0.142532
YBR087W	-0.130819	5.98893	-1.14075	0.27635	0.542235	-6.70106	0.265812
YKL212W	-0.13081	8.7865	-0.915949	0.377829	0.631907	-6.69838	0.199347
YCR046C	-0.130762	5.01009	-1.05839	0.310827	0.572264	-6.67713	0.242403
YDR036C	-0.130674	6.09056	-1.23921	0.238952	0.503863	-6.59426	0.297688
YDR520C	-0.13067	5.25834	-1.14203	0.275711	0.54213	-6.62374	0.265896
YGR214W	-0.130492	10.068	-0.754705	0.465058	0.706857	-6.59445	0.150668
YDR261C	-0.13038	6.92342	-1.26008	0.231572	0.497274	-6.57365	0.303404
YEL022W	-0.130308	7.82986	-1.18121	0.260257	0.523911	-6.59229	0.280742
YDR192C	-0.130143	4.86764	-1.10737	0.289671	0.555014	-6.60201	0.255696
YDR349C	-0.129369	6.98518	-1.14102	0.27624	0.542199	-6.70861	0.265841
YDR244W	-0.129274	6.88955	-1.2275	0.243227	0.508202	-6.61336	0.293964
YOR046C	-0.129164	8.22376	-0.972724	0.349993	0.608186	-6.74964	0.215964
YER170W	-0.129108	4.91153	-1.08924	0.297305	0.561356	-6.62883	0.250762
YPL167C	-0.1291	5.80142	-1.25412	0.233497	0.499803	-6.55621	0.301201
YDR342C	-0.129006	9.08623	-0.938698	0.366254	0.621575	-6.62195	0.206506
YMR274C	-0.128988	4.12823	-0.909049	0.381315	0.635241	-6.65651	0.197062
YNL218W	-0.128848	5.1605	-1.08605	0.298905	0.563231	-6.67069	0.249313
YDL148C	-0.128701	8.42929	-1.06708	0.306774	0.569228	-6.61689	0.244714
YOR349W	-0.12845	4.23877	-0.9443	0.363633	0.618404	-6.64771	0.208727
YMR131C	-0.128408	8.53064	-1.03288	0.3219	0.581979	-6.63314	0.235093
YNL280C	-0.128382	7.20318	-0.957342	0.357386	0.612149	-6.88743	0.213143
YMR004W	-0.128353	7.32148	-1.19996	0.253299	0.515508	-6.62273	0.287765
YBR003W	-0.128214	6.99897	-1.24398	0.237112	0.502625	-6.58982	0.298756
YBR023C	-0.128056	7.38925	-1.11933	0.285021	0.551233	-6.70815	0.258665
YML030W	-0.12805	6.2681	-1.06004	0.310107	0.572113	-6.80159	0.242518
YDR067C	-0.127746	5.89401	-1.25289	0.23393	0.500224	-6.56524	0.300836
YJL126W	-0.127726	4.50123	-1.01961	0.327874	0.588158	-6.62753	0.230506
YOR259C	-0.127665	8.64411	-1.0242	0.325791	0.586265	-6.62059	0.231906
YGR208W	-0.12765	5.63613	-1.21225	0.248566	0.512351	-6.5899	0.290432
YKL011C	-0.127637	5.26505	-1.12665	0.281906	0.547977	-6.64163	0.261238
YNL281W	-0.127518	6.31862	-1.22979	0.242331	0.507575	-6.61422	0.2945
YGR217W	-0.12745	6.08586	-1.21753	0.246791	0.510825	-6.61953	0.291728
YPL154C	-0.127134	9.60738	-0.825093	0.425357	0.674124	-6.62539	0.17126
YER015W	-0.127128	5.78499	-0.931917	0.369848	0.624342	-6.89953	0.204578
YMR236W	-0.126928	5.85225	-1.21359	0.248106	0.512314	-6.60831	0.290463
YDR117C	-0.126843	6.85998	-1.24321	0.237385	0.502651	-6.59584	0.298733
YBR131W	-0.126803	4.62237	-1.01534	0.329882	0.590283	-6.65485	0.228939
YER004W	-0.126654	6.7259	-1.21353	0.248267	0.512314	-6.63366	0.290463
YBR080C	-0.126604	8.09352	-1.06591	0.307553	0.57005	-6.67792	0.244087
YLR328W	-0.126389	6.47938	-1.20992	0.249598	0.512892	-6.63936	0.289974
YGR212W	-0.126351	4.6731	-1.05204	0.313349	0.573737	-6.62676	0.241287
YMR003W	-0.125971	4.50228	-1.01136	0.331649	0.591959	-6.63609	0.227709
YDL102W	-0.125562	6.44622	-1.22114	0.245461	0.509584	-6.62605	0.292784
YDR265W	-0.125358	5.5125	-1.15808	0.269219	0.533249	-6.63812	0.27307
YML094W	-0.125347	5.941	-1.19251	0.256097	0.518723	-6.63939	0.285065
YOL082W	-0.125298	7.20145	-1.15974	0.26883	0.532743	-6.67636	0.273483
YDR128W	-0.125176	7.15459	-1.05784	0.311071	0.572264	-6.78971	0.242403
YOR062C	-0.125174	5.84467	-1.22036	0.24559	0.509584	-6.59981	0.292784
YDR243C	-0.125118	5.46425	-1.15659	0.269773	0.533902	-6.63413	0.272539
YJL104W	-0.125094	6.50868	-0.819063	0.428803	0.677509	-7.03233	0.169085
YJL013C	-0.12503	6.1833	-1.0687	0.306344	0.569228	-6.78959	0.244714
YLL062C	-0.124902	5.54283	-1.06898	0.306222	0.569228	-6.7384	0.244714
YDL017W	-0.124827	5.17787	-1.10776	0.28954	0.554959	-6.65014	0.255739
YBL050W	-0.124792	7.28748	-1.22032	0.245602	0.509584	-6.60155	0.292784
YDR257C	-0.124392	6.55265	-1.12447	0.282922	0.548805	-6.73591	0.260582
YPR053C	-0.124278	2.13912	-0.483154	0.637728	0.817428	-6.43958	0.0875504
YOR148C	-0.12426	5.16135	-1.10243	0.29173	0.556308	-6.65353	0.254685
YPL243W	-0.12415	8.08697	-1.10074	0.292437	0.556516	-6.64224	0.254522
YOR137C	-0.12414	5.43162	-1.0197	0.328094	0.588181	-6.77602	0.230489
YLL063C	-0.124038	3.83	-0.745975	0.470121	0.711389	-6.72656	0.147893
YCL040W	-0.123553	10.1453	-0.682853	0.507738	0.734615	-6.63293	0.13394
YLR015W	-0.123262	5.95437	-1.13825	0.277351	0.543614	-6.70151	0.264709
YAL029C	-0.123208	7.9841	-1.0942	0.29521	0.558818	-6.66603	0.25273
YHR059W	-0.123014	4.76206	-0.987483	0.342963	0.601978	-6.70765	0.22042
YMR194C-B	-0.122845	4.01836	-0.851997	0.410892	0.661908	-6.68311	0.179203
YLR118C	-0.122819	6.01734	-1.14133	0.276114	0.54213	-6.70233	0.265896
YDR403W	-0.122791	2.62673	-0.618009	0.54803	0.760529	-6.50094	0.118884
YIL088C	-0.122641	7.79562	-1.09463	0.295154	0.558818	-6.69259	0.25273
YJR024C	-0.122565	5.55184	-1.15509	0.270366	0.534682	-6.64608	0.271904
YDR100W	-0.122494	5.78131	-0.982754	0.345232	0.604358	-6.85039	0.218705
YJL101C	-0.122493	7.57625	-1.03528	0.321061	0.581736	-6.78026	0.235274
YNL278W	-0.122359	4.32193	-0.829562	0.423069	0.673078	-6.76787	0.171935
YPR100W	-0.122255	6.41771	-0.936626	0.367517	0.6227	-6.92717	0.205721
YHR195W	-0.122238	7.30274	-1.1738	0.263104	0.526474	-6.65416	0.278623
YJR100C	-0.122201	5.79038	-1.11585	0.286448	0.552229	-6.71322	0.25788
YHR131C	-0.122091	6.28745	-1.1637	0.267191	0.531085	-6.68957	0.274836
YGR295C	-0.121962	6.89245	-0.913688	0.378969	0.632925	-6.94352	0.198648
YJR110W	-0.121836	6.41855	-1.199	0.253526	0.515777	-6.65168	0.287538
YLR208W	-0.121677	8.31017	-0.947433	0.362207	0.617213	-6.75862	0.209565
YDL107W	-0.121607	5.23146	-1.06801	0.306519	0.569228	-6.70007	0.244714
YIR008C	-0.121593	5.70337	-1.14422	0.274706	0.540482	-6.67419	0.267219
YJR036C	-0.121553	6.18827	-1.16783	0.265543	0.528867	-6.68162	0.276653
YGR031W	-0.121444	5.57461	-1.07072	0.305472	0.568937	-6.74015	0.244936
YCR048W	-0.1214	5.21077	-0.926108	0.372738	0.627495	-6.83781	0.20239
YBR204C	-0.121327	6.43214	-1.06708	0.307046	0.569463	-6.79721	0.244534
YHR044C	-0.121323	4.00047	-0.775203	0.453306	0.696722	-6.74251	0.15694
YOL024W	-0.121133	-0.53636	-0.276508	0.786833	0.899771	-5.92218	0.0458682
YKR078W	-0.121096	5.90101	-1.08354	0.299974	0.563717	-6.75716	0.248939
YKL157W	-0.121094	8.89171	-0.885562	0.393248	0.646267	-6.70654	0.189588
YDL015C	-0.120993	8.1084	-1.01805	0.32881	0.589053	-6.72476	0.229846
YNL051W	-0.120953	5.9617	-1.18355	0.259332	0.523163	-6.65126	0.281363
YPL010W	-0.120733	7.25632	-1.15629	0.269923	0.534021	-6.677	0.272441
YLR164W	-0.120449	3.103	-0.593729	0.563777	0.772586	-6.651	0.112053
YLR125W	-0.120315	3.27785	-0.651116	0.527309	0.750941	-6.65981	0.124394
YOR312C	-0.120193	9.97097	-0.712644	0.489728	0.723244	-6.64455	0.140715
YJR080C	-0.120127	6.83851	-1.19999	0.25312	0.515458	-6.64712	0.287806
YOR316C	-0.119689	6.54217	-1.17964	0.260861	0.523962	-6.67443	0.2807
YPL122C	-0.119551	5.83052	-1.16133	0.267914	0.531402	-6.66646	0.274577
YDR524C	-0.119509	6.23753	-1.0772	0.302683	0.565952	-6.7826	0.247221
YCR019W	-0.119398	5.07591	-1.05718	0.31109	0.572264	-6.68882	0.242403
YGL251C	-0.119242	5.43674	-1.09147	0.296363	0.560263	-6.70217	0.251608
YLL026W	-0.11909	11.1171	-0.590086	0.56601	0.774171	-6.5198	0.111163
YPL025C	-0.119033	-1.07591	-0.227102	0.824188	0.917663	-5.83559	0.0373166
YBR046C	-0.1189	6.25748	-1.17252	0.263565	0.526866	-6.67886	0.2783
YDR130C	-0.118589	5.63406	-1.09579	0.294665	0.558818	-6.72006	0.25273
YDR421W	-0.118566	6.02938	-1.17299	0.263386	0.526684	-6.6678	0.27845
YJL046W	-0.11832	5.80107	-1.10024	0.292803	0.556636	-6.73123	0.254428
YLR098C	-0.118122	5.69075	-1.11693	0.285753	0.551782	-6.70304	0.258232
YDR165W	-0.118084	7.05538	-1.11884	0.285098	0.551233	-6.72994	0.258665
YLR154W-C	-0.117603	0.367326	-0.294155	0.773693	0.893435	-6.09616	0.0489372
YPR152C	-0.117572	4.50034	-0.910475	0.380489	0.634529	-6.73253	0.197549
YJL127C-B	-0.117499	4.59893	-0.965813	0.353053	0.609838	-6.69941	0.214786
YMR194W	-0.117272	7.86918	-0.806155	0.435923	0.684069	-6.95703	0.1649
YER104W	-0.117151	4.04865	-0.841141	0.416613	0.666522	-6.69933	0.176186
YLR102C	-0.117042	5.30929	-1.0744	0.303613	0.567156	-6.70404	0.246297
YIL105C	-0.11704	7.68188	-1.05695	0.311341	0.572264	-6.74657	0.242403
YMR283C	-0.116882	5.58896	-1.09133	0.29642	0.560263	-6.72004	0.251608
YNL272C	-0.116788	6.83938	-1.11392	0.287122	0.553351	-6.74362	0.256999
YGL149W	-0.116765	-0.438516	-0.24154	0.813236	0.910991	-5.94991	0.040486
YGR246C	-0.11664	6.85796	-1.13254	0.279447	0.545617	-6.72275	0.263112
YDL160C	-0.116469	7.89324	-1.02943	0.323573	0.583764	-6.74732	0.233763
YOR168W	-0.1163	9.17659	-0.73961	0.473834	0.714087	-6.77451	0.146249
YPR032W	-0.11626	6.15892	-1.0875	0.29829	0.562504	-6.76873	0.249875
YER147C	-0.116256	4.9253	-0.963943	0.354093	0.609838	-6.75836	0.214786
YPL143W	-0.116238	9.19463	-0.833478	0.420731	0.670536	-6.69593	0.173578
YDR129C	-0.116155	9.75654	-0.74071	0.473026	0.713651	-6.66454	0.146514
YER133W-A	-0.116096	-0.976248	-0.207857	0.838846	0.926153	-5.85734	0.0333174
YJR109C	-0.115791	8.87837	-0.787574	0.446306	0.691919	-6.79224	0.159945
YFR008W	-0.11572	4.49729	-0.892991	0.389411	0.641887	-6.74774	0.192542
YOR307C	-0.115533	6.61336	-1.14702	0.273559	0.539118	-6.71095	0.268316
YKL197C	-0.115434	6.50784	-1.06454	0.308147	0.570263	-6.80033	0.243925
YMR178W	-0.115423	7.00927	-1.15035	0.272238	0.537529	-6.69743	0.269598
YGL199C	-0.115315	0.44699	-0.268335	0.793023	0.903215	-6.1203	0.0442086
YGL084C	-0.115311	6.92497	-1.14609	0.273929	0.539617	-6.70574	0.267915
YNL029C	-0.115267	5.32087	-1.01969	0.327983	0.588158	-6.76201	0.230506
YKL222C	-0.115158	5.6198	-1.09324	0.295583	0.559346	-6.7214	0.252319
YGR229C	-0.11505	8.27088	-0.98551	0.343679	0.60288	-6.72911	0.219769
YPL075W	-0.114875	7.57164	-1.0675	0.306619	0.569228	-6.74758	0.244714
YOL145C	-0.114819	8.37853	-0.964303	0.353779	0.609838	-6.7299	0.214786
YLR273C	-0.114789	4.67144	-0.904576	0.383556	0.637139	-6.77016	0.195766
YKR100C	-0.114766	7.09597	-1.12547	0.282228	0.547977	-6.72078	0.261238
YBL107C	-0.11474	5.73124	-0.981992	0.345592	0.604706	-6.84657	0.218456
YKL095W	-0.114724	5.24375	-1.00303	0.335636	0.595787	-6.76845	0.224909
YAL001C	-0.114634	7.30042	-1.1216	0.283809	0.549454	-6.71259	0.260069
YMR113W	-0.114585	5.46624	-1.0825	0.300141	0.563852	-6.71538	0.248835
YML063W	-0.114447	11.1962	-0.551524	0.591392	0.787862	-6.52913	0.10355
YJL210W	-0.114407	5.57344	-0.958441	0.356854	0.612149	-6.85312	0.213143
YBR263W	-0.114227	8.7014	-0.858172	0.407702	0.658757	-6.76614	0.181275
YDR394W	-0.114219	8.25396	-0.989398	0.34185	0.600983	-6.72826	0.221138
YLR132C	-0.114166	5.98258	-1.06068	0.309828	0.571953	-6.78707	0.242639
YFR047C	-0.114163	6.96594	-0.986656	0.343392	0.602554	-6.87127	0.220004
YFL028C	-0.113962	6.3259	-1.10185	0.292128	0.556516	-6.75888	0.254522
YML023C	-0.113951	5.60124	-0.964425	0.353968	0.609838	-6.85041	0.214786
YHR100C	-0.113783	4.8404	-0.971604	0.350279	0.608186	-6.73693	0.215964
YJR042W	-0.113693	7.37053	-1.10939	0.288833	0.554675	-6.72075	0.255961
YIL099W	-0.113547	3.53964	-0.632528	0.538971	0.758305	-6.73854	0.120156
YER020W	-0.11353	7.59757	-1.08465	0.299226	0.563231	-6.72679	0.249313
YOR110W	-0.113431	5.91311	-1.00935	0.332833	0.592808	-6.83477	0.227086
YLR017W	-0.113415	6.76946	-1.10133	0.292329	0.556516	-6.75903	0.254522
YER131W	-0.11316	9.70537	-0.715206	0.488158	0.722848	-6.69331	0.140953
YPL195W	-0.11308	8.21573	-0.989869	0.341629	0.600983	-6.73455	0.221138
YOR385W	-0.112839	5.8627	-1.00275	0.335879	0.595863	-6.83747	0.224854
YMR023C	-0.112724	4.96154	-0.969411	0.351327	0.608905	-6.75919	0.215451
YAL035W	-0.112716	10.4187	-0.629636	0.540661	0.759207	-6.61845	0.11964
YGR103W	-0.112687	9.90634	-0.708994	0.491769	0.724263	-6.65963	0.140104
YBL084C	-0.112274	5.82626	-0.992428	0.340684	0.600454	-6.84469	0.22152
YDR346C	-0.112179	8.70447	-0.893966	0.388783	0.641549	-6.73407	0.19277
YPL104W	-0.112151	5.76912	-0.988486	0.342532	0.601753	-6.84372	0.220582
YPL160W	-0.112143	9.79278	-0.679475	0.509801	0.735926	-6.70225	0.133166
YOR093C	-0.111995	6.56314	-1.12611	0.28197	0.547977	-6.73436	0.261238
YDL033C	-0.111757	4.45846	-0.837745	0.418635	0.668447	-6.78851	0.174933
YMR292W	-0.111474	5.38484	-1.04029	0.318557	0.579982	-6.74946	0.236586
YDR413C	-0.111395	1.22588	-0.34106	0.738988	0.875299	-6.26981	0.0578437
YML077W	-0.111371	4.67169	-0.914396	0.378378	0.63247	-6.76137	0.19896
YGL020C	-0.11129	6.71554	-0.918594	0.376499	0.630923	-6.94315	0.200024
YBR138C	-0.111273	5.77037	-1.0694	0.305766	0.569217	-6.76157	0.244722
YBR084C-A	-0.111136	10.0351	-0.648663	0.52883	0.752509	-6.67732	0.123488
YIL155C	-0.111006	7.25804	-0.826276	0.424858	0.673694	-7.00225	0.171538
YGR037C	-0.111	8.33459	-0.906238	0.382638	0.636554	-6.79255	0.196165
YLR447C	-0.110779	8.99685	-0.783317	0.448707	0.694083	-6.77375	0.158589
YDL045W-A	-0.110546	5.32068	-0.975795	0.348418	0.607086	-6.80557	0.21675
YOR130C	-0.110262	5.43617	-0.890101	0.391001	0.643402	-6.90059	0.191518
YOL121C	-0.110211	8.46659	-0.782835	0.448979	0.694205	-6.87361	0.158512
YJL050W	-0.110211	7.98861	-0.897095	0.387406	0.639843	-6.86043	0.193926
YPL067C	-0.110181	3.52532	-0.571967	0.577958	0.781851	-6.7731	0.106876
YBL020W	-0.109813	6.57003	-1.07814	0.302036	0.565629	-6.7861	0.247469
YFL060C	-0.109802	1.25434	-0.37747	0.712365	0.859134	-6.26278	0.065939
YLR203C	-0.109628	6.92056	-1.04033	0.318722	0.580105	-6.81913	0.236493
YEL059W	-0.109495	-1.33927	-0.190532	0.852095	0.932877	-5.79674	0.0301755
YKR017C	-0.109225	5.81581	-1.06805	0.306352	0.569228	-6.76694	0.244714
YNL001W	-0.10921	6.68223	-1.02687	0.324843	0.585524	-6.83831	0.232456
YGL225W	-0.109187	7.92947	-0.879042	0.396732	0.649128	-6.88558	0.187669
YMR229C	-0.109074	8.66617	-0.790439	0.444694	0.690608	-6.82967	0.160768
YOR266W	-0.108932	5.14735	-0.950495	0.360543	0.614904	-6.80591	0.211193
YML106W	-0.108917	8.5605	-0.834383	0.420453	0.670322	-6.81322	0.173716
YGL137W	-0.108899	9.34778	-0.714569	0.488617	0.722848	-6.76133	0.140953
YDR452W	-0.108741	8.89641	-0.820699	0.427698	0.676573	-6.76194	0.169685
YDR277C	-0.108701	7.48352	-0.874126	0.399298	0.650824	-6.94339	0.186536
YLR333C	-0.108684	8.42424	-0.792659	0.443449	0.690569	-6.87366	0.160793
YCL034W	-0.108496	6.59834	-1.03492	0.321177	0.581736	-6.83085	0.235274
YDL061C	-0.108482	8.73775	-0.690387	0.503156	0.731295	-6.89245	0.135907
YHR027C	-0.108148	9.51944	-0.736791	0.4753	0.715136	-6.71262	0.145611
YMR013C	-0.107997	5.18996	-0.88427	0.394015	0.646815	-6.8731	0.18922
YOR006C	-0.107852	6.07829	-1.04423	0.316832	0.578176	-6.81023	0.23794
YGL140C	-0.107769	7.64254	-1.01258	0.331091	0.591418	-6.79658	0.228106
YML116W-A	-0.107757	2.90742	-0.488374	0.634135	0.815601	-6.65594	0.0885221
YPR044C	-0.10759	1.0708	-0.356079	0.727915	0.869616	-6.22859	0.0606723
YOR228C	-0.107564	5.20866	-0.778255	0.451572	0.695821	-6.9656	0.157502
YBR170C	-0.107532	6.78243	-1.02329	0.326422	0.586459	-6.84041	0.231762
YDR170W-A	-0.107479	4.29855	-0.645408	0.530875	0.75357	-6.90273	0.122877
YIL043C	-0.107453	7.98023	-0.879851	0.396311	0.648636	-6.87721	0.187999
YMR063W	-0.10712	3.28774	-0.622356	0.545349	0.759883	-6.68177	0.119253
YKL123W	-0.106946	-0.981452	-0.214068	0.834108	0.923875	-5.85529	0.0343866
YNL332W	-0.106591	0.327575	-0.287265	0.778807	0.894375	-6.0902	0.0484802
YNL024C-A	-0.106576	5.29629	-0.934732	0.36835	0.623402	-6.84167	0.205232
YML081W	-0.10651	6.78822	-1.06431	0.307974	0.57012	-6.79814	0.244034
YNL023C	-0.106237	6.09077	-0.972459	0.35012	0.608186	-6.88264	0.215964
YPR163C	-0.106086	9.67929	-0.691963	0.502029	0.730206	-6.71526	0.136555
YLR043C	-0.106072	7.7107	-0.726184	0.481725	0.720225	-7.04087	0.142532
YHR151C	-0.105817	5.12553	-0.944537	0.363383	0.618155	-6.80849	0.208902
YJL081C	-0.105776	7.32437	-0.971164	0.350738	0.608186	-6.86625	0.215964
YBR031W	-0.105402	10.2386	-0.566215	0.581739	0.782738	-6.6911	0.106384
YER172C	-0.105363	7.60725	-0.956765	0.357559	0.612269	-6.85511	0.213058
YGL087C	-0.105333	5.99573	-0.97917	0.346928	0.605751	-6.87052	0.217706
YGL114W	-0.105308	6.41584	-0.924134	0.373724	0.628391	-6.93893	0.20177
YLR270W	-0.105301	8.10281	-0.886853	0.392646	0.645634	-6.85091	0.190014
YHR113W	-0.105266	7.42347	-0.875541	0.398558	0.649797	-6.94746	0.187222
YDR008C	-0.105186	0.341691	-0.270548	0.79136	0.901946	-6.09792	0.0448195
YKL196C	-0.105135	7.37777	-1.01471	0.330116	0.590342	-6.81939	0.228896
YMR281W	-0.104885	6.05924	-1.00651	0.334021	0.594337	-6.84747	0.225967
YDR478W	-0.104804	4.06939	-0.626442	0.542822	0.759207	-6.86578	0.11964
YER044C	-0.104744	6.41521	-1.00903	0.332864	0.592808	-6.85691	0.227086
YDL082W	-0.104719	9.13876	-0.723511	0.483306	0.720378	-6.79372	0.14244
YMR054W	-0.10436	8.15704	-0.898822	0.386318	0.639048	-6.83112	0.194466
YHR007C	-0.104261	9.29362	-0.650994	0.527385	0.750941	-6.81641	0.124394
YLR228C	-0.10408	6.77244	-0.925371	0.373106	0.627706	-6.93596	0.202243
YPL140C	-0.103951	5.82493	-0.921336	0.375124	0.629691	-6.91283	0.200873
YLR146W-A	-0.103943	3.23901	-0.610765	0.552677	0.764173	-6.67646	0.116808
YLR274W	-0.103884	6.90904	-1.0365	0.320249	0.581287	-6.82363	0.23561
YHR091C	-0.103656	5.17823	-0.807295	0.435291	0.683865	-6.93773	0.16503
YLR372W	-0.10355	8.28507	-0.766094	0.458505	0.700686	-6.92082	0.154476
YLR332W	-0.103527	6.9238	-0.870358	0.401272	0.653149	-6.98167	0.184988
YDR061W	-0.103474	6.43571	-1.02442	0.32569	0.586265	-6.8417	0.231906
YGL151W	-0.103412	7.32514	-1.01394	0.330468	0.590482	-6.82414	0.228793
YAL036C	-0.10321	7.34652	-0.797328	0.440835	0.688175	-7.0202	0.162301
YLR016C	-0.103035	4.63839	-0.806034	0.43599	0.684069	-6.84967	0.1649
YDL205C	-0.10299	6.60642	-0.93136	0.370125	0.624632	-6.93244	0.204376
YMR272C	-0.102878	7.96102	-0.890091	0.390907	0.643402	-6.87105	0.191518
YBR043C	-0.102786	6.82996	-1.02849	0.323848	0.583907	-6.83413	0.233656
YEL051W	-0.10274	8.47772	-0.824472	0.425742	0.674375	-6.8374	0.171099
YGL204C	-0.102673	3.31037	-0.629141	0.540958	0.759207	-6.68334	0.11964
YJL186W	-0.102628	7.76904	-0.88328	0.394529	0.647085	-6.9042	0.189039
YGR204C-A	-0.102235	-0.87009	-0.218904	0.83038	0.921288	-5.87445	0.0356046
YIL093C	-0.102004	5.86167	-0.938536	0.366575	0.62172	-6.89982	0.206405
YKL109W	-0.101965	9.48075	-0.673375	0.513463	0.738708	-6.76588	0.131527
YDR137W	-0.101931	6.78712	-0.99768	0.338005	0.598032	-6.86623	0.223276
YPL206C	-0.101763	6.46685	-0.957588	0.357267	0.612149	-6.90775	0.213143
YPR097W	-0.101528	7.47365	-0.983561	0.344598	0.603427	-6.84237	0.219375
YJR140C	-0.101484	6.61976	-0.964942	0.35372	0.609838	-6.9004	0.214786
YLR287C-A	-0.101368	9.68865	-0.628559	0.541481	0.759207	-6.75668	0.11964
[truncated: 3,960 more rows]

## Sheet: sig DE
List of Repressed Genes in sis2Δ				List of Induced Genes in sis2Δ
GeneID	logFC			GeneID	logFC
YKR072C	-8.53742			YIL082W-A	8.96132
YOR384W	-3.40565			Q0070	2.26268
YKR073C	-3.32114			YBR093C	2.10846
YOR382W	-3.05199			YPL187W	1.94253
YGL263W	-2.75603			YOR032C	1.79705
YOR049C	-2.51583			YBR040W	1.61177
YOR153W	-2.23954			YOR313C	1.50111
YOR383C	-2.21574			YLR307W	1.48938
YKL071W	-2.14819			YHL028W	1.44105
YGL262W	-2.0401			YNR044W	1.37277
YEL065W	-2.02091			YHR177W	1.37119
YOL154W	-1.92316			Q0050	1.33527
YLR136C	-1.77884			YNL289W	1.32142
YBL043W	-1.76374			YMR232W	1.29551
YGL258W-A	-1.7634			YNL018C	1.29216
YDR406W	-1.66488			YOR247W	1.2641
YNL037C	-1.63503			YLR042C	1.18892
YHL047C	-1.62233			YKL044W	1.15814
YJL047C-A	-1.59401			YML027W	1.14869
YHR214W	-1.56519			YMR169C	1.1031
YLR346C	-1.56212			YER053C-A	1.10221
YKR012C	-1.55477			YKL043W	1.10095
YOR136W	-1.55069			YLR285C-A	1.03293
YGR035C	-1.51909			YJR027W	1.02091
YML058W-A	-1.49427			YBR117C	1.01026
YNL117W	-1.43379			YGR088W	0.975348
YGL158W	-1.40816			YOL084W	0.964896
YBR296C	-1.40546			YGL032C	0.957685
YHR216W	-1.3846			YPL014W	0.9575
YOL158C	-1.32676			YDR461W	0.894814
YGL259W	-1.27251			YJR004C	0.892153
YDR541C	-1.22029			YLR286C	0.882928
YDL241W	-1.18567			YNL054W-A	0.872654
YPR002W	-1.15948			YOR331C	0.854546
YER188W	-1.1563			YKR093W	0.847545
YLR304C	-1.14937			YPR194C	0.839346
YNL237W	-1.13727			YOR315W	0.836957
YDR011W	-1.10974			YCR098C	0.826234
YIL028W	-1.07676			YMR136W	0.815706
YKR106W	-1.07193			YNL160W	0.813425
YLR112W	-1.07022			YLR227W-B	0.806025
YGL255W	-1.05385			YBL029W	0.787996
YMR251W	-1.04324			YHL024W	0.787631
YMR120C	-1.02694			YMR303C	0.784433
YLR174W	-1.00032			YOL101C	0.767733
YDR040C	-0.993583			YBR045C	0.762111
YLR081W	-0.977096			YGL205W	0.758188
YDR019C	-0.94556			YLR438W	0.752929
YHL040C	-0.920976			YOR359W	0.751504
YEL067C	-0.919025			YOR066W	0.737414
YHR048W	-0.910838			YER138W-A	0.735608
YBR244W	-0.891797			YNL300W	0.731775
YKR080W	-0.869791			YDL227C	0.731053
YOR381W	-0.861323			YOL103W-B	0.725626
YIR039C	-0.851311			YBR067C	0.710183
YBR018C	-0.849792			YIL073C	0.706184
YLR214W	-0.845753			YPL256C	0.691927
YHR140W	-0.833465			YER150W	0.689154
YAR015W	-0.832576			YFR033C	0.686987
YNL220W	-0.831811			YDR299W	0.683544
YLR359W	-0.821131			YMR043W	0.683383
YAL061W	-0.818605			YGR138C	0.680254
YHR096C	-0.799735			YBL100W-B	0.677653
YBR056W-A	-0.794126			YPL018W	0.675318
YJR047C	-0.793245			YBL081W	0.671268
YMR011W	-0.790255			YIL130W	0.663509
YOL151W	-0.790165			YNL190W	0.661032
YMR034C	-0.788901			YOR287C	0.65984
YML116W	-0.774316			YER037W	0.659725
YIL117C	-0.766622			YDL048C	0.659299
YEL070W	-0.752531			YNL142W	0.657116
YHR209W	-0.74865			YDR261C-D	0.65288
YMR102C	-0.747759			YBR054W	0.651344
YDR009W	-0.746627			YLR380W	0.651019
YGL236C	-0.741388			YAL037C-B	0.648887
YNR074C	-0.736303			YLR092W	0.646005
YBL005W	-0.687955			YPL163C	0.643177
YMR189W	-0.684899			YER070W	0.640357
YPR124W	-0.683112			YNL145W	0.628407
YDR059C	-0.681884			YFL021W	0.627247
YBR295W	-0.673469			YOR091W	0.61898
YPL156C	-0.669235			YLR237W	0.617886
YHR116W	-0.667			YIL119C	0.616424
YGL234W	-0.655219			YDL127W	0.607998
YDR132C	-0.654755			YJR147W	0.605241
YBL098W	-0.641336			YCL058W-A	0.601281
YGL104C	-0.640512			YDL209C	0.598378
YPL135W	-0.634126			YCL027W	0.593452
YIL113W	-0.631224			YPL058C	0.587355
YGL010W	-0.626565			YKR013W	0.587077
YOR184W	-0.61388			YGL125W	0.583222
YOR011W	-0.61184			YDR124W	0.580744
YKL161C	-0.608787			YJL157C	0.579705
YPR006C	-0.606792			YDR380W	0.578654
YAL053W	-0.604622			YJL170C	0.575064
YMR267W	-0.6019			YDR309C	0.572011
YGR201C	-0.584363			YDL181W	0.571814
YDR367W	-0.584308			YMR173W	0.568981
YKL053C-A	-0.583781			YKL029C	0.565406
YOR150W	-0.580367			YNL327W	0.561815
YHR030C	-0.579609			YJL079C	0.558781
YPR011C	-0.577803			YCR018C	0.555521
YPR009W	-0.575284			YDL204W	0.550541
YKR085C	-0.575036			YPL250C	0.544038
YIL114C	-0.573799			YHL016C	0.539606
YPL172C	-0.559365			YOL077W-A	0.534429
YBR050C	-0.553126			YPR154W	0.533504
YHL035C	-0.549734			YDL003W	0.533078
YER145C	-0.549487			YJR111C	0.530532
YDR493W	-0.546784			YLR294C	0.523169
YBR297W	-0.545476			YHR215W	0.517751
YBL042C	-0.544776			YJR010W	0.516425
YBR145W	-0.54073			YER001W	0.510637
YOR286W	-0.540578			YER158C	0.508172
YDR270W	-0.538888			YGR027W-B	0.508147
YCR073C	-0.538315			YNL042W	0.502673
YDL049C	-0.537787			YBL015W	0.500383
YOR328W	-0.537179			YJL153C	0.499143
YJL163C	-0.535377			YOL104C	0.497573
YDR399W	-0.531487			YBR247C	0.484018
YGR209C	-0.531423			YCL021W-A	0.479097
YCR106W	-0.530481			YFR030W	0.475438
YDR111C	-0.522658			YBR158W	0.474176
YDR237W	-0.518011			YBR267W	0.465708
YDR089W	-0.513691			YML076C	0.464072
YDR115W	-0.513308			YER103W	0.462025
YJR101W	-0.51237			YER062C	0.459916
YPL088W	-0.510898			YLR413W	0.456673
YJL106W	-0.508569			YJR025C	0.453813
YDL174C	-0.506832			YDR261W-B	0.453386
YJL094C	-0.505579			YNL066W	0.453098
YKL068W-A	-0.505018			YKL042W	0.451981
YOL122C	-0.504592			YHR005C	0.450314
YPR155C	-0.50414			YDR153C	0.438675
YJR122W	-0.503743			YPR138C	0.434233
YJL180C	-0.50215			YOR047C	0.434181
YLL054C	-0.500605			YOR074C	0.430624
YNL141W	-0.500216			YDR262W	0.430399
YBR203W	-0.49829			YPL127C	0.427378
YOR019W	-0.496786			YHR084W	0.4271
YOR079C	-0.49613			YMR199W	0.423942
YNL315C	-0.494215			YJL098W	0.422964
YHL036W	-0.491906			YKL120W	0.417719
YMR085W	-0.488553			YGL187C	0.417553
YOR101W	-0.486966			YPR167C	0.416417
YGL143C	-0.486479			YPR137W	0.414697
YNR036C	-0.485834			YOR233W	0.413522
YPL052W	-0.48434
YAL044C	-0.481553
YGR288W	-0.481272
YKL218C	-0.47953
YMR300C	-0.476132
YOR020C	-0.47294
YJR048W	-0.471485
YOR354C	-0.470862
YAL039C	-0.466426
YLR460C	-0.464257
YLR443W	-0.464151
YDR375C	-0.461106
YBL055C	-0.458193
YDR408C	-0.456593
YER061C	-0.455037
YJL063C	-0.45407
YML131W	-0.453841
YDR041W	-0.450303
YEL020W-A	-0.448043
YHR047C	-0.447249
YLR163C	-0.446809
YBR122C	-0.44512
YPL173W	-0.441775
YGL068W	-0.441597
YHL048W	-0.440764
YGL186C	-0.439546
YLR008C	-0.438474
YER095W	-0.436092
YDL194W	-0.43456
YFL052W	-0.431911
YER142C	-0.431245
YGL184C	-0.426476
YDR391C	-0.42569
YGR257C	-0.424657
YLL027W	-0.422317
YDR361C	-0.42219
YLR108C	-0.420637
YLR312W-A	-0.416783
YLL051C	-0.413963
YLR168C	-0.410176
YGL107C	-0.401427
YMR020W	-0.39756
YMR238W	-0.394168
YPL224C	-0.391657
YIL070C	-0.386165
YDR116C	-0.382697

## Sheet: WebGestalt GSEA
GO Biological Process
Gene Set	Description	Size	Leading Edge Number	ES	NES	P Value	FDR
GO:0051704	multi-organism process	19	15	0.63758	2.6317	0	0
GO:0000003	reproduction	32	20	0.50293	2.4963	0	0
GO:0032502	developmental process	15	10	0.64835	2.4275	0	0
GO:0051181	cofactor transport	10	8	-0.79398	-2.2843	0	0.0015914
GO:0140253	cell-cell fusion	16	12	0.59909	2.2882	0	0.0020053
GO:0042592	homeostatic process	34	13	-0.51168	-2.0838	0	0.01114
GO:0090305	nucleic acid phosphodiester bond hydrolysis	13	8	0.57084	2.0327	0	0.017112
GO:0006310	DNA recombination	17	9	0.5066	1.9871	0.0082192	0.022282
GO:0032196	transposition	8	8	0.63692	1.8779	0.0025189	0.031684
GO:0051301	cell division	14	13	0.51289	1.8797	0.0088757	0.034462
GO:0071897	DNA biosynthetic process	8	6	0.64749	1.882	0.004914	0.038603
GO:0044770	cell cycle phase transition	10	10	0.58824	1.8843	0.005	0.042781
GO:0098657	import into cell	5	4	-0.70052	-1.5947	0.03169	0.67502
GO:0055085	transmembrane transport	58	29	-0.2877	-1.3388	0.13885	0.78376
GO:0042440	pigment metabolic process	7	7	-0.53681	-1.3425	0.13028	0.85609
GO:0042493	response to drug	16	7	-0.40073	-1.3432	0.14711	0.96061
GO:0009451	RNA modification	5	2	-0.22572	-0.49296	0.97584	0.9749
GO:0010629	negative regulation of gene expression	12	1	-0.17718	-0.52873	0.95223	0.97818
GO:0019637	organophosphate metabolic process	32	7	-0.13018	-0.53149	0.96444	0.99583
GO:0055114	oxidation-reduction process	53	20	-0.30872	-1.3718	0.086592	1
KEGG Pathways
Gene Set	Description	Size	Leading Edge Number	ES	NES	P Value	FDR
sce04111	Cell cycle	9	8	0.64827	1.9455	0.0052356	0.019983
sce01210	2-Oxocarboxylic acid metabolism	5	4	-0.79493	-1.7676	0.0067797	0.10049
sce00630	Glyoxylate and dicarboxylate metabolism	7	5	-0.50411	-1.2711	0.18858	0.26992
sce04011	MAPK signaling pathway	16	8	0.35235	1.3552	0.13934	0.27494
sce01130	Biosynthesis of antibiotics	21	11	-0.38021	-1.3721	0.14087	0.28639
sce00670	One carbon pool by folate	6	3	-0.51532	-1.219	0.23592	0.29083
sce01110	Biosynthesis of secondary metabolites	26	10	-0.36527	-1.4059	0.1148	0.29878
sce00230	Purine metabolism	12	6	-0.4065	-1.2735	0.1874	0.30642
sce03010	Ribosome	7	7	-0.50613	-1.28	0.17277	0.34972
sce01200	Carbon metabolism	15	9	-0.44135	-1.4179	0.10443	0.37923
sce01230	Biosynthesis of amino acids	8	4	-0.5577	-1.4866	0.084577	0.40136
sce00620	Pyruvate metabolism	5	2	-0.39675	-0.91283	0.56396	0.56922
sce04113	Meiosis	8	3	0.29707	0.88578	0.60914	0.79541
sce00190	Oxidative phosphorylation	5	5	0.28049	0.68357	0.83673	0.84978
Gene Set	Description
GO:0051301	cell division
User ID	Score	Gene Symbol	Gene Name	Entrez Gene ID
SGD:S000005233	1.3214	PCL1	Pcl1p	855427
SGD:S000004276	0.8829	CTS1	Cts1p	850992
SGD:S000006177	0.6919	CLN2	cyclin CLN2	855819
SGD:S000005939	0.6753	CTF19	Ctf19p	856089
SGD:S000002285	0.608	PCL2	cyclin PCL2	851430
SGD:S000003693	0.5797	FAR1	cyclin-dependent protein serine/threonine kinase inhibiting protein FAR1	853283
SGD:S000005271	0.5618	EGT2	Egt2p	855389
SGD:S000002161	0.5331	MCD1	kleisin alpha	851561
SGD:S000000362	0.4742	AMN1	Amn1p	852455
SGD:S000000471	0.4657	REI1	Rei1p	852569
Gene Set	Description
sce04111	Cell cycle
User ID	Score	Gene Symbol	Gene Name	Entrez Gene ID
SGD:S000000297	2.1085	PHO5	acid phosphatase PHO5	852390
SGD:S000005233	1.3214	PCL1	Pcl1p	855427
SGD:S000004489	1.1487	YOX1	Yox1p	854981
SGD:S000006177	0.6919	CLN2	cyclin CLN2	855819
SGD:S000004646	0.6834	MCM1	transcription factor MCM1	855060
SGD:S000002285	0.608	PCL2	cyclin PCL2	851430
SGD:S000003693	0.5797	FAR1	cyclin-dependent protein serine/threonine kinase inhibiting protein FAR1	853283
SGD:S000002161	0.5331	MCD1	kleisin alpha	851561
Gene Set	Description
GO:0044770	cell cycle phase transition
User ID	Score	Gene Symbol	Gene Name	Entrez Gene ID
SGD:S000004489	1.1487	YOX1	Yox1p	854981
SGD:S000005592	0.7374	MSA1	Msa1p	854232
SGD:S000006177	0.6919	CLN2	cyclin CLN2	855819
SGD:S000004646	0.6834	MCM1	transcription factor MCM1	855060
SGD:S000005939	0.6753	CTF19	Ctf19p	856089
SGD:S000002717	0.572	GIC2	Gic2p	851904
SGD:S000000362	0.4742	AMN1	Amn1p	852455
SGD:S000004812	0.4239	CLN1	cyclin CLN1	855239
SGD:S000003634	0.423	SAP185	Sap185p	853347
SGD:S000005759	0.4135	KIN4	putative serine/threonine protein kinase KIN4	854408
