# Supplementary material for: Sis2 regulates yeast replicative lifespan in a dose-dependent manner
Source: Nat Commun. 2023 Nov 27;14:7719. doi: 10.1038/s41467-023-43233-y (PMC10682402; doi:10.1038/s41467-023-43233-y)
Supplement: Supplementary file 8 — Supplementary Data 6 [file 41467_2023_43233_MOESM8_ESM.xlsx]

## Sheet: Plasmids
Name	Relevant construct	Reference
pRS305	URA3 marker	Sikorki and Hieter, 1989
pRS306	LEU2 marker	Sikorki and Hieter, 1989
pYM28	EGFP- SpHIS5 marker	Janke et al, 2004
pYM-N6	kanMX marker-ADH1 promoter	Janke et al, 2004
pYM-N10	kanMX marker-CYC1 promoter	Janke et al, 2004
pYM-N18	kanMX marker-TEF1 promoter	Janke et al, 2004
DMP446	pRS306-SIS2	This study
DMP448	pRS306-SIS2 H378A	This study
DMP449	pRS306-SIS2 L405E	This study
OHu14281D	HsPPCDC-(k)DYK in pcDNA3.1	GenScript #NM021823.5
DMP503	pRS306-PMA1 promoter-HsPPCDC	This study

## Sheet: Yeast Strains
Name	Genotype	Reference / Source
BY4741	MATa his3Δ1 leu2Δ0 met15Δ0 ura3Δ0	Brachmann et al., 1998
YKO-5988	BY4741 sis2Δ::KanMX	YKO Collection
YKO-1830	BY4741 vhs3Δ::KanMX	YKO Collection
DMY457	BY4741 sis2Δ::KanMX ho::URA3	This study
DMY458	BY4741 sis2Δ::KanMX ho::URA3-SIS2 wt	This study
DMY459	BY4741 sis2Δ::KanMX ho::URA3-SIS2 H378A	This study
DMY460	BY4741 sis2Δ::KanMX ho::URA3-SIS2 L405E	This study
DMY473	BY4741 SIS2-EGFP::SpHIS5	This study
DMY481	BY4741 sis2Δ::KanMX ppz1Δ::URA3	This study
YKO-557	BY4741 ppz1Δ::KanMX	YKO Collection
DMY489	BY4741 ppz1Δ::KanMX ppz2Δ::LEU2	This study
DMY490	BY4741 sis2Δ::KanMX ppz1Δ::URA3 ppz2Δ::LEU2	This study
DMY492	BY4741 kanMX-GAL1pr::SIS2	This study
DMY493	BY4741 kanMX-GAL1pr::SIS2	This study
DMY495	BY4741 kanMX-TEF1pr::SIS2-EGFP::SpHIS5	This study
DMY496	BY4741 kanMX-ADH1pr::SIS2-EGFP::SpHIS5	This study
DMY504	BY4741 kanMX-CYC1pr::SIS2	This study
DMY505	BY4741 kanMX-CYC1pr::SIS2-EGFP::SpHIS5	This study
DMY506	BY4741 ho::URA3-SIS2 wt	This study
DMY508	BY4741 sis2Δ::KanMX ho::URA3-PMA1pr-HsPPCDC-SIS2t	This study
DMY516	BY4741 sis2Δ::KanMX ho::URA3-PMA1pr-HsPPCDC-SIS2t	This study
MGY19	BY4741 HIP1::TPI1p-HA3-CAB2-CYC1t ENO1::TPI1p-HA3-CAB3-CYC1t MRH1::TPI1p-HA3-CAB4-CYC1t ADH31::TPI1p-HA3-CAB5-CYC1t ZPS1::TPI1p-HA3-CAB1W331R-CYC1t +pSH62 (2μM HIS3 GAL1-cre)	Olzhausen et al., 2021
MGY23	BY4741 HIP1::TPI1p-HA3-CAB2-CYC1t ENO1::TPI1p-HA3-CAB3-CYC1t MRH1::TPI1p-HA3-CAB4-CYC1t ADH31::TPI1p-HA3-CAB5-CYC1t ZPS1::TPI1p-HA3-CAB1W331R-CYC1t CUP9::TPI1p-HA3-SIS2aa260-495-CYC1t + pSH62 (2μM HIS3 GAL1-cre)	Olzhausen et al., 2021

## Sheet: Oligos
Name	Sequence	Use
DMO222	TTCCAG (GAATTC) GTCTTTGATGTATCTCTAATGATCA	Fw to amplify SIS2 from gDNA (EcoRI site added)
DMO223	TTCCAG(AAGCTT)TTGAATAGTATCG	Rv to amplify SIS2 from gDNA (includes HindIII site)
DMO227	TATTTGATCTTTACCGTTTAGTTCCAACGTAAAATTGTGCCTTTGGACTTAAAATGGCGT GCTTAACTATGCGGCATCAGAGCAG	Fw to integrate pRS306-cloned constructs to the HO locus, with URA3 as selection marker
DMO228	CTCTTGTTTTGTGACCACTTCGACAATATGACAAAACATTCTGTGAAGTTGTTCCCCCAG CCCCCTCGAGGTCGACGGTATC	Rv to integrate pRS306-cloned constructs to the HO locus, with URA3 as selection marker
DMO229	CCAGCGACGTAGTTCTATAGCAAGTACAGGATCAGTTCGT	P1 for SIS2 H378A site-directed mutagenesis (HPLC pure)
DMO230	ACGAACTGATCCTGTACTTGCTATAGAACTACGTCGCTGG	P2 for SIS2 H378A site-directed mutagenesis (HPLC pure)
DMO231	CTTGTCAGAAGATTGTCGCACTCGCCCAAAGCAATTTTTGATAA	P1 for SIS2 L405E site-directed mutagenesis (HPLC pure)
DMO232	TTATCAAAAATTGCTTTGGGCGAGTGCGACAATCTTCTGACAAG	P2 for SIS2 L405E site-directed mutagenesis (HPLC pure)
DMO240	ACGAGGACGAGGACGAAGCAGAAACCCCAGGTATAATAGATAAGCATCAA CGTACGCTGCAGGTCGAC	Fw to tag yeGFP-HIS at Cterm of SIS2
DMO241	AAACACAAATAAGTAGAATGTGTTTAGTGTATTTGTAATTCATAGACTAT ATCGATGAATTCGAGCTCG	Rv to tag yeGFP-HIS at Cterm of SIS2
DMO246	AGGCTTTGTCATAAAACAACAAATCAACCACTCTCTGCTTATCTTTCCTTCCTTTTCAAA GAGAGTGCACCACGCTTTTC	Fw to delete PPZ1 by amplifying ScURA3 deletion cassete in pRS306
DMO247	ATCGTTGAGTTGTTCATGAAATAATGAATATAATACTTCTGGATTTTTTAGTCAGTAAAT GATTTTGCCGATTTCGGCCTATTG	Rv to delete PPZ1 by amplifying ScURA3 deletion cassete in pRS306
DMO261	GATTCTATTCTATTTACCCCCCCTATAACTGCAGAATCGTACATTTGATCAGCAAGTACC GTAATTGGTTGTTTGGCCGAGC	Fw to delete PPZ2 by amplifying ScLEU2 deletion cassete in pRS305
DMO262	AGGAACAACCAAAGAAAGTTTTCAATGAGCTTATTAACTGCAACATTAATATCTAGTTTT CCTTATCACGTTGAGCCATTAGTATC	Rv to delete PPZ2 by amplifying ScLEU2 deletion cassete in pRS305
DMO264	ATAAAGAAATATTAGTTAGGAAAAAATTAATAGGGAAGAAAGATCTAGAAGCAAACAGCA CGTACGCTGCAGGTCGAC	Fw to amplify pYM-N# promoter cassettes for SIS2 promoter replacement
DMO265	ACACTCTATAGACTGGTTATGGTCAGCATCTTGCTTCCCGCTAGTAGAGGCGACGGCAGT CATCGATGAATTCTCTGTCG	Rv to amplify pYM-N# promoter cassettes for SIS2 promoter replacement
DMO266	GGCTAGCGTTTAAA(CTTAAG)CTTGG	Fw to amplify HsPPCDC gene from Genscript and clone it into a yeast vector (includes AflII site)
DMO267	TTCCAG (GAATTC) ATCAGCGGGTTTATCACTTATCG	Rv to amplify HsPPCDC gene from Genscript and clone it into a yeast vector (EcoRI site added)
DMO268	TTCCAG (GGATCC) AAGCTTCCTGAAACGGAGAAAC	Fw to amplify PMA1promoter from gDNA (BamHI site added). Promoter region defined as in Villalba et al., JBC (1992)
DMO269	TTCCAG (CTTAAG) ATTGATATTGTTTGATAATTAAATCTTTCTTATCTTC	Rv to amplify PMA1promoter from gDNA (AflII site added). Promoter region defined as in Villalba et al., JBC (1992)
