# Supplementary material for: Sis2 regulates yeast replicative lifespan in a dose-dependent manner
Source: Nat Commun. 2023 Nov 27;14:7719. doi: 10.1038/s41467-023-43233-y (PMC10682402; doi:10.1038/s41467-023-43233-y)
Supplement: Supplementary file 10 — Supplementary Data 8 [file 41467_2023_43233_MOESM10_ESM.xlsx]

## Sheet: Positive ion mode
Sample Name	WT_A	WT_B	WT_C	2x_A	2x_B	2x_C	TEF_A	TEF_B	TEF_C	SIS2_A	SIS2_B	SIS2_C	PPCDC_A	PPCDC_B	PPCDC_C
Urea(61.1/44.2/RT(min):)	2.39081e+06	2.44307e+06	2.1292e+06	2.28844e+06	1.85398e+06	2.19982e+06	1.65459e+06	1.95012e+06	2.20972e+06	1.38276e+06	1.22283e+06	1.08422e+06	3.48276e+06	3.75677e+06	3.10228e+06
ethanolamine(62.1/44.2/RT(min):)	179752	198623	176262	185931	200891	185959	170644	216008	230650	214775	167628	158848	247208	259838	198259
4-aminobutyrate(104.01/69/RT(min):3.13)	438687	820228	939515	839106	1.05405e+06	805596	325106	296112	300778	254635	218045	298083	543149	730286	625594
dimethylglycine(104.02/58/RT(min):3.13)	4.98127e+06	6.90651e+06	7.60836e+06	8.28094e+06	8.02335e+06	7.5215e+06	6.19327e+06	6.72204e+06	6.53348e+06	5.54363e+06	4.77374e+06	6.64756e+06	7.02616e+06	6.91481e+06	6.39742e+06
serine(106/60/RT(min):2.99)	4.00885e+07	4.91865e+07	4.43353e+07	4.79015e+07	4.45233e+07	4.65084e+07	4.18831e+07	4.66754e+07	4.77498e+07	4.3715e+07	4.06649e+07	4.62912e+07	5.44713e+07	4.96464e+07	4.89056e+07
betaine(118.02/58/RT(min):3.2)	7.24136e+06	1.04535e+07	1.17137e+07	1.05952e+07	1.19339e+07	1.00932e+07	3.77513e+06	3.81907e+06	3.54477e+06	3.17738e+06	3.34204e+06	4.87839e+06	8.33694e+06	9.29533e+06	8.22662e+06
threonine(120/74/RT(min):3.07)	3.90535e+08	4.52112e+08	4.67242e+08	4.79355e+08	4.76832e+08	4.59828e+08	4.58342e+08	4.6295e+08	4.49181e+08	4.26058e+08	3.96453e+08	4.49121e+08	4.56981e+08	4.64063e+08	4.39067e+08
cysteine(122.1/59.1/RT(min):3.1)	115907	163337	158771	118037	187761	193555	164392	99629.8	178793	147880	129257	142434	146121	152808	149989
leucine(132.1/86/RT(min):5.8)	4.55436e+08	5.77192e+08	5.8204e+08	6.34708e+08	6.36249e+08	5.99667e+08	5.29878e+08	5.4329e+08	5.3703e+08	5.02805e+08	4.39439e+08	5.56175e+08	5.65395e+08	5.59449e+08	5.41713e+08
ornithine(133/70/RT(min):2.77)	2.24691e+07	3.07368e+07	3.2314e+07	3.45116e+07	3.47704e+07	3.31453e+07	2.76853e+07	2.91153e+07	2.77354e+07	2.34866e+07	2.09336e+07	2.6115e+07	3.80835e+07	3.70444e+07	3.56904e+07
adenine(136/119/RT(min):3.68)	3.14769e+08	3.13059e+08	3.11679e+08	3.39908e+08	3.48413e+08	3.4698e+08	3.03152e+08	3.31669e+08	3.53114e+08	3.41528e+08	3.03223e+08	3.71086e+08	3.4504e+08	3.54317e+08	3.23297e+08
methylnicotinamide(137.001/94/RT(min):3.11)	1.0362e+06	1.06931e+06	982964	949022	1.01453e+06	964360	1.50557e+06	2.02654e+06	1.62605e+06	2.00774e+06	1.68188e+06	2.04858e+06	1.03433e+06	1.22607e+06	1.39787e+06
histidinol(142.1/95/RT(min):2.6)	823342	1.00286e+06	1.07971e+06	1.21303e+06	1.29577e+06	1.01348e+06	916595	972411	929823	894745	754368	989002	1.00117e+06	939890	921014
Pyridoxamine(169/134/RT(min):2.79)	408783	576552	391987	396618	538094	437081	364913	509289	429564	470069	548565	517384	697902	522699	450208
pyridoxine(170/134/RT(min):4.62)	7.0327e+06	1.31703e+07	1.14819e+07	1.3769e+07	1.50101e+07	1.19057e+07	9.4869e+06	9.64671e+06	9.00037e+06	6.63733e+06	5.74002e+06	8.69627e+06	1.08325e+07	1.04031e+07	1.08077e+07
tyrosine(182.1/77/RT(min):5.72)	2.04324e+07	3.00218e+07	2.91007e+07	3.65711e+07	3.85404e+07	3.14768e+07	2.64594e+07	3.04529e+07	2.98973e+07	2.7717e+07	2.23119e+07	3.00777e+07	3.14482e+07	3.05803e+07	3.39833e+07
Phosphorylcholine(184.001/125/RT(min):2.95)	3.1894e+06	2.45343e+06	2.41449e+06	2.49554e+06	3.28559e+06	2.81663e+06	2.80406e+06	2.88381e+06	2.86346e+06	4.51683e+06	3.98403e+06	4.60286e+06	1.62138e+06	2.14909e+06	1.63331e+06
3-phospho-serine(186/88/RT(min):2.99)	156879	173223	138764	165660	179181	156690	131394	168476	170055	152652	177093	199930	108382	112595	100124
Kynurenine(209/146/RT(min):6.83)	1.86528e+06	2.11077e+06	2.64324e+06	2.87148e+06	2.93433e+06	2.66543e+06	2.07423e+06	2.07408e+06	2.07351e+06	1.87876e+06	1.80253e+06	2.16394e+06	1.57092e+06	2.38601e+06	2.19062e+06
cytidine(244.1/112/RT(min):3.51)	7.33262e+06	7.85561e+06	8.07515e+06	6.95323e+06	8.54388e+06	6.84965e+06	6.82456e+06	7.3045e+06	7.48419e+06	7.82814e+06	6.97849e+06	8.18064e+06	8.39151e+06	8.53954e+06	1.07197e+07
deoxyadenosine(252/136/RT(min):5.6)	3.3249e+06	4.75302e+06	3.59083e+06	4.35118e+06	4.16827e+06	3.54384e+06	3.2492e+06	3.53917e+06	3.67825e+06	3.10672e+06	3.11944e+06	3.62324e+06	5.3103e+06	4.76254e+06	4.90506e+06
deoxyguanosine(268.1/152/RT(min):6.73)	414890	531742	672058	593853	756505	577337	519715	605039	498715	421948	421481	481207	436585	520147	616394
S-methyl-5-thioadenosine(298/136/RT(min):6.83)	1.16983e+08	1.39504e+08	1.56124e+08	1.64966e+08	1.77333e+08	1.58212e+08	1.56564e+08	1.71312e+08	1.59832e+08	1.68779e+08	1.45662e+08	1.54953e+08	1.90353e+08	1.95889e+08	2.05516e+08
S-adenosyl-L-methioninamine(355/250/RT(min):)	2.20521e+06	6.28885e+06	7.97243e+06	7.69793e+06	1.07435e+07	6.85773e+06	9.89072e+06	1.00193e+07	8.01488e+06	7.7632e+06	5.31598e+06	1.096e+07	1.00673e+07	1.08515e+07	1.58308e+07
S-adenosyl-L-homoCysteine_pos(385.1/136/RT(min):4.34)	1.84113e+07	2.75634e+07	2.59522e+07	2.85431e+07	2.79098e+07	2.69999e+07	2.98191e+07	2.63417e+07	2.99436e+07	2.368e+07	1.86667e+07	2.40499e+07	3.29139e+07	3.75145e+07	3.36695e+07
S-adenosyl-L-methionine(399.1/250/RT(min):2.7)	2.16645e+07	2.00375e+07	2.22654e+07	2.56319e+07	2.50884e+07	2.28895e+07	3.39241e+07	4.0373e+07	2.89387e+07	3.02524e+07	3.04833e+07	1.71279e+07	2.44363e+07	2.7021e+07	1.91967e+07
folate(442/295/RT(min):6.82)	951045	829915	1.3405e+06	1.13313e+06	1.13041e+06	1.18216e+06	1.37399e+06	1.2147e+06	1.14902e+06	920368	852840	1.38587e+06	672710	1.5575e+06	1.41518e+06
NADH(666.1/514/RT(min):)	4.75952e+06	5.81874e+06	8.33918e+06	1.04e+07	7.4895e+06	6.85653e+06	7.96046e+06	6.07277e+06	5.9425e+06	4.46519e+06	3.95276e+06	6.23803e+06	6.58663e+06	9.05617e+06	8.92685e+06
coenzyme A_pos(768/261/RT(min):)	520615	514646	1.04171e+06	1.06606e+06	1.17615e+06	945072	922696	1.10765e+06	1.04507e+06	980765	803272	773656	627579	1.05324e+06	1.16537e+06
acetyl-CoA_pos(810/303/RT(min):)	96092.7	68483.4	213103	248955	391718	213525	164181	198555	290083	243874	232955	273616	106635	100308	166498
TIC	1.45025e+09	1.70762e+09	1.74416e+09	1.86871e+09	1.89157e+09	1.79369e+09	1.66818e+09	1.74362e+09	1.72162e+09	1.64103e+09	1.46406e+09	1.73934e+09	1.80797e+09	1.83081e+09	1.76098e+09
coenzyme A_pos(768/261/RT(min):)	0.000358981	0.000301382	0.000597258	0.000570481	0.000621786	0.000526887	0.000553116	0.000635257	0.00060703	0.000597652	0.000548662	0.000444798	0.000347118	0.000575283	0.000661775
acetyl-CoA_pos(810/303/RT(min):)	6.62592e-05	4.01047e-05	0.000122181	0.000133223	0.000207086	0.000119042	9.84194e-05	0.000113875	0.000168495	0.00014861	0.000159116	0.00015731	5.89807e-05	5.47887e-05	9.45483e-05
Normalize to WT samples
Sample Name	WT_A	WT_B	WT_C	2x_A	2x_B	2x_C	TEF_A	TEF_B	TEF_C	SIS2_A	SIS2_B	SIS2_C	PPCDC_A	PPCDC_B	PPCDC_C
Coenzyme-A	0.856334	0.718934	1.42473	1.36086	1.48324	1.25686	1.31943	1.51538	1.44804	1.42567	1.30881	1.06105	0.828035	1.37231	1.57863
Acetyl-coA	0.869753	0.526435	1.60381	1.74876	2.71832	1.56261	1.29191	1.49478	2.21175	1.95074	2.08864	2.06494	0.774213	0.719186	1.24109

## Sheet: Negative ion mode
Sample Name	WT_A	WT_B	WT_C	2x_A	2x_B	2x_C	TEF_A	TEF_B	TEF_C	SIS2_A	SIS2_B	SIS2_C	PPCDC_A	PPCDC_B	PPCDC_C
pyruvate(87/43/RT(min):3.75)	1.011e+07	1.29686e+07	1.45335e+07	1.39779e+07	1.49264e+07	1.46486e+07	1.33313e+07	1.36906e+07	1.39504e+07	1.1595e+07	1.13428e+07	1.19449e+07	1.18576e+07	1.35797e+07	1.35537e+07
lactate(89/43.2/RT(min):)	4.85375e+06	5.32573e+06	5.48901e+06	5.17798e+06	5.06559e+06	5.09086e+06	5.71351e+06	5.58679e+06	5.57947e+06	3.45852e+06	4.77427e+06	4.56512e+06	5.27779e+06	6.7761e+06	5.948e+06
succinate(117/73/RT(min):5.7)	1.10405e+07	1.49446e+07	1.9801e+07	1.78235e+07	1.785e+07	1.93372e+07	1.73927e+07	1.5127e+07	1.66709e+07	1.13895e+07	1.17437e+07	1.40508e+07	2.16833e+07	2.64311e+07	2.02641e+07
Pyroglutamic acid(128/82.1/RT(min):4.67)	352464	490711	503545	410929	519912	510303	403589	531283	496081	442309	492482	497679	483787	505919	470660
N-Acetyl-L-alanine(130/88/RT(min):5.38)	163637	337484	339662	333324	309577	339881	514276	477758	521214	303637	410987	387821	736308	286577	232128
malate(133/115/RT(min):3.8)	9.48704e+07	1.19034e+08	1.43813e+08	1.27412e+08	1.34204e+08	1.33537e+08	1.53988e+08	1.62195e+08	1.6838e+08	1.47925e+08	1.33189e+08	1.38336e+08	1.41262e+08	1.43412e+08	1.5468e+08
hypoxanthine(135/92/RT(min):4.55)	102937	70469.1	95393.8	64911.3	70449.7	80762.8	262527	261451	286143	318858	267445	252465	76601.6	108111	148688
xanthine (151/108/RT(min):4.6)	121075	146018	141282	147995	167192	160869	293372	243445	279117	245001	229578	175712	165017	179669	136524
dihydroorotate(157/113/RT(min):3.76)	2.06571e+06	4.24513e+06	7.50988e+06	7.254e+06	5.54076e+06	6.51364e+06	5.77653e+06	3.6779e+06	4.40059e+06	3.19386e+06	3.37237e+06	4.58279e+06	4.23878e+06	5.5812e+06	2.20756e+06
allantoin(157.05/114/RT(min):3.3)	180875	395680	664074	671172	472680	628238	512361	341367	368948	293992	269228	391730	377024	478950	194542
quinolinate(166/122/RT(min):4.58)	871514	814493	1.1411e+06	1.06933e+06	980508	997967	1.15073e+06	1.06164e+06	1.1498e+06	1.1186e+06	922579	858529	805672	986329	788918
phosphoenolpyruvate(167/79/RT(min):3.2)	1.03195e+06	2.21176e+06	2.39603e+06	1.50547e+06	1.44742e+06	1.80056e+06	2.23386e+06	1.71247e+06	1.84877e+06	706747	497409	976251	2.56141e+06	3.78845e+06	6.03002e+06
citrate-isocitrate(191/111/RT(min):4.67)	1.91257e+08	2.50492e+08	2.81788e+08	2.42891e+08	2.61289e+08	2.77139e+08	2.40484e+08	2.56583e+08	2.74269e+08	2.13712e+08	2.25862e+08	1.92776e+08	2.89164e+08	2.95956e+08	3.27512e+08
pantothenate(218/146/RT(min):6.84)	117305	123496	137295	111044	132945	143624	122653	98116	123057	108003	100878	84510.8	94762.4	134514	151529
ribose-phosphate(229/79/RT(min):3.06)	2.36443e+07	2.21634e+07	2.51255e+07	2.63885e+07	2.37604e+07	2.71249e+07	2.19468e+07	2.59779e+07	2.67323e+07	2.51254e+07	2.25441e+07	2.07443e+07	1.69204e+07	2.75966e+07	2.83208e+07
hexose-phosphate(259/79/RT(min):2.94)	2.38477e+08	2.38816e+08	2.51858e+08	2.54938e+08	2.56653e+08	2.57589e+08	2.56552e+08	2.39653e+08	2.32707e+08	2.3291e+08	2.46476e+08	2.31361e+08	2.45689e+08	2.46506e+08	2.46e+08
S-ribosyl-L-homocysteine_neg(266/134/RT(min):)	1.3113e+06	1.04343e+06	963093	928448	754754	888190	1.04093e+06	1.13744e+06	1.36659e+06	1.30681e+06	1.60117e+06	1.40209e+06	1.39878e+06	1.75927e+06	1.23556e+06
inosine(267/135/RT(min):5.96)	1.33636e+07	1.42089e+07	1.42753e+07	1.28662e+07	1.41469e+07	1.4356e+07	2.51306e+07	2.91849e+07	2.9257e+07	3.203e+07	2.81927e+07	2.62691e+07	1.62975e+07	1.87062e+07	2.06873e+07
6-phospho-D-gluconate(275/97/RT(min):3.09)	1.31723e+07	1.32524e+07	1.2072e+07	1.23749e+07	9.58011e+06	1.38091e+07	1.18749e+07	1.21721e+07	1.14825e+07	1.61078e+07	1.29816e+07	1.12601e+07	1.84525e+07	2.09319e+07	2.01178e+07
N-acetyl-glucosamine-1-phosphate(300/79/RT(min):2.95)	1.74031e+06	2.31579e+06	2.98399e+06	3.09809e+06	2.44911e+06	3.02002e+06	2.02728e+06	2.19176e+06	1.87158e+06	1.78806e+06	1.8195e+06	1.97242e+06	2.18304e+06	2.19755e+06	2.16208e+06
S-adenosyl-L-homocysteine_neg(383.1/134/RT(min):4.34)	5.6427e+06	6.17176e+06	6.88197e+06	8.07676e+06	5.8284e+06	6.45856e+06	7.10923e+06	6.36817e+06	6.96016e+06	6.41987e+06	5.38296e+06	6.04826e+06	6.42162e+06	8.16431e+06	8.00128e+06
ADP_neg(426.1/159/RT(min):3.03)	4.11384e+07	4.85155e+07	6.00197e+07	6.18998e+07	6.61924e+07	6.10461e+07	6.29387e+07	5.82798e+07	5.26882e+07	4.41854e+07	4.95e+07	4.60597e+07	5.90216e+07	6.34055e+07	6.71761e+07
GDP_neg(442/159/RT(min):3.2)	6.44276e+06	5.99607e+06	6.59549e+06	5.93573e+06	6.70257e+06	6.74903e+06	7.46089e+06	8.43523e+06	9.22958e+06	8.14033e+06	7.37595e+06	6.01161e+06	8.26406e+06	8.54071e+06	8.29046e+06
NAD+_neg(662/540/RT(min):3.34)	1.46454e+08	1.54801e+08	1.49464e+08	1.73863e+08	1.43233e+08	1.39012e+08	1.61442e+08	1.52754e+08	1.54671e+08	1.58853e+08	1.4481e+08	1.63288e+08	1.55795e+08	1.86367e+08	1.48483e+08
NADH_neg(664/408/RT(min):)	1.9739e+06	2.16667e+06	3.9035e+06	3.15712e+06	2.58048e+06	2.71208e+06	2.85788e+06	1.60725e+06	2.2814e+06	1.60803e+06	1.50905e+06	1.81185e+06	2.48384e+06	2.86348e+06	3.26747e+06
coenzyme A_neg(766/408/RT(min):)	61318.5	56569.7	103660	75173.8	83481.8	75164.8	69233	90600.5	101675	72200.1	72000.6	49051.9	75958.1	77544.1	103659
acetyl-CoA_neg(808/408/RT(min):6.7)	6170.9	4509.3	10442.8	8781.6	11629.6	2610.8	4983.9	8069	7119.3	11865.7	9018.1	5696	7357.3	3322.4	7120.3
TIC	8.10567e+08	9.21111e+08	1.01261e+09	9.82461e+08	9.74953e+08	9.93771e+08	1.00263e+09	9.99448e+08	1.01768e+09	9.23371e+08	9.15748e+08	8.86163e+08	1.0118e+09	1.08532e+09	1.08617e+09
pantothenate(218/146/RT(min):6.84)	0.000144719	0.000134073	0.000135586	0.000113026	0.00013636	0.000144525	0.000122331	9.81702e-05	0.00012092	0.000116966	0.00011016	9.53671e-05	9.36577e-05	0.000123939	0.000139508
coenzyme A_neg(766/408/RT(min):)	7.56489e-05	6.14146e-05	0.000102369	7.65158e-05	8.56265e-05	7.5636e-05	6.9051e-05	9.06505e-05	9.99084e-05	7.81919e-05	7.86249e-05	5.53531e-05	7.50726e-05	7.14478e-05	9.54355e-05
acetyl-CoA_neg(808/408/RT(min):6.7)	7.61307e-06	4.8955e-06	1.03128e-05	8.93837e-06	1.19284e-05	2.62717e-06	4.9708e-06	8.07346e-06	6.99563e-06	1.28504e-05	9.84779e-06	6.42771e-06	7.27153e-06	3.0612e-06	6.55541e-06
Normalize to WT samples
Sample Name	WT_A	WT_B	WT_C	2x_A	2x_B	2x_C	TEF_A	TEF_B	TEF_C	SIS2_A	SIS2_B	SIS2_C	PPCDC_A	PPCDC_B	PPCDC_C
Pantothenate	1.04774	0.970655	0.98161	0.818285	0.987215	1.04632	0.885648	0.710729	0.87543	0.846809	0.797529	0.690436	0.67806	0.897292	1.01
Coenzyme-A	0.947852	0.769501	1.28265	0.958714	1.07287	0.94769	0.865183	1.13582	1.25181	0.979714	0.985139	0.693553	0.940631	0.895213	1.19577
Acetyl-coA	1.00078	0.643542	1.35568	1.175	1.56805	0.345356	0.653441	1.0613	0.919617	1.68926	1.29455	0.844961	0.955886	0.402413	0.861748
