# Supplementary material for: Sis2 regulates yeast replicative lifespan in a dose-dependent manner
Source: Nat Commun. 2023 Nov 27;14:7719. doi: 10.1038/s41467-023-43233-y (PMC10682402; doi:10.1038/s41467-023-43233-y)
Supplement: Supplementary file 11 — Supplementary Data 9 [file 41467_2023_43233_MOESM11_ESM.xlsx]

## Sheet: Table S1
Deletion Strain Name	Systematic Name	Deletion RLS	WT RLS	% change	Reference
aac3	YBR085W	32.9833	25.65	0.2859	McCormick MA, et al. (2015)
afg3	YER017C	31.775	26.175	0.213945	McCormick MA, et al. (2015)
alg12	YNR030W	30.0833	28.0667	0.0718525	McCormick MA, et al. (2015)
alg6	YOR002W	29.2	25.675	0.137293	McCormick MA, et al. (2015)
atg1	YGL180W	30.8875	30.5897	0.00973398	McCormick MA, et al. (2015)
atg8	YBL078C	34.375	31.0204	0.108141	McCormick MA, et al. (2015)
ato2	YNR002C	38.15	23.55	0.619958	McCormick MA, et al. (2015)
atp17	YDR377W	32.4	29.3	0.105802	McCormick MA, et al. (2015)
bmh2	YDR099W	28.1	27.1	0.0369004	McCormick MA, et al. (2015)
boi2	YER114C	29.9	29.2143	0.0234717	McCormick MA, et al. (2015)
bst1	YFL025C	41.9	23.15	0.809935	McCormick MA, et al. (2015)
bud8	YLR353W	30.45	25.1167	0.212342	McCormick MA, et al. (2015)
bul1	YMR275C	30.775	27	0.139815	McCormick MA, et al. (2015)
caf20	YOR276W	28.325	24.67	0.148156	McCormick MA, et al. (2015)
caf40	YNL288W	23	21.6	0.0648148	McCormick MA, et al. (2015)
can1	YEL063C	37.275	24.85	0.5	McCormick MA, et al. (2015)
cbs1	YDL069C	26.45	23.375	0.131551	McCormick MA, et al. (2015)
chd1	YER164W	29.3	25.5333	0.14752	McCormick MA, et al. (2015)
cka2	YOR061W	33.95	21.6	0.571759	McCormick MA, et al. (2015)
cos12	YGL263W	34.05	30.7	0.109121	McCormick MA, et al. (2015)
cst26	YBR042C	31.95	31.0357	0.0294593	McCormick MA, et al. (2015)
cth1	YDR151C	30.475	25.4	0.199803	McCormick MA, et al. (2015)
cup9	YPL177C	27.05	26.225	0.0314585	McCormick MA, et al. (2015)
cur1	YPR158W	25.8	23.375	0.103743	McCormick MA, et al. (2015)
cyc1	YJR048W	29.45	28.15	0.0461812	McCormick MA, et al. (2015)
das2	YDR020C	29.5833	28.9875	0.0205547	McCormick MA, et al. (2015)
dbf20	YPR111W	29.55	25.4	0.163386	McCormick MA, et al. (2015)
dbp3	YGL078C	31.8	26.175	0.2149	McCormick MA, et al. (2015)
dgk1	YOR311C	28.1	25.05	0.121756	McCormick MA, et al. (2015)
did2	YKR035W-A	29.2	29	0.00689655	McCormick MA, et al. (2015)
dlt1	YMR126C	29.85	25.3625	0.176934	McCormick MA, et al. (2015)
dom34	YNL001W	31.5833	25.7917	0.224555	McCormick MA, et al. (2015)
dsf2	YBR007C	31.1	25.825	0.204259	McCormick MA, et al. (2015)
dsk2	YMR276W	31.125	23.375	0.331551	McCormick MA, et al. (2015)
elp4	YPL101W	31	28.5571	0.0855429	McCormick MA, et al. (2015)
emp24	YGL200C	33.7	29.62	0.137745	McCormick MA, et al. (2015)
eno1	YGR254W	27.65	26.4833	0.044053	McCormick MA, et al. (2015)
eos1	YNL080C	34.6	28.5786	0.210697	McCormick MA, et al. (2015)
erv25	YML012W	33.65	30.5	0.103279	McCormick MA, et al. (2015)
erv41	YML067C	32.95	24.125	0.365803	McCormick MA, et al. (2015)
eug1	YDR518W	34.95	26.45	0.321361	McCormick MA, et al. (2015)
fcy2	YER056C	28.3833	25.9333	0.094473	McCormick MA, et al. (2015)
fet3	YMR058W	30.75	26.1	0.178161	McCormick MA, et al. (2015)
fit2	YOR382W	36.45	19.8	0.840909	McCormick MA, et al. (2015)
fmp42	YMR221C	31.6	25.2	0.253968	McCormick MA, et al. (2015)
fob1	YDR110W	30.5767	27.8062	0.099633	McCormick MA, et al. (2015)
gas4	YOL132W	32.4	28.55	0.134851	McCormick MA, et al. (2015)
gpa2	YER020W	31.6167	30.2333	0.0457555	McCormick MA, et al. (2015)
gpm2	YDL021W	28.525	20.975	0.359952	McCormick MA, et al. (2015)
gpr1	YDL035C	37.8286	28.8857	0.309595	McCormick MA, et al. (2015)
gsy1	YFR015C	28.3167	25.65	0.103964	McCormick MA, et al. (2015)
gto3	YMR251W	31.475	24.125	0.304663	McCormick MA, et al. (2015)
gtr1	YML121W	28.95	19.8	0.462121	McCormick MA, et al. (2015)
hbs1	YKR084C	34.65	26.175	0.323782	McCormick MA, et al. (2015)
hmt1	YBR034C	23.2	23.025	0.00760043	McCormick MA, et al. (2015)
hor7	YMR251W-A	33.675	25.4875	0.321236	McCormick MA, et al. (2015)
hse1	YHL002W	28.8833	25.4	0.137139	McCormick MA, et al. (2015)
hua1	YGR268C	29.8	26.45	0.126654	McCormick MA, et al. (2015)
hxk2	YGL253W	32.9833	27.05	0.219347	McCormick MA, et al. (2015)
idh1	YNL037C	32.4591	30.4	0.0677332	McCormick MA, et al. (2015)
idh2	YOR136W	31.52	27.74	0.136265	McCormick MA, et al. (2015)
idp1	YDL066W	27.7167	26.9227	0.0294896	McCormick MA, et al. (2015)
img1	YCR046C	32.85	27.55	0.192377	McCormick MA, et al. (2015)
img2	YCR071C	30.25	24.25	0.247423	McCormick MA, et al. (2015)
inp51	YIL002C	33.6	30.3929	0.105523	McCormick MA, et al. (2015)
inp53	YOR109W	33.6917	31.0429	0.0853275	McCormick MA, et al. (2015)
irc14	YOR135C	29.525	24.825	0.189325	McCormick MA, et al. (2015)
irc21	YMR073C	28.45	23.375	0.217112	McCormick MA, et al. (2015)
isw2	YOR304W	39.35	28.95	0.35924	McCormick MA, et al. (2015)
itr1	YDR497C	29.6	28.95	0.0224525	McCormick MA, et al. (2015)
kap120	YPL125W	31.9333	29.65	0.0770094	McCormick MA, et al. (2015)
kip2	YPL155C	37.2	28.5	0.305263	McCormick MA, et al. (2015)
kxd1	YGL079W	29.3375	27.7375	0.0576836	McCormick MA, et al. (2015)
lin1	YHR156C	27.7	27.325	0.0137237	McCormick MA, et al. (2015)
los1	YKL205W	35.15	21.25	0.654118	McCormick MA, et al. (2015)
lpd1	YFL018C	32.15	22.2	0.448198	McCormick MA, et al. (2015)
lsb1	YGR136W	27.65	27.1333	0.0190419	McCormick MA, et al. (2015)
ltv1	YKL143W	29.45	19.8	0.487374	McCormick MA, et al. (2015)
lyp1	YNL268W	36.15	27.55	0.31216	McCormick MA, et al. (2015)
mad3	YJL013C	26.6	23.375	0.137968	McCormick MA, et al. (2015)
map2	YBL091C-A	28.55	21.25	0.343529	McCormick MA, et al. (2015)
mef2	YJL102W	30.7	27.925	0.0993733	McCormick MA, et al. (2015)
mep2	YNL142W	30.55	27.7833	0.0995802	McCormick MA, et al. (2015)
met3	YJR010W	33.6	26.45	0.270321	McCormick MA, et al. (2015)
mig1	YGL035C	30.9	27.1	0.140221	McCormick MA, et al. (2015)
mnn1	YER001W	30.7	26.75	0.147664	McCormick MA, et al. (2015)
mnn2	YBR015C	29.85	26.3071	0.134673	McCormick MA, et al. (2015)
mpc3	YGR243W	30.1	27.925	0.0778872	McCormick MA, et al. (2015)
mpd1	YOR288C	34.45	19.8	0.739899	McCormick MA, et al. (2015)
mrpl33	YMR286W	34.5	29.45	0.171477	McCormick MA, et al. (2015)
mrpl40	YPL173W	33.95	29.45	0.152801	McCormick MA, et al. (2015)
mrpl49	YJL096W	31.65	29.45	0.0747029	McCormick MA, et al. (2015)
mrt4	YKL009W	39.95	26.45	0.510397	McCormick MA, et al. (2015)
mrx14	YDR115W	31.85	27.28	0.167522	McCormick MA, et al. (2015)
msk1	YNL073W	29.8	26.7	0.116105	McCormick MA, et al. (2015)
msw1	YDR268W	30.15	21.25	0.418824	McCormick MA, et al. (2015)
mtc2	YKL098W	28	23.375	0.197861	McCormick MA, et al. (2015)
mtc4	YBR255W	29.33	28.4643	0.0304139	McCormick MA, et al. (2015)
mub1	YMR100W	37.9722	28.2121	0.345954	McCormick MA, et al. (2015)
ncs2	YNL119W	34	27.1	0.254613	McCormick MA, et al. (2015)
opi3	YJR073C	28.8167	26.7667	0.0765878	McCormick MA, et al. (2015)
paf1	YBR279W	37.65	31.45	0.197138	McCormick MA, et al. (2015)
pet130	YJL023C	36.75	28.35	0.296296	McCormick MA, et al. (2015)
pex19	YDL065C	29.4333	27.7125	0.0620958	McCormick MA, et al. (2015)
pex9	YMR018W	29.37	28.075	0.0461264	McCormick MA, et al. (2015)
pgm2	YMR105C	29.8	28.9333	0.029954	McCormick MA, et al. (2015)
pho87	YCR037C	29.875	25.325	0.179664	McCormick MA, et al. (2015)
pib1	YDR313C	28.3	28.25	0.00176991	McCormick MA, et al. (2015)
pkh2	YOL100W	34.2667	29.95	0.144129	McCormick MA, et al. (2015)
pmc1	YGL006W	30.4417	28.01	0.0868144	McCormick MA, et al. (2015)
pml39	YML107C	30.6	26.1	0.172414	McCormick MA, et al. (2015)
pmt1	YDL095W	33.025	26.35	0.253321	McCormick MA, et al. (2015)
pmt3	YOR321W	31.45	24.3333	0.292466	McCormick MA, et al. (2015)
pmt5	YDL093W	27.8167	24.3333	0.143151	McCormick MA, et al. (2015)
poc4	YPL144W	33.75	25.15	0.341948	McCormick MA, et al. (2015)
psp2	YML017W	34.525	23.075	0.496208	McCormick MA, et al. (2015)
pxp1	YEL020C	31.15	25.2	0.236111	McCormick MA, et al. (2015)
rad34	YDR314C	29.7	21.25	0.397647	McCormick MA, et al. (2015)
rai1	YGL246C	35.1	26.05	0.347409	McCormick MA, et al. (2015)
rds1	YCR106W	28.3	28.175	0.00443656	McCormick MA, et al. (2015)
rec8	YPR007C	30.65	25.4167	0.205901	McCormick MA, et al. (2015)
rei1	YBR267W	36.525	24.825	0.471299	McCormick MA, et al. (2015)
rfx1	YLR176C	27.9636	27.5	0.0168596	McCormick MA, et al. (2015)
rim1	YCR028C-A	33.94	28.575	0.187752	McCormick MA, et al. (2015)
rit1	YMR283C	38.75	27.55	0.406534	McCormick MA, et al. (2015)
rmt2	YDR465C	28.45	27.1	0.0498155	McCormick MA, et al. (2015)
rom2	YLR371W	31.2167	27.75	0.124925	McCormick MA, et al. (2015)
rph1	YER169W	34.4833	30.2167	0.141202	McCormick MA, et al. (2015)
rpl12a	YEL054C	27.6	25.7	0.07393	McCormick MA, et al. (2015)
rpl13a	YDL082W	37.25	23.15	0.609071	McCormick MA, et al. (2015)
rpl16b	YNL069C	36.3	28.625	0.268122	McCormick MA, et al. (2015)
rpl19a	YBR084C-A	33.7	27.875	0.208969	McCormick MA, et al. (2015)
rpl19b	YBL027W	30.05	27.6	0.0887681	McCormick MA, et al. (2015)
rpl1b	YGL135W	26	25.7	0.0116732	McCormick MA, et al. (2015)
rpl20b	YOR312C	33.913	28.1357	0.205338	McCormick MA, et al. (2015)
rpl21b	YPL079W	35.3667	25.45	0.389653	McCormick MA, et al. (2015)
rpl22a	YLR061W	39.775	26	0.529808	McCormick MA, et al. (2015)
rpl23a	YBL087C	31.2	22.2	0.405405	McCormick MA, et al. (2015)
rpl26a	YLR344W	29.5	27.1	0.0885609	McCormick MA, et al. (2015)
rpl29	YFR032C-A	30.075	22.2	0.35473	McCormick MA, et al. (2015)
rpl31a	YDL075W	35.8616	26.92	0.332156	McCormick MA, et al. (2015)
rpl34b	YIL052C	36.6	23.15	0.580994	McCormick MA, et al. (2015)
rpl37b	YDR500C	29.6625	24.35	0.218172	McCormick MA, et al. (2015)
rpl43b	YJR094W-A	29.5	22.2	0.328829	McCormick MA, et al. (2015)
rpl6b	YLR448W	33.875	29.0833	0.164757	McCormick MA, et al. (2015)
rpl7a	YGL076C	26.5	22.6	0.172566	McCormick MA, et al. (2015)
rpl9a	YGL147C	28.6167	23.9167	0.196516	McCormick MA, et al. (2015)
rpp1b	YDL130W	32.275	28.4	0.136444	McCormick MA, et al. (2015)
rpp2a	YOL039W	23.9833	22.15	0.0827688	McCormick MA, et al. (2015)
rpp2b	YDR382W	33.15	23.15	0.431965	McCormick MA, et al. (2015)
rps12	YOR369C	32.5	21.25	0.529412	McCormick MA, et al. (2015)
rps6a	YPL090C	29.6833	28.7417	0.0327629	McCormick MA, et al. (2015)
rrd2	YPL152W	32.375	20.975	0.543504	McCormick MA, et al. (2015)
rrg9	YNL213C	33.25	25.6	0.298828	McCormick MA, et al. (2015)
rts1	YOR014W	39.25	28.95	0.355786	McCormick MA, et al. (2015)
sam1	YLR180W	33.925	29.6167	0.14547	McCormick MA, et al. (2015)
sap155	YFR040W	35.2	30.025	0.172356	McCormick MA, et al. (2015)
sap185	YJL098W	36.075	26.2	0.376908	McCormick MA, et al. (2015)
sas2	YMR127C	30.3232	29.5643	0.0256708	McCormick MA, et al. (2015)
sas3	YBL052C	30	23.375	0.283422	McCormick MA, et al. (2015)
sch9	YHR205W	35.62	29.99	0.187729	McCormick MA, et al. (2015)
scw4	YGR279C	28.3	26.05	0.0863724	McCormick MA, et al. (2015)
sdh1	YKL148C	31.1	27.1	0.147601	McCormick MA, et al. (2015)
sdh2	YLL041C	28.1	27.1	0.0369004	McCormick MA, et al. (2015)
sdh5	YOL071W	30.4	23.375	0.300535	McCormick MA, et al. (2015)
sds3	YIL084C	35.6667	28.3833	0.256606	McCormick MA, et al. (2015)
sgf11	YPL047W	37.975	28.35	0.339506	McCormick MA, et al. (2015)
sgf73	YGL066W	35.4833	28.2111	0.257779	McCormick MA, et al. (2015)
sis2	YKR072C	35.9667	28.6167	0.256843	McCormick MA, et al. (2015)
skp2	YNL311C	30.57	27.93	0.094522	McCormick MA, et al. (2015)
slm6	YBR266C	36.35	24.825	0.46425	McCormick MA, et al. (2015)
smy2	YBR172C	30.2	25.825	0.169409	McCormick MA, et al. (2015)
sok1	YDR006C	35.9591	29.8667	0.203987	McCormick MA, et al. (2015)
sov1	YMR066W	30.6667	28.5	0.0760235	McCormick MA, et al. (2015)
sps1	YDR523C	33.9	30.9125	0.0966438	McCormick MA, et al. (2015)
spt23	YKL020C	30	24.125	0.243523	McCormick MA, et al. (2015)
spt4	YGR063C	42.1	29.6167	0.421497	McCormick MA, et al. (2015)
spt8	YLR055C	30.425	28.35	0.0731922	McCormick MA, et al. (2015)
ssf1	YHR066W	27.425	27.325	0.00365965	McCormick MA, et al. (2015)
suv3	YPL029W	33.8	29.73	0.136899	McCormick MA, et al. (2015)
syh1	YPL105C	29.975	27.0833	0.106769	McCormick MA, et al. (2015)
syo1	YDL063C	33.5	26.35	0.271347	McCormick MA, et al. (2015)
tat2	YOL020W	31.05	25.4167	0.221639	McCormick MA, et al. (2015)
tif1	YKR059W	27.6389	25.8	0.0712748	McCormick MA, et al. (2015)
tif2	YJL138C	28.62	26.5333	0.0786434	McCormick MA, et al. (2015)
tif4631	YGR162W	33.07	27.03	0.223455	McCormick MA, et al. (2015)
tip41	YPR040W	28	22.05	0.269841	McCormick MA, et al. (2015)
tis11	YLR136C	32.8167	28.3167	0.158917	McCormick MA, et al. (2015)
tma19	YKL056C	37.3667	30.0375	0.244001	McCormick MA, et al. (2015)
tom1	YDR457W	31.1857	28.095	0.110009	McCormick MA, et al. (2015)
tor1	YJR066W	32.135	28.35	0.13351	McCormick MA, et al. (2015)
tos8	YGL096W	28.7625	26.0375	0.104657	McCormick MA, et al. (2015)
tpo3	YPR156C	30.7333	27.7833	0.106179	McCormick MA, et al. (2015)
trk1	YJL129C	28.55	28.35	0.00705467	McCormick MA, et al. (2015)
ubp8	YMR223W	39.0333	26.7	0.461922	McCormick MA, et al. (2015)
ubr2	YLR024C	38.9587	28.7318	0.355942	McCormick MA, et al. (2015)
ugx2	YDL169C	31.8	25.6	0.242187	McCormick MA, et al. (2015)
ure2	YNL229C	30.55	27.325	0.118024	McCormick MA, et al. (2015)
vfa1	YER128W	30.15	25.2	0.196429	McCormick MA, et al. (2015)
vps24	YKL041W	29.3833	29	0.0132183	McCormick MA, et al. (2015)
vps60	YDR486C	32.2833	29	0.113218	McCormick MA, et al. (2015)
ybl053w	YBL053W	28.5	21.25	0.341176	McCormick MA, et al. (2015)
ybl083c	YBL083C	31.75	21.25	0.494118	McCormick MA, et al. (2015)
ybr013c	YBR013C	31.35	26.35	0.189753	McCormick MA, et al. (2015)
ybr197c	YBR197C	31.8	25.9833	0.223862	McCormick MA, et al. (2015)
ybr226c	YBR226C	27.5	24.125	0.139896	McCormick MA, et al. (2015)
ybr238c	YBR238C	33.6744	27.325	0.232367	McCormick MA, et al. (2015)
ycl006c	YCL006C	27.1	24.13	0.123083	McCormick MA, et al. (2015)
ycr101c	YCR101C	29.95	25.675	0.166504	McCormick MA, et al. (2015)
ydl062w	YDL062W	33.6333	25.2	0.334656	McCormick MA, et al. (2015)
ydl172c	YDL172C	31.85	26.35	0.208729	McCormick MA, et al. (2015)
ydr048c	YDR048C	29.65	25.4833	0.163506	McCormick MA, et al. (2015)
yeh1	YLL012W	31.1	27	0.151852	McCormick MA, et al. (2015)
ygl042c	YGL042C	26.8	24.9	0.0763052	McCormick MA, et al. (2015)
ygl165c	YGL165C	28.02	27.28	0.0271261	McCormick MA, et al. (2015)
ygr051c	YGR051C	30.5	25.675	0.187926	McCormick MA, et al. (2015)
yil089w	YIL089W	34	29.7	0.144781	McCormick MA, et al. (2015)
yjl022w	YJL022W	29	24.9667	0.161549	McCormick MA, et al. (2015)
ykr073c	YKR073C	36.9	23.375	0.57861	McCormick MA, et al. (2015)
yng1	YOR064C	29.8	19.8	0.505051	McCormick MA, et al. (2015)
ynl034w	YNL034W	30.4	26.45	0.149338	McCormick MA, et al. (2015)
yol014w	YOL014W	28.85	25.15	0.147117	McCormick MA, et al. (2015)
yor111w	YOR111W	33.4167	31.6	0.0574896	McCormick MA, et al. (2015)
ypr064w	YPR064W	28.05	24.6167	0.139472	McCormick MA, et al. (2015)
ypt52	YKR014C	36.25	19.8	0.830808	McCormick MA, et al. (2015)
ypt6	YLR262C	33.44	29.52	0.132791	McCormick MA, et al. (2015)
yro2	YBR054W	30.775	27.37	0.124406	McCormick MA, et al. (2015)
yur1	YJL139C	30	25.9125	0.157742	McCormick MA, et al. (2015)
yvh1	YIR026C	26.675	26.05	0.0239923	McCormick MA, et al. (2015)
Deletion Strain Name	Systematic Name	Deletion RLS	WT RLS	% change	Reference	Deletion RLS	WT RLS	% change	Reference	Deletion RLS	WT RLS	% change	Reference
abp1	YCR088W	30.5	25.4	0.200787	Managbanag JR, et al. (2008)
adh1	YOL086C	32.5	28.3	0.14841	Smith ED, et al. (2008)
ψ aep1	YMR064W			0.3	Caballero A, et al. (2011)
alg3	YBL082C	28.9	26.2	0.103053	Labunskyy VM, et al. (2014)
bas1	YKR099W	36.6	26.3	0.391635	Kaeberlein M, et al. (2005)
Φ bxi1	YNL305C	27	24	0.125	Büttner S, et al. (2011)
ψ cbp6	YBR120C			0.25	Caballero A, et al. (2011)
cgi121	YML036W	46.26	25.91	0.785411	Peng J, et al. (2015)
clb2	YPR119W	30.9	30	0.03	Managbanag JR, et al. (2008)
csr2	YPR030W	34	28	0.214286	Kharade SV, et al. (2005)
der1	YBR201W	33.3	24.2	0.376033	Labunskyy VM, et al. (2014)
ψ dss1	YMR287C			0.38	Caballero A, et al. (2011)
fre6	YLL051C	30.06	26.4	0.138636	Wuttke D, et al. (2012)
fzf1	YGL254W	32.1	19.3	0.663212	Yoshida R, et al. (2010)
gad1	YMR250W	29.3	20.7	0.415459	Kamei Y, et al. (2011)
gcn4	YEL009C	26.5	26.3	0.00760456	Managbanag JR, et al. (2008)
gem1	YAL048C	31	24	0.291667	McCormick MA, et al. (2015)
hat2	YEL056W	17	13	0.307692	Rosaleny LE, et al. (2005)
hrd1	YOL013C	32.7	24.2	0.35124	Labunskyy VM, et al. (2014)
lag1	YHL003C	25	17	0.470588	D'mello NP, et al. (1994)
lhs1	YKL073W			0.3	Perić M, et al. (2016)
Φ mig2	YGL209W	35	25	0.4	Harkness TA, et al. (2004)
Φ mrpl25	YGR076C	33.25	20.78	0.600096	Heeren G, et al. (2009)
mxr2	YCL033C			0.25	Kaya A, et al. (2010)
nop12	YOL041C	36.1	25.1	0.438247	Steffen KK, et al. (2008)
opt2	YPR194C	32.6	26.4	0.234848	Wuttke D, et al. (2012)
ost3	YOR085W	28.4	23.7	0.198312	Labunskyy VM, et al. (2014)
ψ pet127	YOR017W			0.35	Caballero A, et al. (2011)
ψ pet309	YLR067C			0.27	Caballero A, et al. (2011)
phd1	YKL043W	27.5	26.2	0.0496183	Managbanag JR, et al. (2008)
pmr1	YGL167C	33.4	29.1	0.147766	Smith ED, et al. (2008)
rcr2	YDR003W	31.27	26.4	0.18447	Wuttke D, et al. (2012)
rpl13b	YMR142C	34.7	25.4	0.366142	McCormick MA, et al. (2015)
rpl21a	YBR191W	29.4	26.6	0.105263	Steffen KK, et al. (2008)
rpl35a	YDL191W	35.03	24.8	0.4125	McCormick MA, et al. (2015)
rtn1	YDR233C	29.8	25.8	0.155039	Managbanag JR, et al. (2008)
rvs161	YCR009C	29.4	25.9	0.135135	Managbanag JR, et al. (2008)
Φscp1	YOR367W	38.21	22.88	0.670017	Gourlay CW, et al. (2004)
sec28	YIL076W	31.2	25.6	0.21875	Managbanag JR, et al. (2008)
Φsnf4	YGL115W	31.07	14.45	1.15017	Ashrafi K, et al. (2000)
ssc1	YJR045C			0.4	Perić M, et al. (2016)
swi5	YDR146C	31	25.7	0.206226	Managbanag JR, et al. (2008)
taf14	YPL129W	29.6	25.7	0.151751	Managbanag JR, et al. (2008)
uga1	YGR019W	33.7	20.7	0.628019	Kamei Y, et al. (2011)
uga3	YDL170W	33.7	19.3	0.746114	Yoshida R, et al. (2010)
urh1	YDR400W	23.9	19.3	0.238342	Yoshida R, et al. (2010)
uth1	YKR042W	11	8	0.375	Weng Y, et al. (2010)
ygr130c	YGR130C	31.2	26.2	0.19084	Smith ED, et al. (2008)
ysc84	YHR016C	28.7	24.1	0.190871	Managbanag JR, et al. (2008)
zds1	YMR273C	27.6	20.6	0.339806	Roy N and Runge KW (2000)
bre5	YNR051C	31.9	24.8	0.28629	Kaeberlein M, et al. (2005)	32.8	25.3	0.296443	Managbanag JR, et al. (2008)
crc1	YOR100C	31.6	25.3	0.249012	Kaeberlein M, et al. (2005)	25.9	25.3	0.0237154	Managbanag JR, et al. (2008)
dck1	YLR422W	32.6	26.3	0.239544	Kaeberlein M, et al. (2005)	33.9	26.9	0.260223	Managbanag JR, et al. (2008)
inm1	YHR046C	36.1	23.2	0.556034	Kaeberlein M, et al. (2005)	36.1	23.2	0.556034	Managbanag JR, et al. (2008)
ipk1	YDR315C	36.6	25.9	0.413127	Kaeberlein M, et al. (2005)	25.6	25.3	0.0118577	Managbanag JR, et al. (2008)
loc1	YFR001W	36.7	25.1	0.462151	Managbanag JR, et al. (2008)	36.7	25.1	0.462151	Steffen KK, et al. (2008)
lys12	YIL094C	34	25.1	0.354582	Kaeberlein M, et al. (2005)	29.5	25.1	0.175299	Managbanag JR, et al. (2008)
lys9	YNR050C	31.2	24.8	0.258065	Kaeberlein M, et al. (2005)	27.3	25.3	0.0790514	Managbanag JR, et al. (2008)
nmd4	YLR363C	30.2	24.7	0.222672	Kaeberlein M, et al. (2005)	29.5	24	0.229167	Managbanag JR, et al. (2008)
om45	YIL136W	34.5	26.7	0.292135	Kaeberlein M, et al. (2005)	31.2	25.4	0.228346	Managbanag JR, et al. (2008)
pmt7	YDR307W	35.1	26.9	0.304833	Kaeberlein M, et al. (2005)	35.1	26.9	0.304833	Managbanag JR, et al. (2008)
rgs2	YOR107W	34.2	25.3	0.351779	Kaeberlein M, et al. (2005)	34.2	25.3	0.351779	Managbanag JR, et al. (2008)
rpl12b	YDR418W	33.8	27.8	0.215827	McCormick MA, et al. (2015)	23.8	23.9	-0.0041841	Steffen KK, et al. (2008)
rpl2b	YIL018W	34.3	24.8	0.383065	McCormick MA, et al. (2015)	23.4	25.7	-0.0894942	Steffen KK, et al. (2008)
rpl34a	YER056C-A	34.2	26.85	0.273743	McCormick MA, et al. (2015)	23.5	21.3	0.103286	Steffen KK, et al. (2008)
rpl6a	YML073C	35.5	24.8	0.431452	McCormick MA, et al. (2015)	23.3	25.7	-0.0933852	Steffen KK, et al. (2008)
rpp1a	YDL081C	37.38	28.6	0.306993	McCormick MA, et al. (2015)	15	21.3	-0.295775	Steffen KK, et al. (2008)
rps22b	YLR367W	30.2	24.7	0.222672	Kaeberlein M, et al. (2005)	26.4	25	0.056	Managbanag JR, et al. (2008)
sip2	YGL208W	30.8	28.3	0.0883392	Managbanag JR, et al. (2008)	31.1	26.5	0.173585	Delaney JR, et al. (2011)
snf1	YDR477W	30.5	28.4	0.0739437	Kaeberlein M, et al. (2005)	38.8	25.5	0.521569	Managbanag JR, et al. (2008)
sst2	YLR452C	31	25.7	0.206226	Kaeberlein M, et al. (2005)	22.7	21.1	0.0758294	Managbanag JR, et al. (2008)
stb2	YMR053C	37.5	26.8	0.399254	Kaeberlein M, et al. (2005)	29	24.4	0.188525	Managbanag JR, et al. (2008)
vba5	YKR105C	29.3	24.8	0.181452	Kaeberlein M, et al. (2005)	21.2	21.1	0.00473934	Managbanag JR, et al. (2008)
vhs1	YDR247W	34	25.9	0.312741	Kaeberlein M, et al. (2005)	25.4	25.3	0.00395257	Managbanag JR, et al. (2008)
ydr124w	YDR124W	35.4	27.9	0.268817	Kaeberlein M, et al. (2005)	35.4	27.9	0.268817	Managbanag JR, et al. (2008)
ydr248c	YDR248C	34.6	29.5	0.172881	Kaeberlein M, et al. (2005)	34.6	29.5	0.172881	Managbanag JR, et al. (2008)
ydr274c	YDR274C	35	28.6	0.223776	Kaeberlein M, et al. (2005)	35.6	28.4	0.253521	Managbanag JR, et al. (2008)
yer186c	YER186C	31.3	24.7	0.267206	Kaeberlein M, et al. (2005)	31.6	24	0.316667	Managbanag JR, et al. (2008)
yer187w	YER187W	36.2	26.2	0.381679	Kaeberlein M, et al. (2005)	32.8	25.4	0.291339	Managbanag JR, et al. (2008)
yhr130c	YHR130C	34.2	23.4	0.461538	Kaeberlein M, et al. (2005)	35	24.7	0.417004	Managbanag JR, et al. (2008)
ras1	YOR101W	26.5	21.5	0.232558	Kaeberlein M, et al. (2005)	30.6	26.7	0.146067	Managbanag JR, et al. (2008)	26.5	21.5	0.232558	Sun J, et al. (1994)
rpl20a	YMR242C	35.8	24.8	0.443548	McCormick MA, et al. (2015)	21.6	21.3	0.0140845	Managbanag JR, et al. (2008)	21.6	21.3	0.0140845	Steffen KK, et al. (2008)
rps1a	YLR441C	35.2	26.3	0.338403	Kaeberlein M, et al. (2005)	26	25.3	0.027668	Managbanag JR, et al. (2008)	26	25.3	0.027668	Steffen KK, et al. (2008)
rps21a	YKR057W	31.6	25.9	0.220077	Kaeberlein M, et al. (2005)	27.4	26.4	0.0378788	Managbanag JR, et al. (2008)	27.4	26.4	0.0378788	Steffen KK, et al. (2008)
	Background/Mating Type	Media	Method
Ashrafi K, et al. (2000)	YB332 (MATa)	YPD	MM
Büttner S, et al. (2011)	BY4741 (MATa)	YPD	MM
Caballero A, et al. (2011)	BY4741 (MATa)	YPD	MM
Delaney JR, et al. (2011)	BY4742 (MATα)	YPD	MM
D'mello NP, et al. (1994)	YPHDF-1A (MATa)	YPD	MM
Gourlay CW, et al. (2004)	KAY446 (MATa)	YPD	MM
Harkness TA, et al. (2004)	BY4741 (MATa)	YPD	MM
Heeren G, et al. (2009)	BY4741 (MATa)	YPD	MM
Kaeberlein M, et al. (2005)	BY4741, BY4742	YPD	MM
Kamei Y, et al. (2011)	BY4742 (MATα)	YPD	MM
Kaya A, et al. (2010)	BY4741 (MATa)	YP-Lactate	MM
Kharade SV, et al. (2005)	ScPJB644	YPD	CFU Count
Labunskyy VM, et al. (2014)	BY4741, BY4742	YPD	MM
Managbanag JR, et al. (2008)	BY4741, BY4742	YPD	MM
McCormick MA, et al. (2015)	BY4741, BY4742	YPD	MM
Peng J, et al. (2015)	BY4742 (MATα)	YPD	MM
Perić M, et al. (2016)	Y258 (MATa)	YPD	MM
Rosaleny LE, et al. (2005)	W303-1a (MATa)	YPD	MM
Roy N and Runge KW (2000)	W303	YPD	MM
Smith ED, et al. (2008)	BY4741 (MATa)	YPD	MM
Steffen KK, et al. (2008)	BY4741, BY4742	YPD	MM
Sun J, et al. (1994)	SP1 (MATa)	YPD, SC	MM
Weng Y, et al. (2010)	K6001	YP-Gal, YPD	CFU count
Wuttke D, et al. (2012)	BY4742 (MATα)	YPD	MM
Yoshida R, et al. (2010)	BY4742 (MATα)	YPD	MM
ABBREVIATIONS
MM: Micromanipulation
CFU count: colony forming unit count
YPD: yeast extract- peptone - dextrose medium
YP-Lactate: yeast extract - peptone - lactate medium
YP-Gal : yeast extract - peptone - galactose medium
SC: synthetic complete medium
CSM + 2% Dex : complete supplement mixture + 2% dextrose
NOTES
1. RLS extension data was not explicitly stated for some strains in some references. In those cases, RLS level and RLS percent change were estimated from the plots shown in those references. Special symbol "Φ" is used when all RLS data (RLS and percent-change in RLS) were estimated from plots, while "ψ" was used when percent-change in RLS was estimated from plots.
2. RLS measurement data obtained from MATα background are presented in bold and italic on this table.
3. SLM6 open reading frame (crick strand) overlaps with the REI1 open reading frame (watson strand). SLM6 is shorter than REI1.
4. Kaeberlein M, et al. (2005) contains data for both mating types. All strains published in that paper have both RLS and percent-change in RLS data for MATα, whereas only percent-change in RLS were given for MATa strains. MATa data were presented whenever available. Although RLS is reported higher than the wild type strain, strain data that is reported as LL (long-lived) was presented only.
5. Caballero A, et al. (2011) reported complete MATa mating type data for some strains, whereas it only reported approximate percent-change in RLS data for other strains.
6. We included in our study 238 strains based on RLS-extension results by McCormick MA, et al. (2015). 229 of those strains were selected based on their data on MATa strains, whereas the remaining 9 were selected based on their MATα data, as those 9 strains did not show RLS extension in MATa background. 4 of the 229 strains (rpp2b, idh2, ycl006c, emp24) could not be studied due to reasons detaile…
7. In addition to the strains we included in our study based on McCormick data, we added more strains based on data from other studies.
List of Yeast-Knock-Out collection strains that could not be studied
Strain Name	Systematic Name	Notes
adh1	YOL086C	Confirmed to be MATα, instead of MATa
ssc1	YJR045C	Not available in the Yeast-Knock-Out collection
rpp2b	YDR382W	Cell shape is not suitable for our microfluidic chip
idh2	YOR136W	Contamination of glycerol stock of the Yeast-Knock-Out collection
ycl006c	YCL006C	Deleted ORF; does not encode a protein
emp24	YGL200C	Super slow growth, visible colonies after 10 days.
	REFERENCES
1	Ashrafi K, et al. (2000) PMID:10921902
2	Büttner S, et al. (2011) PMID:21673659
3	Caballero A, et al. (2011) PMID:21549315
4	Delaney JR, et al. (2011) PMID:21902802
5	D'mello NP, et al. (1994) PMID:8195187
6	Gourlay CW, et al. (2004) PMID:15024029
7	Harkness TA, et al. (2004) PMID:15514051
8	Heeren G, et al. (2009) PMID:20157544
9	Kaeberlein M, et al. (2005) PMID:16293764
10	Kamei Y, et al. (2011) PMID:21371425
11	Kaya A, et al. (2010) PMID:20799725
12	Kharade SV, et al. (2005) PMID:16336970
13	Labunskyy VM, et al. (2014) PMID:24391512
14	Managbanag JR, et al. (2008) PMID:19030232
15	McCormick MA, et al. (2015) PMID: 26456335
16	Peng J, et al. (2015) PMID:25822194
17	Perić M, et al. (2016) PMID:27346163
18	Rosaleny LE, et al. (2005) PMID:16023114
19	Roy N and Runge KW (2000) PMID:10662670
20	Smith ED, et al. (2008) PMID:18340043
21	Steffen KK, et al. (2008) PMID:18423200
22	Sun J, et al. (1994) PMID:8034612
23	Weng Y, et al. (2010) PMID:20093034
24	Wuttke D, et al. (2012) PMID:22912585
25	Yoshida R, et al. (2010) PMID:20550517
