# Supplementary material for: Sis2 regulates yeast replicative lifespan in a dose-dependent manner
Source: Nat Commun. 2023 Nov 27;14:7719. doi: 10.1038/s41467-023-43233-y (PMC10682402; doi:10.1038/s41467-023-43233-y)
Supplement: Supplementary file 12 — Supplementary Data 10 [file 41467_2023_43233_MOESM12_ESM.xlsx]

## Sheet: LL GOSlim BP genes
High RLS
cytoplasmic translation		protein glycosylation		ion transport		protein modification by small protein conjugation or removal		DNA repair		histone modification		peptidyl-amino acid modification		regulation of protein modification process		organelle fission
Systematic Name	Standart Name	Systematic Name	Standart Name	Systematic Name	Standart Name	Systematic Name	Standart Name	Systematic Name	Standart Name	Systematic Name	Standart Name	Systematic Name	Standart Name	Systematic Name	Standart Name	Systematic Name	Standart Name
YBL087C	RPL23A	YBL082C	ALG3	YBR085W	AAC3	YDR099W	BMH2	YDR314C	RAD34	YGL066W	SGF73	YDR465C	RMT2	YDL130W	RPP1B	YPR119W	CLB2
YDL075W	RPL31A	YDL095W	PMT1	YCR037C	PHO87	YDR313C	PIB1			YIL084C	SDS3	YGL066W	SGF73	YDR099W	BMH2
YDL130W	RPP1B	YJL139C	YUR1	YFR040W	SAP155	YGL066W	SGF73			YMR223W	UBP8	YJR066W	TOR1	YJR066W	TOR1
YER056C-A	RPL34A	YNL080C	EOS1	YGL006W	PMC1	YLR024C	UBR2			YOR064C	YNG1	YMR223W	UBP8	YKR072C	SIS2
YFR032C-A	RPL29	YOR002W	ALG6	YHL002W	HSE1	YMR223W	UBP8			YPL047W	SGF11	YOL100W	PKH2	YOL100W	PKH2
YGL147C	RPL9A	YOR085W	OST3	YJL098W	SAP185	YMR275C	BUL1			YPL129W	TAF14	YOR064C	YNG1	YPR119W	CLB2
YIL052C	RPL34B	YOR321W	PMT3	YKR105C	VBA5	YNL229C	URE2					YPL129W	TAF14
YKL056C	TMA19			YMR275C	BUL1	YPL047W	SGF11
YKR057W	RPS21A			YNR002C	ATO2
YKR059W	TIF1			YOR382W	FIT2
YLR061W	RPL22A
YLR367W	RPS22B
YLR448W	RPL6B
YMR142C	RPL13B
YMR242C	RPL20A
YNL069C	RPL16B
YOR312C	RPL20B
YOR369C	RPS12
