# Supplementary material for: Sis2 regulates yeast replicative lifespan in a dose-dependent manner
Source: Nat Commun. 2023 Nov 27;14:7719. doi: 10.1038/s41467-023-43233-y (PMC10682402; doi:10.1038/s41467-023-43233-y)
Supplement: Supplementary file 13 — Supplementary Data 11 [file 41467_2023_43233_MOESM13_ESM.xlsx]

## Sheet: human druggability canSAR
uniprot_accession	gene_name	description	ec_number	synonyms	location	keywords	go_terms	family	zinc_link	cansar_link	nearest_drug_target	matching_drug_target_50	matching_drug_target_35	number_of_3d_structure	number_of_3d_structure_with_small_molecule_ligand	number_of_3d_structure_with_druggability	number_of_3d_structure_druggable	percentage_of_3d_structure_druggable	number_of_3d_structure_tractable	percentage_of_3d_structure_tractable	ligand_druggability_score	ligand_druggability_percentile_rank	matching_protein_variants	screened_compounds	screened_compounds_active	screened_compounds_active_ro5	screened_fragments	screened_fragments_active	screened_fragments_active_ro5	most_prevalent_mutation	most_prevalent_cnv	highest_expressing_celllines
P12235	SLC25A4	ADP/ATP translocase 1		ADT1_HUMAN, SLC25A4, AAC1, ANT1	Mitochondrion inner membrane, Membrane	P12235 ADT1_HUMAN ADP/ATP translocase 1 P12235,D3DP59 ADP,ATP carrier protein 1, ADP,ATP carrier protein, heart/skeletal muscle isoform T1, Adenine nucleotide translocator 1, Solute carrier family 25 member 4, ANT 1 AAC1, ANT1	integral component of mitochondrial membrane, integral component of plasma membrane, membrane, mitochondrial inner membrane, mitochondrial permeability transition pore complex, mitochondrion		http://zinc.docking.org/results/combination?filter.purchasability=purchasable&annotation.name=ADT1_HUMAN	https://cansarblack.icr.ac.uk/target/P12235/synopsis				0	0	0	0	0	0	0	-3	59
P05141	SLC25A5	ADP/ATP translocase 2		ADT2_HUMAN, SLC25A5, AAC2, ANT2	Mitochondrion inner membrane, Membrane	P05141 ADT2_HUMAN ADP/ATP translocase 2 P05141,B2RCV1,O43350 ADP,ATP carrier protein 2, ADP,ATP carrier protein, fibroblast isoform, Adenine nucleotide translocator 2, Solute carrier family 25 member 5, ANT 2 AAC2, ANT2	integral component of plasma membrane, membrane, membrane raft, mitochondrial inner membrane, mitochondrial nucleoid, mitochondrial permeability transition pore complex, mitochondrion, mmxd complex, nucleus		http://zinc.docking.org/results/combination?filter.purchasability=purchasable&annotation.name=ADT2_HUMAN	https://cansarblack.icr.ac.uk/target/P05141/synopsis				0	0	0	0	0	0	0	-3	59	1	251	0	0	234	0	0
Q9H0C2	SLC25A31	ADP/ATP translocase 4		ADT4_HUMAN, SLC25A31, AAC4, ANT4, SFEC	Mitochondrion inner membrane, Membrane, Cell projection, Cilium, Flagellum membrane	Q9H0C2 ADT4_HUMAN ADP/ATP translocase 4 Q9H0C2 ADP,ATP carrier protein 4, Adenine nucleotide translocator 4, Solute carrier family 25 member 31, Sperm flagellar energy carrier protein, ANT 4 AAC4, ANT4, SFEC	membrane, mitochondrial inner membrane, mitochondrial permeability transition pore complex, mitochondrion, motile cilium, nucleus, plasma membrane		http://zinc.docking.org/results/combination?filter.purchasability=purchasable&annotation.name=ADT4_HUMAN	https://cansarblack.icr.ac.uk/target/Q9H0C2/synopsis				0	0	0	0	0	0	0	-3	59
O00470	MEIS1	Homeobox protein Meis1		MEIS1_HUMAN, MEIS1	Nucleus	O00470 MEIS1_HUMAN Homeobox protein Meis1 O00470,A8MV50	chromatin, nucleus, transcription regulator complex		http://zinc.docking.org/results/combination?filter.purchasability=purchasable&annotation.name=MEIS1_HUMAN	https://cansarblack.icr.ac.uk/target/O00470/synopsis				6	0	6	1	17	4	67	-3	59
O14770	MEIS2	Homeobox protein Meis2		MEIS2_HUMAN, MEIS2, MRG1	Nucleus, Cytoplasm, Perinuclear region	O14770 MEIS2_HUMAN Homeobox protein Meis2 O14770,A6NJI5,A8MWD5,B3KP98,B3KPQ6,Q96DI2,Q96KI4,Q96KI5,Q9NRS1,Q9NRS2,Q9NRS3 Meis1-related protein 1 MRG1	chromatin, nucleus, perinuclear region of cytoplasm		http://zinc.docking.org/results/combination?filter.purchasability=purchasable&annotation.name=MEIS2_HUMAN	https://cansarblack.icr.ac.uk/target/O14770/synopsis				6	0	6	1	17	4	67	-0.55	73
Q99687	MEIS3	Homeobox protein Meis3		MEIS3_HUMAN, MEIS3, MRG2	Nucleus	Q99687 MEIS3_HUMAN Homeobox protein Meis3 Q99687,A8K1N5,Q6NT73,Q8TC66,Q9NPW2 Meis1-related protein 2 MRG2	chromatin, nucleus		http://zinc.docking.org/results/combination?filter.purchasability=purchasable&annotation.name=MEIS3_HUMAN	https://cansarblack.icr.ac.uk/target/Q99687/synopsis				0	0	0	0	0	0	0	-3	59
Q96KN3	PKNOX2	Homeobox protein PKNOX2		PKNX2_HUMAN, PKNOX2, PREP2	Nucleus	Q96KN3 PKNX2_HUMAN Homeobox protein PKNOX2 Q96KN3,B7Z5I5,F5GZ15,Q63HL6,Q86XD1 Homeobox protein PREP-2, PBX/knotted homeobox 2 PREP2	actin cytoskeleton, cytoplasm, intercellular bridge, microtubule cytoskeleton, nucleoplasm		http://zinc.docking.org/results/combination?filter.purchasability=purchasable&annotation.name=PKNX2_HUMAN	https://cansarblack.icr.ac.uk/target/Q96KN3/synopsis				0	0	0	0	0	0	0	-3	59
O43426	SYNJ1	Synaptojanin-1	3.1.3.36	SYNJ1_HUMAN, SYNJ1, KIAA0910	Cytoplasm, Perinuclear region	O43426 SYNJ1_HUMAN Synaptojanin-1 O43426,O43425,O94984,Q4KMR1 Synaptic inositol 1,4,5-trisphosphate 5-phosphatase 1 KIAA0910	clathrin coat of coated pit, cytosol, membrane coat, microtubule, parallel fiber to purkinje cell synapse, perinuclear region of cytoplasm, presynapse, synaptic membrane, terminal bouton, vesicle membrane		http://zinc.docking.org/results/combination?filter.purchasability=purchasable&annotation.name=SYNJ1_HUMAN	https://cansarblack.icr.ac.uk/target/O43426/synopsis				5	1	3	0	0	3	100	-3	59	1	27	0	0	22	0	0
O15056	SYNJ2	Synaptojanin-2	3.1.3.36	SYNJ2_HUMAN, SYNJ2, KIAA0348	Cytoplasm, Cell membrane, Membrane raft, Cell junction, Synapse, Presynapse, Cytoplasm, Cytoskeleton	O15056 SYNJ2_HUMAN Synaptojanin-2 O15056,Q5TA13,Q5TA16,Q5TA19,Q86XK0,Q8IZA8,Q9H226 Synaptic inositol 1,4,5-trisphosphate 5-phosphatase 2 KIAA0348	cell projection, cytoskeleton, cytosol, membrane raft, perinuclear region of cytoplasm, plasma membrane, presynapse		http://zinc.docking.org/results/combination?filter.purchasability=purchasable&annotation.name=SYNJ2_HUMAN	https://cansarblack.icr.ac.uk/target/O15056/synopsis				1	0	1	0	0	1	100	-3	59	1	32	0	0	23	0	0
Q9BZW2	SLC13A1	Solute carrier family 13 member 1		S13A1_HUMAN, SLC13A1, NAS1, NASI1	Membrane	Q9BZW2 S13A1_HUMAN Solute carrier family 13 member 1 Q9BZW2,Q9H5Z0 Renal sodium/sulfate cotransporter, Na(+)/sulfate cotransporter, hNaSi-1 NAS1, NASI1	integral component of membrane, plasma membrane		http://zinc.docking.org/results/combination?filter.purchasability=purchasable&annotation.name=S13A1_HUMAN	https://cansarblack.icr.ac.uk/target/Q9BZW2/synopsis				0	0	0	0	0	0	0	-3	59
Q13183	SLC13A2	Solute carrier family 13 member 2		S13A2_HUMAN, SLC13A2, NADC1, SDCT1	Membrane	Q13183 S13A2_HUMAN Solute carrier family 13 member 2 Q13183,B2RBI9,B4DPL1,E7ETH5,Q4VAR7 Na(+)/dicarboxylate cotransporter 1, Renal sodium/dicarboxylate cotransporter, NaDC-1 NADC1, SDCT1	extracellular exosome, integral component of membrane, integral component of plasma membrane, membrane, plasma membrane		http://zinc.docking.org/results/combination?filter.purchasability=purchasable&annotation.name=S13A2_HUMAN	https://cansarblack.icr.ac.uk/target/Q13183/synopsis				0	0	0	0	0	0	0	-3	59	1	2	0	0	2	0	0
Q8WWT9	SLC13A3	Solute carrier family 13 member 3		S13A3_HUMAN, SLC13A3, NADC3, SDCT2	Cell membrane	Q8WWT9 S13A3_HUMAN Solute carrier family 13 member 3 Q8WWT9,B4DIR8,E1P5U4,F6WI18,Q5JYC9,Q5JYD0,Q5JYD1,Q5TCQ2,Q8IVB1,Q8N8K4,Q96MM5,Q9BR25,Q9H1G1,Q9H3W4,Q9NQN5,Q9NS04 Na(+)/dicarboxylate cotransporter 3, Sodium-dependent high-affinity dicarboxylate transporter 2, NaDC-3, hNaDC3 NADC3, SDCT2	basolateral plasma membrane, extracellular exosome, integral component of membrane, plasma membrane		http://zinc.docking.org/results/combination?filter.purchasability=purchasable&annotation.name=S13A3_HUMAN	https://cansarblack.icr.ac.uk/target/Q8WWT9/synopsis				0	0	0	0	0	0	0	-3	59	1	2	0	0	2	0	0
Q9UKG4	SLC13A4	Solute carrier family 13 member 4		S13A4_HUMAN, SLC13A4, SUT1	Membrane	Q9UKG4 S13A4_HUMAN Solute carrier family 13 member 4 Q9UKG4,A4D1Q4,Q8N631 Na(+)/sulfate cotransporter SUT-1, NaS2 SUT1	integral component of membrane, integral component of plasma membrane, plasma membrane		http://zinc.docking.org/results/combination?filter.purchasability=purchasable&annotation.name=S13A4_HUMAN	https://cansarblack.icr.ac.uk/target/Q9UKG4/synopsis				0	0	0	0	0	0	0	-3	59
Q86YT5	SLC13A5	Solute carrier family 13 member 5		S13A5_HUMAN, SLC13A5, NACT	Cell membrane	Q86YT5 S13A5_HUMAN Solute carrier family 13 member 5 Q86YT5,B3KXR0,B7Z4P2,B7ZLB4,F8W7N2,Q6ZMG1 Na(+)/citrate cotransporter, Sodium-coupled citrate transporter, Sodium-dependent citrate transporter, NaCT NACT	cytosol, integral component of membrane, nucleoplasm, plasma membrane		http://zinc.docking.org/results/combination?filter.purchasability=purchasable&annotation.name=S13A5_HUMAN	https://cansarblack.icr.ac.uk/target/Q86YT5/synopsis				2	2	2	0	0	2	100	-3	59	1	13	0	0	2	0	0
O15530	PDPK1	3-phosphoinositide-dependent protein kinase 1	2.7.11.1	PDPK1_HUMAN, PDPK1, PDK1	Cytoplasm, Nucleus, Cell membrane, Cell junction, Focal adhesion	O15530 PDPK1_HUMAN 3-phosphoinositide-dependent protein kinase 1 O15530,H0Y4Z0,Q59EH6,Q6FI20,Q8IV52,Q9BRD5 hPDK1 PDK1	cell projection, cytoplasm, cytoplasmic vesicle, cytosol, focal adhesion, nucleus, perikaryon, plasma membrane, postsynaptic density		http://zinc.docking.org/results/combination?filter.purchasability=purchasable&annotation.name=PDPK1_HUMAN	https://cansarblack.icr.ac.uk/target/O15530/synopsis	37.63|P17252|PRKCA|MIDOSTAURIN|Whole:::Protein		37.63|P17252|PRKCA|MIDOSTAURIN|Whole:::Protein||37.14|Q04759|PRKCQ|MIDOSTAURIN|Whole:::Protein||36.40|Q02156|PRKCE|MIDOSTAURIN|Whole:::Protein||36.20|P24723|PRKCH|MIDOSTAURIN|Whole:::Protein||35.84|P05771|PRKCB|MIDOSTAURIN|Whole:::Protein||35.69|P05129|PRKCG|MIDOSTAURIN|Whole:::Protein||35.13|Q05655|PRKCD|MIDOSTAURIN|Whole:::Protein	69	66	68	56	83	67	99	1.35	93	1	2302	456	167	1269	174	71
Q6A1A2	PDPK2P	Putative 3-phosphoinositide-dependent protein kinase 2	2.7.11.1	PDPK2_HUMAN, PDPK2P, PDPK2	Cytoplasm, Membrane	Q6A1A2 PDPK2_HUMAN Putative 3-phosphoinositide-dependent protein kinase 2 Q6A1A2 3-phosphoinositide-dependent protein kinase 2 pseudogene PDPK2	cytoplasm, membrane		http://zinc.docking.org/results/combination?filter.purchasability=purchasable&annotation.name=PDPK2_HUMAN	https://cansarblack.icr.ac.uk/target/Q6A1A2/synopsis	37.28|P17252|PRKCA|MIDOSTAURIN|Whole:::Protein		37.28|P17252|PRKCA|MIDOSTAURIN|Whole:::Protein||36.79|Q04759|PRKCQ|MIDOSTAURIN|Whole:::Protein||36.04|Q02156|PRKCE|MIDOSTAURIN|Whole:::Protein||35.84|P24723|PRKCH|MIDOSTAURIN|Whole:::Protein||35.48|P05771|PRKCB|MIDOSTAURIN|Whole:::Protein||35.34|P05129|PRKCG|MIDOSTAURIN|Whole:::Protein	0	0	0	0	0	0	0	1.35	93
P22670	RFX1	MHC class II regulatory factor RFX1		RFX1_HUMAN, RFX1	Nucleus	P22670 RFX1_HUMAN MHC class II regulatory factor RFX1 P22670 Enhancer factor C, Regulatory factor X 1, Transcription factor RFX1, EF-C, RFX	chromatin, intracellular membrane-bounded organelle, nucleoplasm		http://zinc.docking.org/results/combination?filter.purchasability=purchasable&annotation.name=RFX1_HUMAN	https://cansarblack.icr.ac.uk/target/P22670/synopsis				1	0	1	0	0	0	0	-3	59
P48378	RFX2	DNA-binding protein RFX2		RFX2_HUMAN, RFX2	Nucleus, Cytoplasm	P48378 RFX2_HUMAN DNA-binding protein RFX2 P48378,A8K581,B3KNC4,Q6IQ44,Q8SNA2 Regulatory factor X 2	chromatin, cytoplasm, nucleus		http://zinc.docking.org/results/combination?filter.purchasability=purchasable&annotation.name=RFX2_HUMAN	https://cansarblack.icr.ac.uk/target/P48378/synopsis				0	0	0	0	0	0	0	-3	59
P48380	RFX3	Transcription factor RFX3		RFX3_HUMAN, RFX3	Nucleus	P48380 RFX3_HUMAN Transcription factor RFX3 P48380,A8K0H5,D3DRH8,D3DRH9,Q5JTL7,Q5JTL8,Q6NW13,Q8WTU4,Q95HL5,Q95HL6 Regulatory factor X 3	chromatin, extracellular region, nucleus, transcription regulator complex		http://zinc.docking.org/results/combination?filter.purchasability=purchasable&annotation.name=RFX3_HUMAN	https://cansarblack.icr.ac.uk/target/P48380/synopsis				0	0	0	0	0	0	0	-3	59
P62829	RPL23	60S ribosomal protein L23		RL23_HUMAN, RPL23		P62829 RL23_HUMAN 60S ribosomal protein L23 P62829,P23131,P24048,Q29246,Q3SWV7,Q6P5S1 60S ribosomal protein L17, Large ribosomal subunit protein uL14	cytoplasm, cytosol, cytosolic large ribosomal subunit, cytosolic ribosome, extracellular exosome, focal adhesion, membrane, nucleolus, nucleoplasm, postsynaptic density, protein-containing complex, ribosome		http://zinc.docking.org/results/combination?filter.purchasability=purchasable&annotation.name=RL23_HUMAN	https://cansarblack.icr.ac.uk/target/P62829/synopsis				0	0	0	0	0	0	0	-3	59	1	36	0	0	27	0	0
P62899	RPL31	60S ribosomal protein L31		RL31_HUMAN, RPL31		P62899 RL31_HUMAN 60S ribosomal protein L31 P62899,B7Z4K2,D3DVJ4,P12947,Q53SQ5,Q6IRZ0,Q6LBJ6 Large ribosomal subunit protein eL31	cytosol, cytosolic large ribosomal subunit, cytosolic ribosome, extracellular exosome, focal adhesion, membrane, nucleolus, nucleoplasm, polysomal ribosome		http://zinc.docking.org/results/combination?filter.purchasability=purchasable&annotation.name=RL31_HUMAN	https://cansarblack.icr.ac.uk/target/P62899/synopsis				0	0	0	0	0	0	0	-3	59	1	36	0	0	27	0	0
P62244	RPS15A	40S ribosomal protein S15a		RS15A_HUMAN, RPS15A		P62244 RS15A_HUMAN 40S ribosomal protein S15a P62244,P39027,P39031,Q3MHD9,Q8C023,Q9BV24 Small ribosomal subunit protein uS8	cytoplasm, cytosol, cytosolic ribosome, cytosolic small ribosomal subunit, extracellular exosome, membrane, nucleoplasm		http://zinc.docking.org/results/combination?filter.purchasability=purchasable&annotation.name=RS15A_HUMAN	https://cansarblack.icr.ac.uk/target/P62244/synopsis				37	0	37	4	11	22	60	-3	59	1	37	0	0	28	0	0
Q00266	MAT1A	S-adenosylmethionine synthase isoform type-1	2.5.1.6	METK1_HUMAN, MAT1A, AMS1, MATA1		Q00266 METK1_HUMAN S-adenosylmethionine synthase isoform type-1 Q00266,D3DWD5,Q5QP09 Methionine adenosyltransferase 1, Methionine adenosyltransferase I/III, AdoMet synthase 1, MAT 1, MAT-I/III AMS1, MATA1	cytosol		http://zinc.docking.org/results/combination?filter.purchasability=purchasable&annotation.name=METK1_HUMAN	https://cansarblack.icr.ac.uk/target/Q00266/synopsis				3	1	3	1	34	3	100	-1.45	64
P31153	MAT2A	S-adenosylmethionine synthase isoform type-2	2.5.1.6	METK2_HUMAN, MAT2A, AMS2, MATA2		P31153 METK2_HUMAN S-adenosylmethionine synthase isoform type-2 P31153,A8K511,B4DN45,D6W5L1,Q53SP5 Methionine adenosyltransferase 2, Methionine adenosyltransferase II, AdoMet synthase 2, MAT 2, MAT-II AMS2, MATA2	cytosol, methionine adenosyltransferase complex		http://zinc.docking.org/results/combination?filter.purchasability=purchasable&annotation.name=METK2_HUMAN	https://cansarblack.icr.ac.uk/target/P31153/synopsis				34	32	34	1	3	33	98	-1.45	64	1	483	226	66	326	104	35
P60842	EIF4A1	Eukaryotic initiation factor 4A-I	3.6.4.13	IF4A1_HUMAN, EIF4A1, DDX2A, EIF4A		P60842 IF4A1_HUMAN Eukaryotic initiation factor 4A-I P60842,B2R6L8,D3DTP9,J3QLC4,P04765,Q5U018,Q61516 ATP-dependent RNA helicase eIF4A-1, eIF-4A-I, eIF4A-I DDX2A, EIF4A	cytoplasm, cytosol, eukaryotic translation initiation factor 4f complex, extracellular exosome, membrane		http://zinc.docking.org/results/combination?filter.purchasability=purchasable&annotation.name=IF4A1_HUMAN	https://cansarblack.icr.ac.uk/target/P60842/synopsis				7	4	7	2	29	6	86	-0.65	72	1	73	30	10	28	6	3
Q14240	EIF4A2	Eukaryotic initiation factor 4A-II	3.6.4.13	IF4A2_HUMAN, EIF4A2, DDX2B, EIF4F		Q14240 IF4A2_HUMAN Eukaryotic initiation factor 4A-II Q14240,D3DNU9,Q53XJ6,Q96B90,Q96EA8 ATP-dependent RNA helicase eIF4A-2, eIF-4A-II, eIF4A-II DDX2B, EIF4F	cytosol, eukaryotic translation initiation factor 4f complex, perinuclear region of cytoplasm		http://zinc.docking.org/results/combination?filter.purchasability=purchasable&annotation.name=IF4A2_HUMAN	https://cansarblack.icr.ac.uk/target/Q14240/synopsis				1	0	1	0	0	1	100	-0.65	72	1	9	0	0	7	0	0
P32969	RPL9,RPL9P7,RPL9P8,RPL9P9	60S ribosomal protein L9		RL9_HUMAN, RPL9,RPL9P7,RPL9P8,RPL9P9		P32969 RL9_HUMAN 60S ribosomal protein L9 P32969 Large ribosomal subunit protein uL6	cytosol, cytosolic large ribosomal subunit, cytosolic ribosome, focal adhesion, membrane, nucleus, ribosome		http://zinc.docking.org/results/combination?filter.purchasability=purchasable&annotation.name=RL9_HUMAN	https://cansarblack.icr.ac.uk/target/P32969/synopsis				1	0	1	0	0	1	100	-3	59	1	36	0	0	27	0	0
